# Supplementary material for: Nascent RNA sequencing identifies a widespread sigma70-dependent pausing regulated by Gre factors in bacteria
Source: Nat Commun. 2021 Feb 10;12:906. doi: 10.1038/s41467-021-21150-2 (PMC7876045; doi:10.1038/s41467-021-21150-2)
Supplement: Supplementary file 5 — Supplementary Data 1 [file 41467_2021_21150_MOESM5_ESM.xlsx]

## Sheet: Description
Description of Supplementary Table 1:
All pause sites identified by σ70- and β’-affinity in wild-type and ΔgreAB cells.
Pause site location: The position of the pause site in the genome (NC_000913.2).
Pause score: 3’ end read counts/3’ end median (51-bp window) read counts.
Strand: The strand of the pause site in the genome (NC_000913.2).
Nearest TSS in the same strand: The nearest reported TSS (Thomason M. K. et al, J Bacteriol. 2015) relative to the pause site on the same strand.
Distance to the nearest TSS: The relative distance from the pause site to the nearest TSS on the same strand.

## Sheet: sig70-greAB-
Pause site location	Pause score	Strand	Nearest TSS in the same strand	Distance to the nearest TSS
4516410	14669	+	4516390	20
576465	10709	+	576452	13
1225403	10570	+	1225387	16
576464	10362	+	576452	12
2797127	10251	+	2797109	18
4516409	9940	+	4516390	19
2797128	9939	+	2797109	19
2797126	9328	+	2797109	17
2797125	8914	+	2797109	16
4584821	8694	-	4584833	12
4584820	7112	-	4584833	13
1640429	6881	-	1640446	17
3750016	6783	+	3749991	25
2542680	6747	-	2542694	14
4516411	6694	+	4516390	21
1124705	6493	+	1124745	-40
3320639	6457	-	3320609	-30
3073237	6144	-	3073252	15
3926524	6123	-	3926540	16
3926525	5968	-	3926540	15
1272844	5951	-	1272899	55
2903448	5911	-	2903464	16
2542679	5843	-	2542694	15
1640430	5783	-	1640446	16
3773608	5681	+	3773826	-218
558986	5647	-	559003	17
4007140	5644	+	4007124	16
2542681	5506	-	2542694	13
3750005	5473	+	3749991	14
770125	5422	+	770096	29
956806	5251	+	956792	14
882894	5212	+	882872	22
2903449	5107	-	2903464	15
3490391	5014	-	3490357	-34
3189127	4895	-	3189141	14
2734112	4888.5	+	2734095	17
3190351	4853	-	3189141	-1210
872137	4843	+	872122	15
3524287	4782	+	3524342	-55
2771320	4742	+	2771308	12
3559865	4719	-	3559920	55
4279730	4693	-	4279743	13
2066013	4662	+	2065999	14
4054378	4647	-	4054120	-258
89602	4603	+	89590	12
2902472	4576	-	2902483	11
3037783	4556	-	3037827	44
664539	4468	-	664555	16
882893	4460	+	882872	21
1156873	4440	-	1156880	7
3213633	4416	+	3213618	15
3773607	4408	+	3773826	-219
576466	4405	+	576452	14
2009750	4347	-	2011804	2054
3791788	4338	+	3791904	-116
506511	4261.5	+	506428	83
4277955	4224	+	4277939	16
3752624	4223	+	3752610	14
480090	4221	-	480104	14
4116272	4208	-	4116184	-88
3378163	4135	+	3378148	15
4537935	4133	-	4537951	16
3436027	4103	+	3436012	15
480091	4100	-	480104	13
570868	4096	+	570856	12
3188993	4081.5	+	3188969	24
4324967	4073	+	4324956	11
4116270	4050	-	4116184	-86
2404646	3993	-	2404657	11
3188994	3987	+	3188969	25
865603	3920	-	866045	442
3213631	3910	+	3213618	13
189653	3819	+	189640	13
179210	3810	+	179198	12
3559866	3793	-	3559920	54
571175	3786	+	571159	16
2594768	3778	-	2594806	38
770123	3776	+	770096	27
1161062	3731	+	1161048	14
3524288	3729	+	3524342	-54
571174	3725	+	571159	15
2594769	3696	-	2594806	37
2769006	3687	-	2768475	-531
956805	3669	+	956792	13
2771319	3597	+	2771308	11
3390427	3584	-	3390443	16
1225404	3567	+	1225387	17
4043110	3552	-	4042999	-111
4534269	3548	-	4534507	238
3582715	3541	-	3582183	-532
3773609	3528	+	3773826	-217
84877	3517	-	83894	-983
3410628	3500	+	3410612	16
3750017	3469	+	3749991	26
4352816	3467	-	4352369	-447
1914176	3460	-	1914190	14
4534268	3445	-	4534507	239
77646	3412	+	77910	-264
3299385	3412	-	3299390	5
3352097	3410	+	3352084	13
2734982	3410	-	2734996	14
3189126	3399	-	3189141	15
3638018	3375	+	3637960	58
507308	3368	-	507321	13
4072681	3334	+	4072668	13
4516408	3328	+	4516390	18
1881181	3313	+	1881168	13
3891892	3292.5	+	3891875	17
1278718	3265	+	1278824	-106
4537934	3263	-	4537951	17
2754166	3204	+	2754155	11
3037784	3203	-	3037827	43
150385	3193	-	150689	304
2404683	3190	+	2404669	14
3662712	3188	+	3662696	16
84879	3184	-	83894	-985
3834123	3182	+	3834115	8
3750015	3147	+	3749991	24
4054377	3138	-	4054120	-257
2890438	3123	-	2890452	14
4240554	3114	-	4239097	-1457
3371629	3108	-	3371566	-63
3643256	3074	-	3643261	5
2754168	3063	+	2754155	13
2981297	3057	+	2981284	13
543788	3054	-	543805	17
3462564	3052	-	3463099	535
2262861	3051	+	2262845	16
4501677	3051	+	4501724	-47
1161061	3047	+	1161048	13
2741669	3030	+	2741659	10
4116271	3022	-	4116184	-87
3524289	3018	+	3524342	-53
179211	2991	+	179198	13
3326978	2982	-	3326991	13
1115824	2966	-	1115932	108
3891890	2962	+	3891875	15
3526845	2951	-	3526867	22
3151423	2949	-	3151438	15
431305	2944	-	431315	10
2404682	2920	+	2404669	13
882806	2919	+	882872	-66
84878	2915	-	83894	-984
1620841	2913	-	1620938	97
3213632	2910	+	3213618	14
3073238	2898	-	3073252	14
3651556	2889	+	3651544	12
4501675	2885	+	4501724	-49
4534266	2862	-	4534507	241
712045	2861	-	712058	13
4639148	2856	+	4639136	12
2006132	2848	-	2006140	8
2890439	2832	-	2890452	13
2542682	2823	-	2542694	12
915538	2803	+	915523	15
712081	2776	+	712067	14
2774377	2776	-	2774381	4
4161204	2766	-	4161318	114
4368468	2762	-	4368478	10
3891891	2760.5	+	3891875	16
1289087	2756	+	1289400	-313
3750014	2744	+	3749991	23
3067879	2742	-	3067893	14
1649870	2729	-	1649886	16
1914175	2724	-	1914190	15
897186	2718	+	897171	15
4516412	2717	+	4516390	22
3730749	2717	-	3730754	5
4159122	2698.5	+	4159102	20
3609756	2691	-	3609782	26
1590900	2687	+	1590887	13
4071432	2686	+	4070710	722
2488330	2683	+	2488325	5
3984711	2683	-	3984725	14
4584822	2680	-	4584833	11
2108076	2668	+	2107454	622
3334842	2668	-	3334854	12
3164026	2667	-	3164043	17
1333335	2661	-	1332891	-444
1092076	2656	+	1092063	13
1156872	2645	-	1156880	8
84887	2638	-	83894	-993
3740542	2638	-	3740563	21
2425885	2625	-	2425959	74
3559907	2623	-	3559920	13
4427808	2612	+	4427793	15
3839789	2600	-	3839794	5
3572948	2597	-	3572960	12
3213630	2586	+	3213618	12
4633514	2575	+	4633447	67
4537936	2567	-	4537951	15
2425884	2566	-	2425959	75
4354382	2562	-	4354555	173
2780916	2553	+	2779364	1552
141365	2549	+	141360	5
2404805	2543	-	2404821	16
1590492	2534	-	1590504	12
2745857	2533	-	2745580	-277
77324	2529	-	77403	79
1061423	2521	-	1061535	112
1222649	2513	-	1222825	176
3651830	2506	+	3651544	286
765108	2490	-	765122	14
4279731	2476	-	4279743	12
1161063	2475	+	1161048	15
3662711	2470	+	3662696	15
3242795	2470	-	3243842	1047
2339222	2462	+	2339208	14
1527650	2448	+	1527630	20
3646106	2447.4	+	3646085	21
151820	2445	+	151806	14
113407	2432	+	113394	13
2981298	2426	+	2981284	14
4484117	2420	-	4484133	16
2734981	2412	-	2734996	15
2774365	2411	-	2774381	16
3378162	2400	+	3378148	14
559770	2392	+	559757	13
1905083	2389	-	1905108	25
2016103	2385	+	2017609	-1506
2276522	2380	+	2278261	-1739
2774366	2380	-	2774381	15
3978860	2378	+	3978846	14
4285458	2376	+	4285307	151
2594767	2373	-	2594806	39
3282124	2372	-	3284073	1949
2233118	2371	-	2233134	16
2734983	2371	-	2734996	13
3864449	2368	-	3864413	-36
3282123	2363	-	3284073	1950
3752625	2343	+	3752610	15
4633513	2338	+	4633447	66
3013798	2328	-	3013812	14
3559908	2317	-	3559920	12
576463	2309	+	576452	11
1006843	2308	-	1006848	5
1473088	2292	-	1471264	-1824
1785450	2290	+	1786408	-958
212334	2286	+	211967	367
2716712	2284	+	2716697	15
2065930	2280	-	2065942	12
4537937	2277	-	4537951	14
2233129	2276	-	2233134	5
2049403	2273	-	2049443	40
742031	2272	+	742021	10
507411	2271	+	507406	5
3902486	2269	+	3902442	44
507309	2269	-	507321	12
1236822	2262	+	1236748	74
3299384	2257	-	3299390	6
4501676	2255	+	4501724	-48
3362772	2255	-	3362967	195
431303	2248	-	431315	12
2060092	2245	+	2060273	-181
2454062	2245	+	2455815	-1753
2735615	2244	+	2735602	13
1150753	2241.67	+	1150704	49
823830	2240	+	823814	16
2754167	2231	+	2754155	12
4000852	2228	-	4000971	119
2066012	2226.5	+	2065999	13
2940923	2216.33	+	2941030	-107
1923320	2214	-	1923331	11
1680041	2205	-	1680120	79
2115424	2202	+	2113783	1641
4440273	2200	-	4440286	13
1368908	2198	+	1368213	695
2341541	2198	+	2340506	1035
4516405	2187	+	4516390	15
2426336	2181	-	2426342	6
3086174	2175	+	3086162	12
3387454	2171	-	3387465	11
3773610	2169	+	3773826	-216
3188992	2163.5	+	3188969	23
1468562	2158	+	1468557	5
3013795	2155	-	3013812	17
3939460	2151	+	3939447	13
3199044	2144	-	3199054	10
948817	2140	-	948821	4
4534496	2140	-	4534507	11
712181	2137	+	712169	12
380045	2134	-	379930	-115
2077479	2125	-	2077491	12
915539	2122	+	915523	16
1242320	2121	-	1242337	17
3706890	2111	-	3706902	12
2734111	2106.5	+	2734095	16
3351065	2097.5	-	3351079	14
3013794	2097	-	3013812	18
2108075	2093	+	2107454	621
2902473	2090	-	2902483	10
3835181	2087	+	3834221	960
1647463	2085	+	1647478	-15
1061422	2085	-	1061535	113
2763367	2084	+	2763908	-541
2102969	2080	-	2103253	284
1852361	2073	-	1852377	16
2311198	2071	+	2311235	-37
418672	2070	+	418643	29
1078134	2068	-	1078145	11
3285871	2065	-	3285876	5
922064	2062	+	922070	-6
2698546	2062	+	2698542	4
3151424	2062	-	3151438	14
1735594	2061	-	1735360	-234
1272845	2043	-	1272899	54
1121918	2039	+	1121765	153
3242797	2037	-	3243842	1045
1150752	2033.33	+	1150704	48
3340910	2016	+	3340893	17
3796965	2016	+	3796954	11
2474154	2000	-	2474167	13
2276521	1999	+	2278261	-1740
4534267	1998	-	4534507	240
3788044	1995	-	3788063	19
1289088	1994	+	1289400	-312
553709	1991	-	553713	4
3609755	1987	-	3609782	27
770124	1986	+	770096	28
2716714	1983	+	2716697	17
956804	1982	+	956792	12
4402722	1967.38	+	4402683	39
865773	1964	+	865719	54
2876529	1964	-	2875594	-935
576467	1962	+	576452	15
39926	1962	-	39939	13
4040445	1956	+	4040414	31
1635842	1952	-	1635870	28
2974402	1952	-	2974415	13
4116273	1949	-	4116184	-89
152507	1948	+	152495	12
953715	1948	-	953726	11
3843755	1944	-	3843711	-44
4599880	1943	-	4599896	16
3360940	1939	-	3360951	11
494342	1932	+	493641	701
3652576	1928	-	3652625	49
4495715	1925	+	4495703	12
2542678	1925	-	2542694	16
985156	1921	-	985175	19
3649257	1920	-	3648342	-915
480092	1910	-	480104	12
2468781	1907	+	2468532	249
179209	1902	+	179198	11
4584818	1893	-	4584833	15
3607193	1892	+	3607143	50
1161060	1889	+	1161048	12
4131779	1888	+	4131768	11
3242796	1888	-	3243842	1046
2713338	1887	-	2713184	-154
2415045	1884	-	2415057	12
824521	1882	-	819412	-5109
3252288	1880	-	3252301	13
3187979	1876	-	3187995	16
1640433	1875	-	1640446	13
151819	1872	+	151806	13
4073290	1871	+	4073432	-142
2289381	1870	+	2289434	-53
1815484	1869	-	1815382	-102
528224	1868	-	528236	12
2741668	1862	+	2741659	9
3590430	1862	+	3590342	88
3735258	1861	-	3735297	39
4072682	1859	+	4072668	14
1735595	1857	-	1735360	-235
1225399	1851	+	1225387	12
2650503	1850.5	+	2650490	13
2386817	1850	-	2383332	-3485
1078133	1845	-	1078145	12
3494975	1844	+	3495769	-794
685904	1841	-	688227	2323
3086055	1838	-	3086258	203
1167277	1837	+	1167273	4
3232765	1827	-	3232782	17
89603	1823	+	89590	13
3750006	1819	+	3749991	15
742032	1817	+	742021	11
2858821	1816	-	2858833	12
2562041	1812	+	2562223	-182
2493345	1810	-	2493356	11
1128469	1809	+	1128457	12
4638821	1809	-	4638826	5
4501534	1807	-	4501547	13
984460	1806	-	984967	507
3635515	1806	-	3635527	12
956807	1802	+	956792	15
3773611	1802	+	3773826	-215
84888	1798	-	83894	-994
576491	1792.5	-	576093	-398
3058660	1785	-	3059488	828
2807603	1784	+	2807591	12
2049404	1783	-	2049443	39
2797130	1782	+	2797109	21
3187983	1780	-	3187995	12
2076066	1779	+	2076002	64
4279729	1769	-	4279743	14
2530374	1767	-	2530388	14
3187978	1764	-	3187995	17
4503806	1761	-	4504258	452
3796008	1760	+	3795778	230
685906	1751	-	688227	2321
4131778	1750	+	4131768	10
2613642	1748	-	2613655	13
4056211	1747	+	4056196	15
1840353	1737	-	1839466	-887
1899785	1732	-	1899796	11
84886	1729	-	83894	-992
558985	1729	-	559003	18
1366086	1729	-	1366093	7
3530697	1727	+	3530684	13
2893802	1727	+	2893788	14
4104985	1726	+	4104958	27
2115423	1720	+	2113783	1640
2858822	1717	-	2858833	11
152506	1715	+	152495	11
4352817	1715	-	4352369	-448
240356	1711.67	+	240319	37
2626907	1711	-	2626669	-238
3299386	1711	-	3299390	4
398802	1706	+	398796	6
4131780	1704	+	4131768	12
3479255	1702	-	3479273	18
2481670	1701.5	+	2481652	18
4104410	1697	+	4104472	-62
1250117	1697	-	1250130	13
12119	1696	-	12135	16
3320638	1695	-	3320609	-29
1225402	1692	+	1225387	15
4071431	1684	+	4070710	721
2594	1673	+	2581	13
1327159	1671	-	1327165	6
770126	1662	+	770096	30
3891893	1660	+	3891875	18
3572949	1658	-	3572960	11
4516407	1655	+	4516390	17
2474155	1653	-	2474167	12
1640431	1653	-	1640446	15
2780915	1647	+	2779364	1551
3735096	1643	+	3735030	66
1663171	1640	+	1663154	17
4259621	1640	+	4259615	6
2754169	1638	+	2754155	14
3582713	1638	-	3582183	-530
1944106	1635	-	1944118	12
2454145	1632	-	2454158	13
246650	1630	+	248134	-1484
1405089	1630	-	1405597	508
4584817	1628	-	4584833	16
1389366	1625	+	1390417	-1051
2562040	1624	+	2562223	-183
2913026	1623	-	2912299	-727
2876528	1621	-	2875594	-934
2580163	1620	-	2580808	645
1306684	1617	-	1306697	13
211891	1616	-	211973	82
193975	1611	-	193987	12
3788045	1609	-	3788063	18
2797129	1607	+	2797109	20
3530617	1607	-	3530485	-132
3788043	1607	-	3788063	20
3834124	1603	+	3834115	9
714859	1602	+	714845	14
1905085	1602	-	1905108	23
4540896	1600	-	4540717	-179
4086468	1599	+	4086076	392
2365636	1598	-	2365850	214
3371628	1597.5	-	3371566	-62
3543637	1595	+	3543480	157
1735593	1594	-	1735360	-233
3629273	1590	+	3628982	291
1150751	1580.33	+	1150704	47
2705182	1579	+	2705085	97
3136621	1576	-	3136632	11
542416	1572	-	542562	146
576094	1571	+	576081	13
3180872	1571	+	3180859	13
1468943	1569	+	1468803	140
2716713	1566	+	2716697	16
1278835	1565	+	1278824	11
4427809	1562	+	4427793	16
2496637	1559	-	2496651	14
2049412	1558	-	2049443	31
567672	1557	+	567166	506
2481668	1555.5	+	2481652	16
88004	1555	+	87847	157
690153	1555	-	690177	24
2504429	1550	+	2504424	5
39927	1550	-	39939	12
2997928	1549	-	2997940	12
2990776	1546	-	2991390	614
2065929	1544	-	2065942	13
3580702	1543	+	3581490	-788
1272168	1542	-	1272182	14
3582714	1542	-	3582183	-531
2485444	1537	+	2485414	30
1755218	1536	-	1755419	201
956808	1535	+	956792	16
3749219	1533	+	3748750	469
1753153	1533	-	1753189	36
3193220	1531	+	3193100	120
865602	1531	-	866045	443
2410651	1527	-	2410810	159
3053793	1524	+	3053781	12
3939461	1521	+	3939447	14
1579696	1518	+	1580379	-683
3656881	1517	-	3656896	15
2642387	1515	-	2642393	6
1078354	1512	+	1078306	48
1020619	1511	+	1020880	-261
4159118	1507	+	4159102	16
678134	1504	-	677761	-373
1418090	1502	-	1418265	175
1815483	1502	-	1815382	-101
558987	1499	-	559003	16
2716710	1498	+	2716697	13
193974	1496	-	193987	13
4402723	1490.29	+	4402683	40
4415199	1484	-	4415243	44
3497422	1484	-	3497443	21
628501	1482	+	628583	-82
2642912	1481	-	2642935	23
1003682	1480	-	1003695	13
3750004	1479	+	3749991	13
3978861	1479	+	3978846	15
3013797	1476	-	3013812	15
2468782	1473	+	2468532	250
4503805	1470	-	4504258	453
246651	1465	+	248134	-1483
1112877	1465	+	1112864	13
2768470	1461	-	2768475	5
711881	1461	-	711893	12
3252289	1461	-	3252301	12
3186218	1459	+	3186207	11
528222	1457	-	528236	14
1639843	1456	-	1639837	-6
3472881	1455	-	3472893	12
3740694	1455	-	3740563	-131
4116269	1454	-	4116184	-85
379161	1453	-	379124	-37
2371582	1453	-	2371593	11
3886445	1446.67	+	3886434	11
2488329	1444	+	2488325	4
2169759	1444	-	2170201	442
4043111	1443	-	4042999	-112
1503345	1443	-	1504127	782
3103845	1441	+	3103832	13
3466608	1439	+	3466586	22
2594757	1438	-	2594806	49
1591592	1436	+	1591586	6
4100828	1434	+	4100810	18
3390428	1434	-	3390443	15
1741410	1433	+	1741400	10
1664368	1432	+	1663881	487
1288334	1429	+	1288317	17
1572598	1429	+	1572566	32
3524286	1428	+	3524342	-56
222817	1426	+	223485	-668
3331665	1422	+	3331658	7
3561762	1422	-	3561816	54
4338421	1422	-	4339673	1252
701077	1421.5	-	701088	11
2415044	1419	-	2415057	13
1590493	1417	-	1590504	11
3174976	1416	-	3174943	-33
502501	1413.5	-	502519	18
3950435	1412	+	3951552	-1117
2348981	1412	-	2348760	-221
2417948	1411	+	2417844	104
2066493	1403	-	2066507	14
2063916	1402	+	2063904	12
4007141	1401	+	4007124	17
578425	1400	+	578369	56
4063011	1398	+	4062692	319
2165559	1397	-	2165572	13
1216665	1396	-	1216679	14
234232	1395	+	234218	14
4346763	1394	+	4346728	35
4528528	1389	+	4528515	13
2468624	1387	-	2468686	62
1272843	1383	-	1272899	56
903049	1382	-	903066	17
582028	1380.33	-	581993	-35
3180873	1379	+	3180859	14
4528529	1378	+	4528515	14
2745856	1378	-	2745580	-276
4516404	1376	+	4516390	14
1984784	1374	+	1984771	13
3252290	1373	-	3252301	11
948814	1372	-	948821	7
2496638	1368	-	2496651	13
1306683	1365	-	1306697	14
2288393	1364	+	2288372	21
969875	1361	+	969867	8
150386	1361	-	150689	303
3710990	1361	-	3711033	43
231077	1359	+	231072	5
2165566	1359	-	2165572	6
1645970	1351	+	1646462	-492
578424	1349	+	578369	55
608999	1349	+	608986	13
1657321	1349	-	1657331	10
431304	1348	-	431315	11
2447846	1348	-	2447860	14
150387	1347	-	150689	302
960952	1343	+	960941	11
3326979	1342	-	3326991	12
3243830	1338	-	3243842	12
3864450	1338	-	3864413	-37
1878576	1336	+	1878277	299
4104408	1335	+	4104472	-64
214186	1335	-	214197	11
3638019	1334	+	3637960	59
49121	1328	+	50322	-1201
985157	1327	-	985175	18
3735260	1327	-	3735297	37
2768471	1324	-	2768475	4
1225400	1323	+	1225387	13
3420220	1323	-	3420510	290
4584823	1323	-	4584833	10
3764951	1322	+	3765083	-132
1020618	1321	+	1020880	-262
652750	1319	-	653276	526
2481671	1318	+	2481652	19
3182839	1318	+	3183102	-263
3072889	1318	+	3072864	25
3053794	1317.5	+	3053781	13
3320640	1317	-	3320609	-31
3891894	1316.5	+	3891875	19
1735801	1316	+	1735712	89
2594797	1314	+	2595559	-762
2967234	1311	-	2967371	137
4495716	1307	+	4495703	13
3774436	1305	-	3774469	33
3378164	1304	+	3378148	16
3950436	1302	+	3951552	-1116
3186220	1301	+	3186207	13
4349098	1301	-	4349113	15
1292746	1300	+	1293292	-546
570870	1294	+	570856	14
2404681	1294	+	2404669	12
2990773	1294	-	2991390	617
3421446	1293	-	3421564	118
3597764	1291	-	3597784	20
17469	1290	+	17454	15
2415464	1289	+	2415193	271
2893803	1287	+	2893788	15
4280858	1286	-	4280000	-858
4408173	1285	+	4408888	-715
4043109	1285	-	4042999	-110
1680040	1285	-	1680120	80
3766373	1284	+	3765719	654
4161203	1283	-	4161318	115
89601	1282	+	89590	11
635121	1282	+	636272	-1151
2772084	1281	+	2771308	776
2902581	1281	-	2902601	20
4352818	1281	-	4352369	-449
3830581	1280	+	3830569	12
4212194	1277	+	4212256	-62
210032	1274	-	210507	475
544536	1273	+	545363	-827
3360939	1273	-	3360951	12
1311979	1271	+	1311966	13
1384719	1268	+	1383143	1576
844297	1267	+	844930	-633
3189129	1267	-	3189141	12
819094	1264	+	818869	225
2111041	1264	+	2111930	-889
3250715	1263	-	3250728	13
556234	1262	-	556244	10
3023721	1256	+	3023710	11
3213629	1256	+	3213618	11
1913601	1255	-	1913606	5
4276346	1254	+	4276341	5
4530371	1254	-	4530384	13
3253409	1253	+	3253037	372
969874	1252	+	969867	7
1923319	1250	-	1923331	12
3559864	1250	-	3559920	56
3798870	1250	-	3798886	16
4001081	1249	+	4001731	-650
914506	1249	-	914524	18
1128471	1248	+	1128457	14
3891888	1247	+	3891875	13
3649258	1247	-	3648342	-916
1125193	1246	-	1125569	376
2006131	1246	-	2006140	9
576096	1245	+	576081	15
2749794	1243.4	+	2749781	13
2311639	1243	+	2311474	165
2797124	1243	+	2797109	15
3884667	1243	+	3884656	11
4639151	1243	+	4639136	15
3023722	1242	+	3023710	12
4022932	1242	-	4022947	15
770121	1241	+	770096	25
3348718	1239	+	3348599	119
4043108	1237	-	4042999	-109
2996618	1236	+	2996606	12
4072683	1235	+	4072668	15
2689350	1233	-	2689362	12
2745859	1231	-	2745580	-279
969876	1228	+	969867	9
3984661	1228	+	3984455	206
2417947	1227	+	2417844	103
3073239	1227	-	3073252	13
3387453	1224	-	3387465	12
640601	1222	+	641082	-481
4331979	1222	-	4331991	12
4015337	1221	+	4015321	16
2065928	1221	-	2065942	14
154907	1220	+	156107	-1200
379915	1220	-	379925	10
1224865	1219	-	1225364	499
3359573	1218	+	3359567	6
3175035	1218	-	3175050	15
3886446	1216.67	+	3886434	12
1635843	1216.5	-	1635870	27
418912	1216	+	418901	11
2741434	1215	+	2741659	-225
4015338	1215	+	4015321	17
2183448	1215	-	2183473	25
2807602	1214	+	2807591	11
2340917	1214	-	2340931	14
3213634	1213	+	3213618	16
528220	1213	-	528236	16
561572	1212	+	560394	1178
712080	1212	+	712067	13
2940922	1211.33	+	2941030	-108
585950	1210.5	+	585934	16
426257	1210	+	426339	-82
2183574	1209	+	2182289	1285
3674159	1209	-	3674174	15
2694934	1208	+	2694546	388
819398	1208	-	819412	14
49804	1207	+	50322	-518
3834122	1206	+	3834115	7
268659	1206	+	268350	309
3287302	1206	-	3287215	-87
2233116	1205	-	2233134	18
3382487	1203	-	3382494	7
2379543	1202	-	2379554	11
3361925	1201	-	3361932	7
3836205	1201	-	3836773	568
3037785	1199	-	3037827	42
3530927	1196	+	3530918	9
431310	1195	-	431315	5
2169758	1194	-	2170201	443
240352	1193.67	+	240319	33
1349830	1191	+	1349701	129
3920806	1191	+	3920796	10
1850439	1190	+	1850427	12
3371630	1190	-	3371566	-64
559769	1189	+	559757	12
1331790	1189	+	1331785	5
88005	1188	+	87847	158
2713337	1183	-	2713184	-153
2270347	1182	+	2269818	529
2504430	1180	+	2504424	6
1408168	1179	-	1408183	15
2874672	1178	+	2874614	58
1470711	1175	+	1470364	347
2445633	1175	-	2445650	17
2496493	1170	-	2496378	-115
3378070	1168	-	3378081	11
480007	1167.5	-	480104	97
2734069	1166	+	2734095	-26
3635514	1165	-	3635527	13
4349019	1161	+	4347670	1349
844298	1160	+	844930	-632
1278836	1159	+	1278824	12
2732302	1159	-	2732315	13
2454063	1158	+	2455815	-1752
2741435	1156	+	2741659	-224
3779302	1156	+	3779222	80
142681	1154	+	142669	12
1840342	1153	+	1840332	10
2493344	1153	-	2493356	12
1276986	1150	-	1277000	14
1297672	1149	+	1297662	10
2737543	1148	-	2737572	29
570869	1147	+	570856	13
2475648	1146	-	2477124	1476
3453566	1145	+	3453406	160
2286879	1145	-	2286892	13
3865637	1144	+	3865620	17
4103821	1144	+	4103808	13
2945412	1143	+	2945404	8
1419580	1143	-	1418265	-1315
379913	1143	-	379925	12
2275790	1142	-	2275803	13
2229701	1137	-	2228507	-1194
879880	1137	-	879181	-699
1115825	1136	-	1115932	107
3479246	1135.5	-	3479258	12
142682	1133	+	142669	13
2807604	1133	+	2807591	13
3651557	1131	+	3651544	13
3865565	1130	+	3865620	-55
2404643	1130	-	2404657	14
715872	1129	+	715994	-122
2874673	1129	+	2874614	59
527562	1127	-	527510	-52
903050	1127	-	903066	16
2925867	1127	-	2926059	192
1654748	1126	-	1654769	21
4098789	1124	+	4098782	7
1418089	1124	-	1418265	176
2066283	1123	+	2066008	275
1824073	1122	+	1824060	13
4104983	1120	+	4104958	25
571176	1118	+	571159	17
3248605	1117	+	3248600	5
389630	1117	-	390120	490
3851373	1116	+	3851362	11
3094037	1116	-	3094051	14
17397	1115	-	17589	192
4231777	1114	+	4231747	30
532220	1110	+	532207	13
4414878	1110	-	4415243	365
1368909	1108	+	1368213	696
2774364	1107	-	2774381	17
2594758	1106	-	2594806	48
3534629	1106	-	3534641	12
915648	1105	-	915643	-5
1815485	1105	-	1815382	-103
2626908	1104	-	2626669	-239
4071433	1103	+	4070710	723
3796966	1099	+	3796954	12
2379544	1099	-	2379554	10
4173306	1098	+	4173302	4
824520	1098	-	819412	-5108
1523249	1098	-	1523262	13
422348	1097	-	422366	18
2425886	1097	-	2425959	73
2716709	1096	+	2716697	12
3351066	1096	-	3351079	13
569705	1095	+	570587	-882
4534265	1094	-	4534507	242
1881180	1093	+	1881168	12
395621	1092	+	395605	16
2103238	1092	-	2103253	15
4054375	1092	-	4054120	-255
4590731	1090	+	4590129	602
532200	1089	+	532207	-7
2097479	1089	+	2097467	12
4472866	1088	+	4472802	64
2076065	1087	+	2076002	63
3865638	1087	+	3865620	18
578427	1087	+	578369	58
819093	1086	+	818869	224
582343	1086	-	582200	-143
4304855	1085	+	4304848	7
3094038	1085	-	3094051	13
1341488	1085	-	1341499	11
3773612	1084	+	3773826	-214
3788042	1083	-	3788063	21
4609235	1083	-	4610125	890
2374818	1081	-	2375024	206
477831	1080	-	477866	35
3013801	1079	-	3013812	11
3351075	1077	-	3351079	4
1002224	1076	+	1003361	-1137
3013573	1076	+	3013212	361
806540	1076	-	806546	6
3735263	1076	-	3735297	34
3340909	1074	+	3340893	16
1327158	1073	-	1327165	7
2417224	1073	-	2417246	22
2419297	1073	-	2418709	-588
512685	1072	-	510585	-2100
3037782	1072	-	3037827	45
3530618	1071	-	3530485	-133
2234127	1070	-	2234143	16
1528406	1069	+	1527630	776
2371590	1068	+	2371579	11
2542673	1068	-	2542694	21
2708173	1067	-	2708187	14
3694436	1066	+	3694420	16
3648818	1065	+	3648814	4
3958330	1064	-	3958347	17
3188987	1062	+	3188969	18
3202619	1062	+	3202677	-58
4276347	1062	+	4276341	6
2903450	1062	-	2903464	14
1146045	1061	+	1146015	30
1250263	1061	+	1250212	51
3582799	1060	+	3582788	11
3661983	1060	+	3662006	-23
2448058	1060	-	2448049	-9
1579201	1059	+	1578695	506
2281833	1059	+	2281985	-152
4049352	1058	+	4049059	293
3419901	1058	-	3420510	609
3826815	1058	-	3827177	362
1115823	1055	-	1115932	109
1098136	1054	-	1098148	12
479378	1053	+	478604	774
398803	1052	+	398796	7
3190350	1052	-	3189141	-1209
2379545	1052	-	2379554	9
2923061	1051	-	2923072	11
953716	1050	-	953726	10
3656883	1049	-	3656896	13
1984783	1047	+	1984771	12
3372498	1046.5	-	3372540	42
2620278	1045	+	2620222	56
2714531	1045	-	2714543	12
3053485	1045	-	3053495	10
3072892	1044	+	3072864	28
435816	1043	+	437000	-1184
3058661	1043	-	3059488	827
4349097	1043	-	4349113	16
4534230	1042	-	4534507	277
1634648	1041	-	1635870	1222
1112876	1040	+	1112864	12
1686576	1040	+	1686557	19
3580703	1040	+	3581490	-787
1746554	1040	-	1746233	-321
3472880	1040	-	3472893	13
4543791	1038	-	4543674	-117
3963650	1037	-	3963723	73
2689545	1033	+	2689421	124
882809	1032	+	882872	-63
2009751	1031	-	2011804	2053
2737569	1031	-	2737581	12
1061424	1030	-	1061535	111
3602361	1029	+	3602350	11
579800	1028	+	579070	730
823829	1028	+	823814	15
3608019	1028	+	3607940	79
3248606	1027	+	3248600	6
480089	1027	-	480104	15
3166414	1027	-	3166420	6
4567037	1026	-	4566790	-247
2947419	1025	+	2947198	221
4589701	1025	+	4590129	-428
1906797	1020.33	-	1906591	-206
914252	1020	+	914241	11
4040446	1020	+	4040414	32
214152	1019.5	-	214197	45
1424983	1018	-	1424997	14
243263	1018	-	242457	-806
3136620	1018	-	3136632	12
4484119	1018	-	4484133	14
3891885	1016	+	3891875	10
903769	1015	+	903754	15
1625526	1015	+	1625688	-162
3804722	1014	-	3804736	14
1297673	1013	+	1297662	11
4104409	1013	+	4104472	-63
465931	1013	+	465918	13
1523650	1013	+	1521251	2399
2594766	1013	-	2594806	40
2102968	1012	-	2103253	285
4056212	1011	+	4056196	16
4007139	1010	+	4007124	15
1572597	1009	+	1572566	31
2774376	1009	-	2774381	5
1418658	1008	-	1418265	-393
3187977	1008	-	3187995	18
179212	1007	+	179198	14
1527651	1007	+	1527630	21
4000994	1007	+	4001731	-737
2475855	1003	+	2476657	-802
3265536	1003	+	3263616	1920
1389085	1002	+	1390417	-1332
4597528	1002	-	4597516	-12
1337610	1001	+	1337705	-95
3187976	1001	-	3187995	19
4354381	1000	-	4354555	174
2355592	999	+	2355576	16
582069	998	+	582057	12
1292181	998	+	1292164	17
3410624	998	+	3410612	12
1224864	998	-	1225364	500
2745858	998	-	2745580	-278
2871398	998	-	2871410	12
3984712	995	-	3984725	13
2531535	994	+	2531523	12
418671	992	+	418643	28
2519875	991	-	2519890	15
2135438	990	+	2135887	-449
3773603	990	+	3773826	-223
948816	989	-	948821	5
1228033	988	+	1226745	1288
2473122	988	-	2473672	550
1639841	988	-	1639855	14
3291443	985	+	3291391	52
3709188	985	-	3708951	-237
784859	984.5	+	784815	44
3995944	984	+	3995930	14
193973	984	-	193987	14
1523587	984	-	1523262	-325
234300	983	+	234288	12
1082584	982	-	1082595	11
182458	981	+	182447	11
461219	981	+	461077	142
3819420	980	+	3819409	11
4238335	980	+	4238323	12
4089802	980	-	4089937	135
1297669	979	+	1297662	7
4533007	979	+	4533523	-516
3041200	979	-	3041206	6
1002222	977	+	1003361	-1139
2665040	977	-	2665053	13
4161205	977	-	4161318	113
1216502	976	-	1216679	177
3607192	972.5	+	3607143	49
211887	971	-	211973	86
2989154	971	-	2989165	11
2355593	970	+	2355576	17
3530565	970	+	3530684	-119
4000851	970	-	4000971	120
2747276	969	+	2746518	758
2985073	968	+	2985062	11
399072	968	+	398796	276
1017935	968	-	1017960	25
3331663	966	+	3331658	5
2056948	965	+	2056928	20
1156874	965	-	1156880	6
3036675	964	+	3036942	-267
2404804	964	-	2404821	17
4498645	963	+	4498633	12
3461583	963	-	3461596	13
3662992	962	+	3662887	105
4518720	962	+	4518708	12
765086	959	-	765122	36
1169635	959	-	1169641	6
259456	958	+	259461	-5
1669951	957	+	1669940	11
695898	957	+	694300	1598
2492926	956	+	2493515	-589
1523649	956	+	1521251	2398
4346716	956	-	4346749	33
2986496	954	+	2986481	15
3774434	954	-	3774469	35
256525	953	+	256379	146
2803576	953	+	2803563	13
1429244	953	-	1429046	-198
2026135	951	+	2026218	-83
2454897	951	-	2454938	41
1527645	949	+	1527630	15
684846	948	-	683267	-1579
1543741	947	+	1543619	122
389631	946	-	390120	489
1020620	945	+	1020880	-260
3366098	945	+	3365663	435
3360945	945	-	3360951	6
2479099	945	-	2479275	176
2262862	943	+	2262845	17
3523781	942	-	3524195	414
1472643	941	+	1472636	7
878533	941	-	878263	-270
997144	941	-	997452	308
4440274	941	-	4440286	12
2521814	940	-	2521828	14
4359103	940	-	4359737	634
1735800	939	+	1735712	88
1222650	936	-	1222825	175
4504616	933	+	4504605	11
4383243	932	+	4383230	13
3749220	931	+	3748750	470
882892	929	+	882872	20
3316372	929	+	3316356	16
1271138	929	-	1271119	-19
2786841	929	-	2786304	-537
2043966	928	+	2042562	1404
3666862	928	+	3666627	235
757274	927	+	757260	14
2286880	927	-	2286892	12
3749218	926	+	3748750	468
872138	925	+	872122	16
3580701	925	+	3581490	-789
3151422	925	-	3151438	16
3694486	924.5	+	3694420	66
4056210	923	+	4056196	14
4358272	923	+	4358259	13
2884777	922	+	2885278	-501
3804721	922	-	3804736	15
4259646	922	-	4258054	-1592
1940669	920	+	1940658	11
3582800	920	+	3582788	12
313638	920	-	314642	1004
2989151	920	-	2989165	14
3299316	919	-	3299390	74
4589669	918	-	4589679	10
29227	917	+	29129	98
2763922	917	+	2763908	14
490649	917	-	490663	14
1418253	917	-	1418265	12
2229831	917	-	2231057	1226
1697499	914	-	1697265	-234
1852894	914	-	1852675	-219
2734107	913	+	2734095	12
945862	912	+	945849	13
4076786	912	+	4077855	-1069
2112469	912	-	2112483	14
4007103	911	+	4007091	12
17396	911	-	17589	193
1409674	910	-	1409567	-107
1156870	907	-	1156880	10
3543636	906.5	+	3543480	156
578426	904	+	578369	57
1333333	904	-	1332891	-442
1617948	904	-	1618201	253
2263455	901	+	2262845	610
2485362	901	+	2485414	-52
1997519	901	-	1999831	2312
4100830	900	+	4100810	20
1899784	900	-	1899796	12
1763855	899	-	1763868	13
3635513	899	-	3635527	14
405508	898.5	+	405502	6
3834121	898	+	3834115	6
3901765	898	+	3901824	-59
2536392	896	+	2536509	-117
150389	896	-	150689	300
1766086	895	+	1766422	-336
4584816	895	-	4584833	17
3382331	894	+	3382326	5
3891886	894	+	3891875	11
2474153	894	-	2474167	14
1653369	893	+	1653733	-364
2488331	893	+	2488325	6
948818	893	-	948821	3
3608867	893	-	3608872	5
4227909	893	-	4228191	282
3935540	892	-	3935556	16
4501674	891	+	4501724	-50
150882	891	-	150689	-193
4501533	891	-	4501547	14
1120238	890.5	-	1120252	14
1860483	890.333	-	1860488	5
733372	890	+	732683	689
3331664	890	+	3331658	6
4504210	890	-	4504258	48
1102704	889	+	1102479	225
3382486	889	-	3382494	8
784858	888.5	+	784815	43
2716711	888	+	2716697	14
2770208	888	+	2770115	93
39925	888	-	39939	14
570867	887	+	570856	11
3378161	887	+	3378148	13
2340521	887	+	2340506	15
3254812	887	+	3255250	-438
3013796	887	-	3013812	16
4414879	887	-	4415243	364
1213370	886	+	1213352	18
4250096	886	-	4250274	178
986328	882	+	986314	14
1850571	882	-	1851437	866
234195	880	-	234201	6
1221856	880	-	1221718	-138
2057700	880	-	2057712	12
2763368	879	+	2763908	-540
865604	878	-	866045	441
4484115	878	-	4484133	18
590069	876	+	590272	-203
1229300	876	-	1226729	-2571
576492	875	-	576093	-399
3084426	875	-	3084431	5
4561288	874	-	4561284	-4
2627287	873	+	2627274	13
3237889	873	+	3237885	4
1763856	873	-	1763868	12
1625784	872	+	1625790	-6
151818	872	+	151806	12
3576762	872	-	3576776	14
1403874	871	+	1403978	-104
4100829	871	+	4100810	19
3362771	871	-	3362967	196
2066492	871	-	2066507	15
29228	868	+	29129	99
1516887	867	-	1517890	1003
1452947	866	-	1452960	13
1590491	866	-	1590504	13
4350345	865	-	4350594	249
1341487	865	-	1341499	12
1712353	865	-	1712364	11
3649002	865	-	3648342	-660
2749795	864.833	+	2749781	14
745835	864	+	745822	13
2060091	864	+	2060273	-182
3530928	864	+	3530918	10
4435560	864	-	4435574	14
3694435	863	+	3694420	15
2981299	862	+	2981284	15
3643255	862	-	3643261	6
3654725	862	-	3654814	89
4380424	862	-	4380437	13
712090	861	+	712074	16
4259622	861	+	4259615	7
1606546	861	-	1606501	-45
2746667	859	+	2746518	149
1481021	859	-	1480338	-683
1804178	858	-	1804192	14
710662	857	+	710650	12
2066494	857	-	2066507	13
2913367	856	+	2912985	382
3291444	856	+	3291391	53
2984575	856	-	2984590	15
18578	855	+	18553	25
2741505	854	+	2741659	-154
1121917	853	+	1121765	152
4161206	853	-	4161318	112
2481672	852.5	+	2481652	20
3371627	851.5	-	3371566	-61
4261195	851.4	+	4261189	6
3086176	850	+	3086162	14
1516884	850	-	1517890	1006
3766372	849	+	3765719	653
3935539	849	-	3935556	17
4054376	849	-	4054120	-256
1128470	848	+	1128457	13
3663399	848	+	3663388	11
4488904	848	+	4488803	101
379914	846	-	379925	11
1875603	845	+	1876365	-762
1910606	845	-	1910642	36
3119511	844	+	3119622	-111
3378687	844	+	3378682	5
888978	844	-	888983	5
1087672	844	-	1087824	152
848162	843	-	848173	11
3769822	842	-	3769834	12
1297671	841	+	1297662	9
4228394	841	+	4228359	35
2769007	841	-	2768475	-532
4244775	840	+	4244759	16
832141	840	+	832267	-126
2996617	840	+	2996606	11
1355844	840	-	1355949	105
3419902	837	-	3420510	608
4572573	837	-	4572626	53
2432021	836.667	-	2432036	15
3621036	836	+	3619006	2030
3648819	836	+	3648814	5
2473123	836	-	2473672	549
4056223	835.75	-	4056243	20
3421135	835	+	3421151	-16
1288335	835	+	1288317	18
558984	834	-	559003	19
871232	834	-	870703	-529
243412	833	+	243512	-100
2405312	833	-	2405160	-152
1306773	832	-	1306697	-76
4194310	832	-	4194323	13
450935	831	+	450922	13
3630595	831	-	3630607	12
528223	830	-	528236	13
3984330	829.5	+	3984288	42
1278673	829	-	1278687	14
1805808	828	+	1805794	14
669569	828	-	669738	169
2367220	827	+	2364394	2826
2765447	827	+	2764659	788
2945413	827	+	2945404	9
3065789	827	-	3065778	-11
3865774	826	+	3865763	11
2996642	826	+	2996606	36
1156871	826	-	1156880	9
2734070	825	+	2734095	-25
4471026	825	+	4471343	-317
2049170	825	-	2049443	273
4350344	825	-	4350594	250
1634649	825	-	1635870	1221
3299383	825	-	3299390	7
3032380	824	+	3033163	-783
1579678	823	+	1580379	-701
2507664	823	-	2507677	13
984931	823	-	984967	36
2112470	822	-	2112483	13
113409	821	+	113394	15
4100023	821	+	4100393	-370
4477569	821	-	4477554	-15
4007102	820	+	4007091	11
4258148	820	-	4258054	-94
1292182	819	+	1292164	18
2362556	819	+	2362549	7
3352096	819	+	3352084	12
3796007	818	+	3795778	229
1095145	817	+	1095241	-96
2500881	817	-	2501635	754
849450	816.818	+	849436	14
3482345	816	+	3483585	-1240
247956	815.5	-	247951	-5
4046283	815	+	4046323	-40
3202620	814	+	3202677	-57
2805973	814	-	2806020	47
1015696	813.667	-	1015720	24
3340911	813	+	3340893	18
3643284	813	+	3643349	-65
3187980	813	-	3187995	15
1905084	813	-	1905108	24
3806484	813	-	3806261	-223
2313651	811	-	2313663	12
1690603	811	-	1691988	1385
71332	810	+	71329	3
4468269	809	-	4468283	14
3299317	808.167	-	3299390	73
3724489	808	+	3724827	-338
3318147	808	+	3317615	532
2734132	808	-	2734086	-46
4471027	807	+	4471343	-316
506510	806	+	506428	82
1278719	806	+	1278824	-105
819397	806	-	819412	15
1554631	805	+	1554621	10
154888	804	+	156107	-1219
1087671	804	-	1087824	153
2264094	804	-	2264536	442
2453719	803	+	2452248	1471
878534	803	-	878263	-271
3057370	803	-	3057480	110
1840343	801	+	1840332	11
1604128	801	-	1605064	936
832142	800	+	832267	-125
1008222	800	-	1008238	16
2734979	800	-	2734996	17
956809	799	+	956792	17
2270346	799	+	2269818	528
2278561	799	-	2278566	5
1840344	798	+	1840332	12
77318	798	-	77403	85
1124696	797	+	1124745	-49
4516406	797	+	4516390	16
2863117	797	-	2863090	-27
1905086	795	-	1905108	22
503967	794	-	503978	11
769967	793	+	769953	14
908515	791	-	908543	28
1105534	790	+	1105515	19
3453564	790	+	3453406	158
4048029	790	+	4047920	109
3752623	789	+	3752610	13
4557561	789	+	4557421	140
882810	788	+	882872	-62
1988371	788	+	1986221	2150
3611951	788	+	3612145	-194
1236823	787	+	1236748	75
2050530	786	+	2051390	-860
542417	786	-	542562	145
3067878	786	-	3067893	15
3948000	786	-	3947740	-260
1753272	785	-	1753255	-17
4518721	784	+	4518708	13
997145	784	-	997452	307
918337	784	-	918081	-256
1550047	784	-	1550959	912
2883476	784	-	2883568	92
3565529	783	+	3567203	-1674
4484269	782	+	4484032	237
1229288	782	-	1226729	-2559
1105536	781	+	1105515	21
4118403	781	+	4118454	-51
1906798	781	-	1906591	-207
2627289	780.5	+	2627274	15
3724488	780	+	3724827	-339
4520607	780	-	4520620	13
3479245	779.5	-	3479258	13
2016102	779	+	2017609	-1507
3359572	779	+	3359567	5
3318167	779	-	3319600	1433
4359970	779	-	4359983	13
3651555	778	+	3651544	11
2914290	778	-	2914304	14
2945410	775	+	2945404	6
1657320	774	-	1657331	11
945863	772	+	945849	14
3572947	772	-	3572960	13
1654749	771	-	1654769	20
1252250	771	-	1252263	13
2906875	771	-	2906901	26
3855988	771	-	3856327	339
3835180	770	+	3834221	959
3891887	770	+	3891875	12
4427811	770	+	4427793	18
3483962	770	-	3483974	12
4502042	770	-	4502053	11
1311978	769	+	1311966	12
84876	768	-	83894	-982
4638446	767	+	4638434	12
12120	767	-	12135	15
4331978	767	-	4331991	13
3819419	766	+	3819409	10
4518529	766	+	4518517	12
2890437	766	-	2890452	15
1213315	765.727	-	1213336	21
1271140	765	-	1271119	-21
4537056	765	-	4536927	-129
709933	764.5	-	709939	6
113408	764	+	113394	14
770519	764	+	770592	-73
1960150	763	+	1960026	124
3151425	763	-	3151438	13
4638820	763	-	4638826	6
4104986	762	+	4104958	28
529262	762	-	529141	-121
784787	761	+	784815	-28
4015339	761	+	4015321	18
4199794	761	+	4199918	-124
3326977	761	-	3326991	14
4279726	761	-	4279743	17
426256	760	+	426339	-83
1223748	760	-	1223763	15
4489190	760	-	4489327	137
4261974	759	+	4261962	12
1440961	759	-	1441534	573
2855073	759	-	2854850	-223
1942215	758	+	1941449	766
1429243	758	-	1429046	-197
2170850	758	-	2171205	355
2763939	757	+	2763916	23
3590474	757	+	3590342	132
3791787	756	+	3791904	-117
1570535	756	-	1570833	298
2311248	755	+	2311235	13
3103846	755	+	3103832	14
2405103	755	-	2405160	57
2897981	755	-	2898384	403
3752620	754	+	3752610	10
3166554	754	+	3166538	16
2947382	754	-	2947395	13
570683	752	+	570587	96
1105537	752	+	1105515	22
2580498	752	+	2579623	875
699547	752	-	699578	31
2424788	752	-	2424535	-253
1678796	751	+	1678785	11
1107804	751	+	1107789	15
1605306	751	-	1605320	14
4279728	751	-	4279743	15
980271	750	+	980258	13
621466	750	-	621457	-9
429752	749	+	429800	-48
3244640	749	+	3244646	-6
4472864	749	+	4472802	62
4212152	749	-	4212165	13
4570124	749	-	4569664	-460
832140	747	+	832267	-127
2348103	747	-	2348068	-35
2772085	746	+	2771308	777
3656882	745	-	3656896	14
2340918	745	-	2340931	13
405507	744	+	405502	5
2770210	744	+	2770115	95
4198274	744	-	4198281	7
553710	743	-	553713	3
1306682	743	-	1306697	15
2734113	742	+	2734095	18
604374	742	-	603906	-468
2758932	741	+	2758918	14
4446503	741	+	4446427	76
1791632	741	+	1787609	4023
527561	741	-	527510	-51
850628	741	-	850476	-152
4056209	740	+	4056196	13
58678	740	-	58726	48
3306710	739.25	-	3306720	10
2190719	739	+	2192291	-1572
644244	738.5	-	644257	13
585953	738.333	+	585934	19
559771	737	+	559757	14
3946578	736	+	3946052	526
1424984	736	-	1424997	13
3476801	735	-	3476709	-92
3790584	735	-	3790600	16
2248532	734	-	2248545	13
715873	733	+	715994	-121
2276520	733	+	2278261	-1741
2689544	733	+	2689421	123
4478003	733	+	4478596	-593
2595	732	+	2581	14
1901283	732	+	1901226	57
2355594	732	+	2355576	18
4561597	732	+	4561420	177
92662	732	-	92677	15
1515215	732	-	1515240	25
1409821	731	+	1410450	-629
1592266	731	+	1592304	-38
2897716	731	+	2893788	3928
4103822	730	+	4103808	14
660670	729	+	660659	11
1701676	729	+	1701669	7
3559916	729	-	3559947	31
712089	728.5	+	712074	15
1146047	728	+	1146015	32
1515216	728	-	1515240	24
2454061	727	+	2455815	-1754
259457	726	+	259461	-4
2991230	726	+	2991224	6
3410625	726	+	3410612	13
685931	726	-	688227	2296
4159125	725.667	+	4159102	23
980125	725	+	980111	14
1464114	725	+	1466061	-1947
850470	725	-	850476	6
903716	725	-	903066	-650
4158840	725	-	4158853	13
1292180	724	+	1292164	16
2732303	724	-	2732315	12
3048901	724	-	3048798	-103
3779259	723	+	3779222	37
3431832	722.5	+	3431820	12
2405130	722	+	2404839	291
2612484	721	+	2612469	15
2763366	721	+	2763908	-542
3421134	721	+	3421151	-17
4540257	721	+	4539896	361
664538	721	-	664555	17
2967235	721	-	2967371	136
4540894	721	-	4540717	-177
1366087	720	-	1366093	6
2923070	720	-	2923072	2
3608866	720	-	3608872	6
3875475	720	-	3875534	59
78284	719	+	78332	-48
1767959	719	+	1767949	10
2803035	719	+	2803022	13
3699737	719	+	3699731	6
2068420	719	-	2068686	266
3086252	719	-	3086258	6
3166409	719	-	3166420	11
2689349	718.333	-	2689362	13
1751209	718	+	1749983	1226
4524252	718	+	4524241	11
582334	718	-	582200	-134
1488806	718	-	1488777	-29
1905151	718	-	1905163	12
2902580	718	-	2902601	21
3164027	717	-	3164043	16
3469594	717	-	3469604	10
3654802	717	-	3654814	12
2708216	716	+	2707165	1051
1046755	716	-	1049286	2531
1312716	716	-	1311722	-994
1944043	716	-	1944032	-11
2468780	715	+	2468532	248
4457303	715	+	4457272	31
2066689	714	+	2067092	-403
3531813	714	+	3532056	-243
247738	714	-	247951	213
1617619	714	-	1618201	582
1390299	712	-	1390868	569
2380926	711	+	2381311	-385
1389367	711	+	1390417	-1050
1914224	711	-	1914190	-34
4159124	710.667	+	4159102	22
4250264	710	-	4250274	10
3181657	709.5	-	3181643	-14
4546572	709	-	4547113	541
2650504	708.5	+	2650490	14
886638	708	+	886624	14
1924025	708	+	1924123	-98
3433268	708	+	3433256	12
3699736	708	+	3699731	5
1532045	708	-	1531283	-762
4605740	708	-	4605054	-686
2052732	706	+	2052714	18
1785449	705	+	1786408	-959
2485451	705	+	2485414	37
3651824	705	+	3651544	280
1214895	704	+	1214528	367
1465718	704	-	1464072	-1646
475562	703	+	475558	4
1412188	703	-	1410184	-2004
2469238	703	-	2469413	175
2482351	702	-	2482217	-134
1221845	702	-	1221718	-127
742033	701	+	742021	12
4007142	701	+	4007124	18
4159123	701	+	4159102	21
179847	701	-	178932	-915
717451	701	-	717470	19
576095	700	+	576081	14
3331666	700	+	3331658	8
1579695	700	+	1580379	-684
872136	698	+	872122	14
1480868	698	+	1480569	299
3326968	698	-	3326991	23
1768501	697	+	1768396	105
2562042	697	+	2562223	-181
3077281	697	+	3077253	28
3372497	697	-	3372540	43
4054374	696	-	4054120	-254
17467	695	+	17454	13
1819785	695	+	1819773	12
2800946	695	-	2800959	13
1189165	695	-	1189051	-114
231078	694	+	231072	6
3607194	694	+	3607143	51
2969280	693.5	+	2969274	6
570694	693	+	570587	107
3189128	692	-	3189141	13
2735102	692	-	2735128	26
2983171	692	-	2983635	464
3755945	692	-	3754687	-1258
141367	691	+	141360	7
882816	691	+	882872	-56
2023247	691	-	2023334	87
1124707	690	+	1124745	-38
4534992	690	+	4535002	-10
3175038	690	-	3175050	12
3274388	689	+	3274369	19
3590473	689	+	3590342	131
3638017	689	+	3637960	57
1645406	689	+	1645401	5
2770209	689	+	2770115	94
3327136	688	+	3326958	178
1630793	688	-	1632142	1349
1927752	688	-	1927782	30
4054379	688	-	4054120	-259
1146046	687.667	+	1146015	31
757275	687.333	+	757260	15
897185	687	+	897171	14
2253323	687	+	2253312	11
2741436	687	+	2741659	-223
1617617	687	-	1618201	584
2001079	687	-	2001093	14
3706889	687	-	3706902	13
4426810	686.5	-	4426842	32
1462737	686	+	1461863	874
3632175	686	+	3632210	-35
3965967	686	-	3966747	780
4234156	686	-	4234254	98
1680039	686	-	1680120	81
2405549	685	+	2405531	18
3171115	685	+	3171102	13
3937789	685	+	3938952	-1163
3855987	685	-	3856327	340
582742	684	-	582200	-542
964580	683	+	965029	-449
3494976	683	+	3495769	-793
870371	683	-	870703	332
2087627	683	-	2087757	130
2454032	683	-	2454045	13
4172490	683	-	4172501	11
2507490	682	+	2506581	909
1473087	682	-	1471264	-1823
1288354	682	-	1288400	46
1913600	682	-	1913606	6
2348982	682	-	2348760	-222
3282122	682	-	3284073	1951
849451	681.909	+	849436	15
1250262	681	+	1250212	50
1225346	681	-	1225364	18
2708233	680.333	-	2708252	19
2989152	680	-	2989165	13
3963649	680	-	3963723	74
3980391	679	+	3980385	6
4500362	679	-	4499803	-559
494341	678	+	493641	700
1002233	678	+	1003361	-1128
3436026	678	+	3436012	14
3911832	678	+	3911735	97
382312	676	-	382268	-44
1498483	675	-	1497923	-560
1590494	675	-	1590504	10
2817205	675	-	2817295	90
3334262	675	-	3334273	11
3507398	674	+	3506797	601
2468680	674	-	2468713	33
1115988	673.5	+	1115994	-6
1550046	673	-	1550959	913
2990774	672	-	2991390	616
770119	671	+	770096	23
2499494	671	+	2499054	440
753990	671	-	753944	-46
2103646	671	-	2103253	-393
2542632	671	-	2542694	62
4367728	671	-	4367741	13
2998066	670	+	2998050	16
1696607	670	+	1697490	-883
214959	670	-	215656	697
1524077	670	-	1524118	41
1851424	670	-	1851437	13
4272733	669	+	4272844	-111
1767960	668	+	1767949	11
2747277	668	+	2746518	759
2075548	667	-	2075491	-57
949227	666	+	949221	6
2598468	666	+	2598088	380
3103844	666	+	3103832	12
3950437	666	+	3951552	-1115
1728750	666	-	1731357	2607
594508	666	-	594522	14
1150748	665.667	+	1150704	44
949421	665	+	949457	-36
2531346	665	+	2531333	13
1994960	664	+	1994945	15
3382329	664	+	3382326	3
4585664	662	+	4585654	10
3858636	661	+	3858276	360
986309	661	-	986470	161
3084427	661	-	3084431	4
3318168	661	-	3319600	1432
3582758	661	-	3582183	-575
2945502	660	+	2945519	-17
4427810	660	+	4427793	17
4625340	660	+	4625324	16
234233	660	+	234218	15
1389982	659	+	1390417	-435
1881182	659	+	1881168	14
2576877	659	+	2576612	265
3742392	659	-	3740563	-1829
4638698	658.222	-	4638712	14
4639150	658	+	4639136	14
3360944	658	-	3360951	7
1472642	657	+	1472636	6
1403824	657	-	1403834	10
2521823	657	-	2521828	5
3963680	656.5	+	3963673	7
1732183	656	+	1732169	14
3086175	656	+	3086162	13
3524184	656	+	3524193	-9
1817994	656	+	1817983	11
2099624	656	-	2099691	67
1324337	655	+	1324264	73
480093	655	-	480104	11
1766840	655	-	1766938	98
2884161	655	-	2884210	49
2464358	654.286	+	2464326	32
4501672	653	+	4501724	-52
1278672	653	-	1278687	15
2871399	653	-	2871410	11
3382336	652	+	3382326	10
3466609	652	+	3466586	23
914507	652	-	914524	17
1481020	652	-	1480338	-682
2528161	651	+	2528147	14
240209	651	-	240216	7
2109306	651	-	2109319	13
182457	650	+	182447	10
4159113	650	+	4159102	11
4572574	650	-	4572626	52
2988369	650	-	2989165	796
3950438	649	+	3951552	-1114
3791004	648	-	3791016	12
4538716	647.333	+	4538616	100
823828	647	+	823814	14
915540	647	+	915523	17
2009749	646	-	2011804	2055
2598469	645	+	2598088	381
4277956	645	+	4277939	17
3802429	644	+	3802396	33
709284	644	-	709233	-51
3621503	644	-	3621229	-274
3429942	644	-	3429701	-241
2026136	643	+	2026218	-82
211888	643	-	211973	85
4238336	642	+	4238323	13
1063046	642	-	1063056	10
4151066	642	-	4151210	144
2698547	641	+	2698542	5
3839790	641	-	3839794	4
4259643	641	-	4258054	-1589
637858	640	+	637846	12
1666650	640	+	1666107	543
4022859	640	+	4022503	356
2992816	640	-	2991390	-1426
2481669	639.5	+	2481652	17
1978735	639	+	1978722	13
1640565	639	-	1640596	31
4509646	639	-	4509660	14
4409845	638	+	4410095	-250
2930648	637	+	2930652	-4
528221	637	-	528236	15
1657319	637	-	1657331	12
2817206	637	-	2817295	89
3884846	637	-	3884639	-207
2913034	636.5	-	2912299	-735
1474619	636	+	1474607	12
4040447	636	+	4040414	33
964038	636	-	964174	136
380046	636	-	379930	-116
1078445	635	+	1078434	11
1830266	635	+	1830423	-157
4638448	635	+	4638434	14
1550048	635	-	1550959	911
2006130	635	-	2006140	10
2642385	635	-	2642393	8
3174975	635	-	3174943	-32
3984710	635	-	3984725	15
2095675	633	+	2096414	-739
1599260	633	-	1598192	-1068
3630594	633	-	3630607	13
4106817	633	-	4105567	-1250
4504209	632.5	-	4504258	49
2780918	632	+	2779364	1554
122040	631.5	+	122025	15
4077826	631	-	4079384	1558
4338422	631	-	4339673	1251
1470710	630	+	1470364	346
2982351	630	+	2981284	1067
3865639	630	+	3865620	19
4501673	630	+	4501724	-51
1986648	629	-	1986182	-466
2989153	628	-	2989165	12
4009792	627	-	4009598	-194
3081888	627	-	3081973	85
4073289	626	+	4073432	-143
4231776	626	+	4231747	29
2855139	626	-	2854850	-289
2642386	626	-	2642393	7
4511883	626	-	4509660	-2223
2498040	625	+	2498645	-605
608998	625	+	608986	12
1224866	625	-	1225364	498
3260188	624	+	3260171	17
1703034	624	-	1702878	-156
179134	624	-	178932	-202
1838241	623	+	1839485	-1244
432610	623	-	432791	181
767863	623	-	767876	13
2940592	623	-	2940661	69
1312581	622	+	1312741	-160
2108074	622	+	2107454	620
4540258	621	+	4539896	362
4124946	619	+	4124883	63
2049402	619	-	2049443	41
915537	618	+	915523	14
2986822	618	-	2985526	-1296
4440251	618	-	4440286	35
781906	617	+	781895	11
2405547	617	+	2405531	16
2530410	617	+	2530366	44
4457304	617	+	4457272	32
712087	616	+	712074	13
4041109	616	+	4041190	-81
1068899	615	+	1068886	13
3935204	615	-	3935245	41
4638699	614.125	-	4638712	13
2969273	614	+	2969274	-1
2642911	614	-	2642935	24
2481667	613	+	2481652	15
3382340	613	+	3382326	14
2109257	613	+	2107454	1803
1089400	612	+	1089256	144
234194	612	-	234201	7
1419581	611	-	1418265	-1316
4567325	611	-	4567340	15
4366473	611	-	4366454	-19
490650	610	-	490663	13
873573	610	-	874890	1317
2096213	610	-	2096223	10
1790164	608.5	-	1790180	16
212335	608	+	211967	368
3958681	608	+	3958671	10
4495714	608	+	4495703	11
1480858	608	+	1480569	289
431309	608	-	431315	6
3864353	608	-	3864367	14
3237848	607	+	3237885	-37
4402724	607	+	4402683	41
2096214	607	-	2096223	9
2995842	607	-	2996149	307
4366474	607	-	4366454	-20
2288394	606	+	2288372	22
2763492	606	+	2763908	-416
3103847	606	+	3103832	15
4350724	606	+	4350711	13
1311936	606	-	1311722	-214
247739	605	-	247951	212
2464369	604.5	+	2464326	43
579294	604	+	579070	224
4000993	604	+	4001731	-738
2983170	604	-	2983635	465
3602362	603	+	3602350	12
1550049	603	-	1550959	910
4540895	603	-	4540717	-178
4261194	602.6	+	4261189	5
2496636	602	-	2496651	15
1051470	600	+	1051463	7
1395363	600	+	1396421	-1058
3858552	600	-	3858563	11
1229290	600	-	1226729	-2561
2276895	600	-	2276419	-476
3307293	600	-	3307306	13
3841968	599	+	3840679	1289
1168079	599	-	1168085	6
4477573	599	-	4477554	-19
2914385	598	+	2915165	-780
585951	598	+	585934	17
2618085	598	+	2618071	14
1226062	598	-	1226729	667
2275789	598	-	2275803	14
4360077	598	-	4359983	-94
3638020	597	+	3637960	60
644245	597	-	644257	12
1218186	597	-	1217961	-225
1574233	597	-	1577372	3139
949420	596	+	949457	-37
1808956	596	+	1808906	50
3041678	596	+	3041508	170
2308549	596	+	2306976	1573
4346443	595	+	4346429	14
1242319	595	-	1242337	18
2519867	595	-	2519890	23
2989149	594	-	2989165	16
4534136	594	-	4534507	371
4197518	593	+	4197503	15
1905526	593	+	1905512	14
2000578	593	-	2001093	515
849653	592.4	+	849436	217
3819421	592	+	3819409	12
2469239	592	-	2469413	174
2735117	592	-	2735128	11
2902471	592	-	2902483	12
4540702	592	-	4540717	15
167449	591	+	168924	-1475
4267459	591	+	4267378	81
3067886	591	-	3067902	16
1213314	590.545	-	1213336	22
3410627	590	+	3410612	15
4412853	590	+	4412678	175
3744058	590	-	3740563	-3495
1221855	589	-	1221718	-137
4354383	589	-	4354555	172
4358717	589	-	4359737	1020
1015695	588.333	-	1015720	25
1014664	588	-	1014663	-1
3864354	588	-	3864367	13
4275403	588	-	4276089	686
1101071	587	+	1102212	-1141
1905090	587	-	1905108	18
2626024	587	-	2626669	645
2737568	587	-	2737581	13
2983781	587	-	2983796	15
3534415	587	-	3534428	13
2970641	586	-	2970652	11
1407054	585	+	1407153	-99
1640428	585	-	1640446	18
2236290	585	-	2235440	-850
2997929	585	-	2997940	11
478505	584.5	-	478512	7
709968	584	+	710650	-682
3668857	584	-	3668862	5
1006842	584	-	1006848	6
3242794	584	-	3243842	1048
621487	583	+	621481	6
2576402	583	+	2576387	15
3186219	583	+	3186207	12
644242	583	-	644257	15
2410650	583	-	2410810	160
3199045	583	-	3199058	13
4542552	582	+	4542535	17
1588163	582	-	1588175	12
2923069	582	-	2923072	3
3048902	582	-	3048798	-104
3306708	581	-	3306720	12
3488226	581	-	3488243	17
435817	580	+	437000	-1183
3013799	580	-	3013812	13
4484149	580	-	4484161	12
1718896	579	+	1718906	-10
3973062	579	+	3973046	16
3166407	579	-	3166420	13
3803843	579	-	3803854	11
4470558	579	-	4470574	16
1468944	578	+	1468803	141
3530906	578	+	3530918	-12
389632	578	-	390120	488
2440010	578	-	2440023	13
507410	577	+	507406	4
1078409	577	+	1078434	-25
2758930	577	+	2758918	12
3736804	577	+	3737530	-726
1278837	576	+	1278824	13
1297520	576	+	1297509	11
3608018	576	+	3607940	78
3655023	576	+	3655034	-11
4104978	576	+	4104958	20
1590927	576	+	1590887	40
4280857	576	-	4280000	-857
418913	575	+	418901	12
3865773	575	+	3865763	10
1064186	575	-	1064449	263
1333334	575	-	1332891	-443
1464077	575	-	1464072	-5
1527784	575	-	1528452	668
3427387	575	-	3427399	12
383842	575	-	382268	-1574
1751208	574	+	1749983	1225
58677	574	-	58726	49
1002223	573	+	1003361	-1138
1132916	573	-	1131025	-1891
3166408	572	-	3166420	12
2417857	571	+	2417844	13
2477254	571	+	2477317	-63
4104897	571	+	4104885	12
2774367	571	-	2774381	14
701076	571	-	701088	12
1193016	571	-	1193024	8
3029211	570	+	3028620	591
3387449	570	-	3387465	16
3649256	570	-	3648342	-914
3891889	569	+	3891875	14
[truncated: 10,212 more rows]

## Sheet: sig70-WT
Pause site location	Pause score	Strand	Nearest TSS in the same strand	Distance to the nearest TSS
4169816	3797	+	4170057	-241
4240554	3358	-	4239097	-1457
3750009	3341	+	3749991	18
3965967	2706	-	3966747	780
3839793	2701	-	3839794	1
3864449	2693	-	3864413	-36
3213632	2662	+	3213618	14
3864450	2271	-	3864413	-37
4104408	2171	+	4104472	-64
2925867	2097.5	-	2926059	192
2925868	2050	-	2926059	191
3213631	2022	+	3213618	13
2693666	1904	-	2693611	-55
4104410	1886	+	4104472	-62
428858	1838	+	428857	1
168432	1804	+	168924	-492
2996637	1802	+	2996606	31
3839794	1778	-	3839794	0
1225399	1756	+	1225387	12
1082251	1693	+	1081773	478
1050130	1628	+	1049781	349
2869736	1611	-	2869299	-437
3190355	1536	-	3189141	-1214
2482354	1496	-	2482217	-137
1061423	1476	-	1061535	112
1905089	1476	-	1905108	19
4169817	1455	+	4170057	-240
3265463	1451	+	3263616	1847
4040440	1419	+	4040414	26
3662708	1399	+	3662696	12
1006847	1394	-	1006848	1
4501672	1391	+	4501724	-52
770119	1381	+	770096	23
3750010	1370	+	3749991	19
2488331	1359	+	2488325	6
1061422	1358	-	1061535	113
1905090	1355.5	-	1905108	18
1115566	1350	-	1115932	366
1572594	1330	+	1572566	28
3332797	1326.5	+	3332720	77
1786283	1312	+	1786408	-125
3990654	1307	+	3990654	0
1100052	1297	+	1099519	533
3213629	1280	+	3213618	11
3843755	1253	-	3843711	-44
1290628	1227	+	1290544	84
2272694	1225	+	2272694	0
1092075	1221	+	1092063	12
2016100	1221	+	2017609	-1509
4393439	1219	+	4393438	1
3148824	1213	-	3149688	864
3990655	1212	+	3990654	1
3096541	1209	-	3096542	1
3213630	1206	+	3213618	12
594684	1194	-	594690	6
1640430	1186	-	1640446	16
3773603	1164	+	3773826	-223
2428867	1152.33	-	2428821	-46
1935889	1150	-	1935658	-231
2737549	1147	-	2737572	23
1121917	1142	+	1121765	152
3582718	1137	-	3582183	-535
2481664	1131	+	2481652	12
4478003	1129	+	4478596	-593
2212912	1128	+	2212942	-30
3266132	1125	-	3266164	32
1183555	1122.5	-	1183553	-2
3213633	1117	+	3213618	15
3188988	1115	+	3188969	19
4040441	1106	+	4040414	27
2513651	1088	+	2511553	2098
4373671	1088	-	4373723	52
4001385	1076	-	4000971	-414
405011	1072	+	404966	45
2923071	1070	-	2923072	1
4104409	1056	+	4104472	-63
3939693	1048	+	3939656	37
3156576	1048	-	3156895	319
1634651	1041	-	1635870	1219
2794323	1036	-	2794436	113
3965427	1030	+	3965769	-342
123381	1029	+	122612	769
3039549	1028	+	3039548	1
103224	1022	+	102872	352
1647463	1021	+	1647478	-15
2737548	1021	-	2737572	24
1988372	1019	+	1986221	2151
3529951	1015	-	3529968	17
594683	1002	-	594690	7
2348103	1001.5	-	2348068	-35
3475532	997	-	3475534	2
3183287	977	+	3183102	185
4501671	966	+	4501724	-53
3950431	964	+	3951552	-1121
3806207	960	-	3806261	54
17466	959	+	17454	12
3950430	955	+	3951552	-1122
4105444	943.333	+	4105443	1
3045108	941	-	3045108	0
418567	940	+	418643	-76
3352326	926	+	3352533	-207
1025984	924.5	-	1025975	-9
4169815	919	+	4170057	-242
3352325	917.5	+	3352533	-208
984937	916.5	-	984967	30
803393	916	+	802948	445
764369	910	+	761335	3034
3975341	907	+	3975341	0
1100051	895.5	+	1099519	532
1708636	894	+	1707661	975
2998113	892	-	2997940	-173
428857	890	+	428857	0
1572593	890	+	1572566	27
1336609	870	-	1336494	-115
3108385	866	+	3108385	0
2780915	864	+	2779364	1551
2708238	860.5	-	2708252	14
902303	857	-	902993	690
3773604	856	+	3773826	-222
3662709	855	+	3662696	13
2940923	854.778	+	2941030	-107
1640432	849.5	-	1640446	14
1753493	848	+	1753493	0
1336610	848	-	1336494	-116
2966698	841	-	2966815	117
3213628	833	+	3213618	10
2231197	831	+	2231105	92
1634652	830	-	1635870	1218
3039547	827	+	3039548	-1
770120	822	+	770096	24
4071427	821	+	4070710	717
4471027	821	+	4471343	-316
4033761	819	+	4033892	-131
4518720	817	+	4518708	12
3190354	815	-	3189141	-1213
1700228	812	+	1700226	2
256522	811	+	256379	143
1640433	808	-	1640446	13
4038632	804	+	4038540	92
1116883	793	+	1116150	733
2868116	782	-	2868708	592
4455657	782	-	4455972	315
1536389	780	+	1537120	-731
2745452	777.5	-	2745452	0
3804048	774	+	3804023	25
2514287	770	-	2514288	1
4072681	769	+	4072668	13
998578	768	-	999189	611
3409036	767	+	3408745	291
3773355	766	+	3773122	233
4341747	765	-	4341132	-615
1988371	764	+	1986221	2150
3379953	757	+	3379952	1
1333335	747	-	1332891	-444
2151403	746	-	2151420	17
1100050	745	+	1099519	531
2548671	743	-	2548612	-59
3886476	742	-	3885468	-1008
786040	737	-	786552	512
543788	735	-	543805	17
18574	733	+	18553	21
1121918	732	+	1121765	153
3458945	729	-	3458759	-186
151817	726	+	151806	11
3332796	725	+	3332720	76
2741502	720	+	2741659	-157
2488330	719	+	2488325	5
1842103	717	+	1842052	51
3662707	715	+	3662696	11
542417	703	-	542562	145
2286044	702	+	2286215	-171
2594370	702	-	2594806	436
4116240	696	-	4116184	-56
4536033	696	-	4536423	390
4163351	694.5	+	4163351	0
4536032	694	-	4536423	391
542416	693	-	542562	146
2348104	690	-	2348068	-36
1900873	684	+	1900654	219
177545	684	-	177700	155
2428868	683	-	2428821	-47
1785485	681	+	1786408	-923
3730439	681	-	3730754	315
17465	680	+	17454	11
3087323	680	+	3087777	-454
2898361	680	-	2898384	23
2304934	679	-	2304825	-109
1700227	678	+	1700226	1
1257104	676.5	-	1257104	0
1225400	672	+	1225387	13
3309502	670.5	-	3309346	-156
224905	669	+	225381	-476
4292672	668	+	4292672	0
2426342	666	-	2426342	0
1291105	664	+	1291047	58
984936	663.5	-	984967	31
4056231	661	-	4056243	12
3834117	658	+	3834115	2
3515007	658	-	3515621	614
4038631	656	+	4038540	91
3039548	655	+	3039548	0
3188989	654	+	3188969	20
3159202	654	-	3159203	1
3038075	653	+	3038125	-50
4561529	648	-	4561772	243
3326979	647	-	3326991	12
2982371	646.25	-	2981988	-383
142191	644	+	142434	-243
2060090	644	+	2060273	-183
3380373	644	+	3380372	1
402924	642	+	404966	-2042
485692	642	+	485713	-21
3785714	640	+	3785825	-111
1635847	640	-	1635870	23
3965966	638	-	3966747	781
3429942	637.286	-	3429701	-241
3372939	637	+	3373086	-147
233744	635.5	-	233980	236
1301260	633	+	1301522	-262
1938611	632	-	1938612	1
4120109	632	-	4120029	-80
3244692	631.5	-	3244826	134
3939691	630	+	3939656	35
3032950	630	-	3034347	1397
1298396	629	+	1298694	-298
4220801	628	+	4221807	-1006
2151402	628	-	2151420	18
2231198	626	+	2231105	93
3582719	626	-	3582183	-536
1050137	620	+	1049781	356
3773354	620	+	3773122	232
485714	618	+	485713	1
4604252	618	-	4604457	205
2754165	616	+	2754155	10
2262861	612	+	2262845	16
2159188	610	+	2162220	-3032
3391950	608.5	-	3390443	-1507
4173303	608.333	+	4173302	1
1710150	608	+	1710288	-138
2337968	606	+	2337967	1
4516537	606	+	4516535	2
3032949	598.5	-	3034347	1398
2314939	598	-	2314942	3
4105445	597	+	4105443	2
2907772	593.5	-	2907738	-34
3944721	593	+	3944723	-2
3894393	593	-	3894396	3
1938612	592	-	1938612	0
2718495	590	+	2718991	-496
3646103	589.889	+	3646085	18
2164540	588	+	2164964	-424
3098926	588	+	3098913	13
3319917	587	-	3320178	261
4534269	585	-	4534507	238
918001	584.5	+	917960	41
1183556	584	-	1183553	-3
4131560	584	-	4131670	110
1620841	581.5	-	1620938	97
1666099	581.5	-	1666090	-9
2870969	581	-	2870979	10
2164541	577	+	2164964	-423
3942011	577	+	3941962	49
2984489	576	-	2984590	101
3045107	576	-	3045108	1
968493	575	+	969311	-818
3466601	575	+	3466586	15
2514286	575	-	2514288	2
2913031	574.5	-	2912299	-732
2780916	574	+	2779364	1552
2907771	573	-	2907738	-33
3319560	572	-	3319600	40
2940922	571.333	+	2941030	-108
3037652	570.5	-	3037667	15
690157	569.5	-	690177	20
937142	567	+	937035	107
1653365	566	+	1653733	-368
135443	566	-	136504	1061
4244771	564	+	4244759	12
1992255	564	-	1992900	645
946094	562	+	946093	1
2594369	560	-	2594806	437
1700360	557	+	1700226	134
3643261	556	-	3643261	0
937141	555	+	937035	106
4350311	555	-	4350594	283
3534993	554.5	+	3534994	-1
764368	552	+	761335	3033
2516429	552	+	2516429	0
3834116	551	+	3834115	1
2816200	551	-	2816294	94
1177233	550	+	1177233	0
2925869	549	-	2926059	190
3695105	548	+	3695256	-151
2042778	547	-	2043541	763
770121	545	+	770096	25
431314	545	-	431315	1
1349780	544	-	1350037	257
3309739	543	+	3309738	1
4561597	542	+	4561420	177
584256	541	-	583685	-571
1898024	541	-	1898217	193
234942	537	+	234785	157
882600	536	-	882728	128
781317	535	+	780916	401
4105443	534	+	4105443	0
582032	534	-	581993	-39
690158	534	-	690177	19
2857761	533	+	2857945	-184
3802467	531.5	-	3803691	1224
53130	531	-	52587	-543
3663130	531	-	3663181	51
3795122	530	+	3794557	565
4232980	530	+	4232407	573
111722	530	-	111828	106
3662007	530	-	3662086	79
3526851	529	-	3526867	16
2061840	526	-	2061377	-463
3864944	526	-	3864740	-204
4161209	525	-	4161318	109
4371225	524	+	4370784	441
3608431	522	+	3608300	131
4365785	521.5	-	4365504	-281
3183276	519	+	3183102	174
2447478	519	-	2447738	260
2213703	518	+	2213659	44
2857760	518	+	2857945	-185
2816346	518	-	2816294	-52
576465	517.857	+	576452	13
1050131	517	+	1049781	350
3479283	516	+	3479217	66
2732246	515.625	-	2732315	69
786041	515	-	786552	511
3777033	514.8	+	3777947	-914
88000	514.667	+	87847	153
1294578	514	-	1294570	-8
4604259	514	-	4604457	198
1339245	513	+	1339894	-649
3988819	513	+	3988797	22
1418253	512.333	-	1418265	12
1432570	512	-	1432606	36
3978856	511	+	3978846	10
3374241	511	-	3373619	-622
2078062	510	-	2077853	-209
3821168	506.5	+	3820746	422
4173302	505.667	+	4173302	0
1056391	505	-	1057113	722
592434	503	-	592436	2
518550	502	-	518552	2
957309	501	+	957093	216
682936	501	-	682792	-144
1944043	500	-	1944032	-11
4125877	500	-	4125563	-314
2694985	499	+	2694546	439
1272844	499	-	1272899	55
1286759	499	-	1286781	22
3811406	498	+	3811171	235
2233123	497	-	2233134	11
4371226	496	+	4370784	442
3344101	494.5	+	3344100	1
2481663	494.333	+	2481652	11
1290629	494	+	1290544	85
1115565	494	-	1115932	367
2816201	494	-	2816294	93
1703769	493	+	1703768	1
3244657	492.5	+	3244646	11
1798453	491.6	-	1798843	390
4516405	491.429	+	4516390	15
1947064	491.333	-	1947031	-33
181424	491	+	180844	580
2314940	491	-	2314942	2
3013796	490.5	-	3013812	16
2347935	490	-	2348068	133
3037788	490	-	3037827	39
2945699	489	-	2946049	350
2513650	488	+	2511553	2097
2411130	488	-	2411401	271
1741799	486	+	1741400	399
2174549	485.75	-	2175303	754
506511	484.571	+	506428	83
1056390	484	-	1057113	723
4159118	483.182	+	4159102	16
4213811	482	+	4213678	133
55632	481	-	57156	1524
3176023	480	+	3176023	0
1928117	480	-	1928108	-9
3886667	479.667	+	3886434	233
564219	479.5	+	563921	298
3464381	479.5	-	3464603	222
2474554	477.5	+	2474398	156
1298397	477	+	1298694	-297
1017941	476	-	1017960	19
2271425	475	+	2271062	363
3695104	475	+	3695256	-152
3973046	473	+	3973046	0
4049775	473	+	4049966	-191
1920403	471	+	1920121	282
2404683	471	+	2404669	14
3942082	471	+	3941962	120
3038314	470	-	3038110	-204
2590534	469	+	2590535	-1
2996638	469	+	2996606	32
984472	469	-	984967	495
1635848	469	-	1635870	22
1489842	468	+	1489728	114
2618636	468	-	2618931	295
1310906	467	-	1311378	472
1735415	465	-	1735360	-55
98596	463	+	98594	2
258422	463	+	257810	612
1995014	463	+	1994945	69
4626860	463	-	4626980	120
791398	462	-	791304	-94
4516536	461	+	4516535	1
998579	461	-	999189	610
3682317	460	-	3682082	-235
4350310	460	-	4350594	284
1339244	459	+	1339894	-650
2797126	459	+	2797109	17
2035678	457	-	2035678	0
4365784	456.5	-	4365504	-280
4076051	455	+	4075527	524
889007	455	-	888983	-24
4125754	455	-	4125563	-191
2619129	454	+	2619031	98
3410624	454	+	3410612	12
3957863	454	-	3958003	140
2998114	452	-	2997940	-174
405502	451.667	+	405502	0
2052234	451	+	2052572	-338
4035130	450	+	4035164	-34
659376	450	-	659524	148
889006	450	-	888983	-23
2980434	449	+	2980709	-275
3806206	449	-	3806261	55
225742	448	+	225500	242
2041054	448	+	2041114	-60
3065167	448	+	3065144	23
3724484	448	+	3724827	-343
1239269	448	-	1240354	1085
3326980	448	-	3326991	11
2614981	447	+	2614981	0
3766937	447	+	3765719	1218
765091	447	-	765122	31
791308	447	-	791304	-4
4599580	447	-	4599637	57
4148159	446	-	4148159	0
4161210	446	-	4161318	108
754445	445.545	+	754178	267
1331786	445	+	1331785	1
872561	444	+	872122	439
3940059	444	+	3940169	-110
2219852	444	-	2220065	213
4150662	443.5	-	4151210	548
4176186	443.4	+	4176377	-191
36194	443	-	34913	-1281
2699756	443	-	2698771	-985
429020	442	+	428857	163
1919757	442	+	1919751	6
3420224	442	-	3420510	286
3561639	441	+	3562070	-431
136257	441	-	136504	247
179210	440	+	179198	12
872929	440	+	872122	807
27264	439	+	27263	1
1324996	439	+	1324986	10
2113381	439	+	2113402	-21
59155	438	+	59055	100
3635635	438	+	3635601	34
1606544	438	-	1606501	-43
2443107	438	-	2443366	259
3483625	437	-	3483626	1
4279730	437	-	4279743	13
3335004	436.667	-	3335005	1
102175	436	+	102454	-279
1640431	436	-	1640446	15
424137	435	-	424208	71
224902	434	+	225381	-479
3048995	434	-	3048798	-197
226314	433	+	225994	320
921892	433	-	921899	7
2237719	433	-	2238588	869
3139942	433	-	3139673	-269
3156575	433	-	3156895	320
2542636	432.333	-	2542694	58
441582	432	+	441178	404
2797125	432	+	2797109	16
3086255	432	-	3086258	3
2797127	431	+	2797109	18
4489264	431	-	4489327	63
3409037	430	+	3408745	292
667251	430	-	668359	1108
225738	429	+	225500	238
1710288	429	+	1710288	0
177546	428	-	177700	154
2165169	427.714	+	2165138	31
2010632	427	-	2011804	1172
2023247	426.5	-	2023334	87
123382	426	+	122612	770
879240	426	-	879181	-59
1355344	426	-	1355287	-57
2482352	426	-	2482217	-135
4118678	424	+	4118680	-2
2815932	424	-	2816294	362
4056228	423.5	-	4056243	15
4398243	423.429	+	4398243	0
1876928	423	+	1876365	563
2272692	423	+	2272694	-2
18575	422	+	18553	22
196768	422	+	196917	-149
260666	421.5	+	260112	554
640601	421	+	641082	-481
2496498	421	-	2496378	-120
2289381	420	+	2289434	-53
2246077	420	-	2246582	505
1355343	419	-	1355287	-56
2432536	419	-	2432295	-241
4599581	419	-	4599637	56
3072885	418	+	3072864	21
4272108	418	+	4272107	1
558986	418	-	559003	17
3266133	418	-	3266164	31
4518464	418	-	4518437	-27
3408128	417.5	-	3408274	146
2468512	417	-	2468686	174
2519875	417	-	2519890	15
2635875	415.667	-	2635874	-1
3299389	414.5	-	3299390	1
2618637	414	-	2618931	294
4109275	414	-	4109275	0
1309988	413	-	1310032	44
1763169	413	-	1762792	-377
3410625	412.5	+	3410612	13
3109511	411.5	+	3109249	262
3858632	411	+	3858276	356
2922642	411	-	2922642	0
3575620	410.833	-	3575621	1
945510	410	+	945849	-339
2361638	409.5	-	2361677	39
3810002	409.333	-	3810018	16
2856312	409	+	2856311	1
4489265	409	-	4489327	62
1124795	408.5	+	1124745	50
1288329	408	+	1288317	12
2905193	408	-	2906460	1267
4519497	408	-	4519519	22
114567	407	+	113975	592
2362649	406	+	2362549	100
1423339	406	-	1423414	75
1161061	405	+	1161048	13
3108465	405	+	3108385	80
1501851	404	+	1501808	43
3834118	404	+	3834115	3
3394753	404	-	3395301	548
3282094	403.875	+	3282888	-794
1735800	403	+	1735712	88
2913030	403	-	2912299	-731
3013798	403	-	3013812	14
4578001	402.5	+	4578061	-60
1704034	402	+	1703768	266
3169213	402	+	3168803	410
183849	402	-	183852	3
3362084	402	-	3362160	76
4104978	401.5	+	4104958	20
4526045	401	+	4525999	46
4577882	401	+	4577858	24
2583676	400	+	2583590	86
3072884	400	+	3072864	20
3436027	399.5	+	3436012	15
559838	399	+	559757	81
3096542	399	-	3096542	0
1015182	397	+	1015168	14
4543383	397	+	4543343	40
1025983	396.5	-	1025975	-8
1895166	396	+	1894907	259
2518957	396	+	2518944	13
1869151	396	-	1869120	-31
2620263	395	+	2620222	41
752577	395	-	752579	2
4169809	393	+	4170057	-248
418566	392	+	418643	-77
770122	392	+	770096	26
3662710	392	+	3662696	14
3662674	392	-	3662689	15
3774441	392	-	3774469	28
3332798	391.5	+	3332720	78
437420	391	+	437386	34
1489843	391	+	1489728	115
4262752	390	+	4262701	51
3894392	390	-	3894396	4
3957636	390	-	3958003	367
3908966	389.1	-	3909612	646
2233122	388	-	2233134	12
4120110	388	-	4120029	-81
3654730	387.5	-	3654814	84
936005	387	+	936182	-177
3524287	386.5	+	3524342	-55
3980716	386	+	3980845	-129
4056229	386	-	4056243	14
2282792	385	+	2282125	667
3287766	385	+	3287684	82
3939689	385	+	3939656	33
791309	385	-	791304	-5
1842640	385	-	1842924	284
923922	384	+	923921	1
1175592	384	+	1175085	507
3372940	384	+	3373086	-146
2474555	383.5	+	2474398	157
390771	383	+	390637	134
2428752	383	-	2428821	69
2411367	382.5	-	2411401	34
579796	382	+	579070	726
1239095	382	+	1239412	-317
921887	382	-	921899	12
2612667	382	-	2612731	64
2695903	382	-	2695903	0
2818076	382	-	2818188	112
4257638	382	-	4257287	-351
4561558	382	-	4561772	214
3250416	381.5	+	3250285	131
93817	381.333	+	97337	-3520
3090923	381	+	3090922	1
872123	380	+	872122	1
3378683	378.8	+	3378682	1
3662992	378.5	+	3662887	105
1290627	378	+	1290544	83
2576877	378	+	2576612	265
424138	378	-	424208	70
2236290	378	-	2235440	-850
576463	376.333	+	576452	11
2595785	376	+	2595686	99
2151892	375.333	+	2152003	-111
2771320	375	+	2771308	12
2794322	375	-	2794436	114
2925866	375	-	2926059	193
3013795	373.5	-	3013812	17
3265461	373	+	3263616	1845
3193192	372	+	3193100	92
3408127	372	-	3408274	147
3608179	371.5	+	3608300	-121
4166594	371	+	4166397	197
240352	370	+	240319	33
36196	370	-	34913	-1283
224900	369	+	225381	-481
1422039	369	+	1425398	-3359
3038315	369	-	3038110	-205
3193193	368	+	3193100	93
765090	368	-	765122	32
1256507	368	-	1256507	0
742032	367	+	742021	11
3937321	367	-	3937538	217
2732387	366	-	2732315	-72
2905192	366	-	2906460	1268
4119435	366	-	4119983	548
2945502	365	+	2945519	-17
174330	365	-	174919	589
440325	365	-	440195	-130
4358317	365	-	4357410	-907
3575621	364.857	-	3575621	0
196769	364	+	196917	-148
3475531	364	-	3475534	3
4179111	363.333	+	4179024	87
2029560	363	-	2030364	804
2410655	363	-	2410810	155
2576878	362	+	2576612	266
1468637	361.5	+	1468557	80
2764741	361.5	+	2764659	82
3265460	361.5	-	3265115	-345
2434765	361	-	2434913	148
966176	360	+	965818	358
2718496	360	+	2718991	-495
3525889	360	+	3525422	467
3448381	360	-	3446474	-1907
189834	359.875	+	189713	121
4369057	359.75	+	4368639	418
3380195	359	+	3380195	0
245616	359	-	245884	268
438871	359	-	438871	0
1905086	359	-	1905108	22
1744594	358.667	+	1744441	153
752175	358	+	753267	-1092
3798368	358	+	3796954	1414
4166596	358	+	4166397	199
2815923	357	-	2815564	-359
3383108	357	-	3383159	51
926128	356	-	926129	1
2170746	356	-	2170393	-353
4294448	356	-	4294112	-336
4346732	356	-	4346749	17
168431	355.5	+	168924	-493
4023906	355.5	+	4023972	-66
4160351	355.5	-	4160151	-200
1017942	355	-	1017960	18
4364628	354.25	-	4364974	346
3410628	354	+	3410612	16
682935	354	-	682792	-143
2492915	354	-	2493356	441
2966697	354	-	2966815	118
3799812	354	-	3799387	-425
3244658	353.846	+	3244646	12
418568	353	+	418643	-75
998577	353	-	999189	612
1355342	353	-	1355287	-55
168802	352	+	168924	-122
2922635	352	-	2922642	7
986978	351	-	987388	410
2713342	351	-	2713184	-158
2728988	351	-	2728841	-147
1301523	350.667	+	1301522	1
1143446	350.25	-	1143951	505
3975342	350	+	3975341	1
3937105	350	-	3937538	433
3607246	349.5	+	3607143	103
3559870	349.25	-	3559920	50
4071428	349	+	4070710	718
2945989	349	-	2946049	60
4352389	349	-	4352369	-20
124012	348	+	122612	1400
1330895	348	+	1330895	0
3188987	348	+	3188969	18
2428904	348	-	2428821	-83
2542680	348	-	2542694	14
3159203	348	-	3159203	0
4359704	348	-	4359737	33
1422040	347	+	1425398	-3358
3213627	347	+	3213618	9
4536945	347	+	4535452	1493
1287976	346.5	-	1288032	56
3299390	346.5	-	3299390	0
732800	346	+	732683	117
906023	346	-	906004	-19
2836847	346	-	2837310	463
3374242	346	-	3373619	-623
4518231	345.667	-	4518269	38
1185955	345	+	1185929	26
2266374	345	+	2266848	-474
3427580	345	-	3427399	-181
911282	344	+	914241	-2959
878537	344	-	878263	-274
3704338	343.5	-	3704494	156
3470239	343.333	-	3469746	-493
3793057	343	+	3792819	238
3814539	343	-	3814602	63
2550673	342	+	2550264	409
2802956	342	+	2803022	-66
3971305	342	+	3971304	1
2237308	342	-	2238588	1280
3391949	342	-	3390443	-1506
3325563	341.8	-	3325565	2
3176024	341.5	+	3176023	1
1211342	341	+	1211467	-125
1310905	341	-	1311378	473
2236678	341	-	2235440	-1238
4427804	340.667	+	4427793	11
3936268	340	+	3935068	1200
4208049	340	+	4208301	-252
2815926	340	-	2815564	-362
3790790	339.5	-	3790746	-44
1012503	339	+	1011210	1293
184211	339	-	184193	-18
431400	339	-	431411	11
2049416	339	-	2049443	27
1116884	338	+	1116150	734
2086512	338	-	2086587	75
4259650	338	-	4258054	-1596
577340	337	-	577365	25
1742772	337	-	1742954	182
3383421	337	-	3383263	-158
2661285	336.2	-	2660946	-339
872475	336	+	872122	353
1920404	336	+	1920121	283
2763936	336	+	2763916	20
3265464	336	+	3263616	1848
3378682	335.6	+	3378682	0
1753494	335.5	+	1753493	1
217674	335	-	216995	-679
3116216	335	-	3117363	1147
3148825	335	-	3149688	863
3904625	334.571	-	3904597	-28
142192	334.5	+	142434	-242
225734	334	+	225500	234
479580	334	+	478604	976
781316	334	+	780916	400
668295	334	-	668359	64
2432166	334	-	2432194	28
2975405	333.5	+	2974591	814
1080809	333	+	1080520	289
2615970	333	+	2616047	-77
4194840	333	+	4194946	-106
4254460	333	+	4254480	-20
989261	333	-	989637	376
2869735	333	-	2869299	-436
3759324	333	-	3759762	438
3735297	332.75	-	3735297	0
208933	332	+	208326	607
2919143	332	+	2919119	24
2230633	331.667	+	2230492	141
3299323	331.4	-	3299390	67
224904	331	+	225381	-477
1423290	331	+	1425398	-2108
3718348	331	+	3717912	436
3804049	331	+	3804023	26
247957	331	-	247951	-6
2066493	331	-	2066507	14
4460822	330.8	-	4460823	1
4465599	330.75	+	4465385	214
1331795	330.4	+	1331785	10
1155861	330	+	1156991	-1130
2272695	330	+	2272694	1
256521	329.333	+	256379	142
583785	329	+	584331	-546
945513	329	+	945849	-336
4375776	329	+	4375009	767
921886	329	-	921899	13
2172550	328.75	-	2172495	-55
3266131	328.5	-	3266164	33
3607941	328	+	3607936	5
4561598	328	+	4561420	178
500256	328	-	500461	205
2983171	327.273	-	2983635	464
135442	327	-	136504	1062
1911793	327	-	1911106	-687
3458946	327	-	3458759	-187
4397246	326.5	+	4397245	1
1501850	326	+	1501808	42
1700226	326	+	1700226	0
4040442	326	+	4040414	28
2732388	326	-	2732315	-73
3808076	325	+	3808074	2
1618200	325	-	1618201	1
3582720	325	-	3582183	-537
3735263	324.111	-	3735297	34
2552073	324	+	2551309	764
3974066	324	+	3974517	-451
1075916	324	-	1074262	-1654
1910910	324	-	1911106	196
1911792	324	-	1911106	-686
4098521	324	-	4097425	-1096
3544528	323.688	+	3544622	-94
571170	323	+	571159	11
1741798	323	+	1741400	398
518551	323	-	518552	1
2695842	323	-	2695903	61
3940069	322	+	3940169	-100
1423340	322	-	1423414	74
2773178	322	-	2773365	187
4434664	322	-	4434652	-12
1468639	321.5	+	1468557	82
3933852	321.5	+	3933718	134
3382326	321	+	3382326	0
2309555	321	-	2309578	23
2954812	321	-	2955088	276
3344100	320.5	+	3344100	0
1127085	320	+	1127006	79
3469745	320	-	3469746	1
3472881	320	-	3472893	12
3810001	319.4	-	3810018	17
222972	319	+	223485	-513
3031438	319	+	3033163	-1725
3190198	319	+	3188969	1229
1960018	319	-	1960055	37
3420223	319	-	3420510	287
3825889	319	-	3825834	-55
1120243	318.5	-	1120252	9
1785451	318	+	1786408	-957
2262862	318	+	2262845	17
4427806	317.333	+	4427793	13
576466	317.125	+	576452	14
1269654	317	+	1269616	38
150389	317	-	150689	300
1863967	317	-	1864256	289
1150748	316.588	+	1150704	44
3446996	316.5	-	3446474	-522
3609762	316.333	-	3609782	20
2997089	316.2	-	2997089	0
429752	316	+	429800	-48
1735799	316	+	1735712	87
3054564	316	+	3054873	-309
4495365	316	+	4495365	0
2858481	316	-	2858833	352
2902508	316	-	2902483	-25
4254481	315.25	+	4254480	1
89203	315	+	89361	-158
2231106	315	+	2231105	1
3109411	315	+	3109249	162
4001386	315	-	4000971	-415
851820	314	-	851936	116
1887968	314	-	1888004	36
2982372	314	-	2981988	-384
4341746	314	-	4341132	-614
3183288	313	+	3183102	186
3942095	313	+	3941962	133
4567787	313	+	4567837	-50
2378686	313	-	2378687	1
2428753	313	-	2428821	68
2724074	313	-	2724759	685
4007063	313	-	4007159	96
3929261	312	+	3929282	-21
1255543	312	-	1256496	953
2939740	312	-	2939742	2
3266127	311.5	-	3266164	37
103223	311	+	102872	351
986616	311	+	986497	119
3526658	311	+	3526512	146
202212	311	-	202130	-82
3483626	311	-	3483626	0
4618412	310	+	4618254	158
1887967	310	-	1888004	37
2890438	310	-	2890452	14
4179112	309.667	+	4179024	88
2531595	309.5	-	2531503	-92
3382296	309.5	-	3382336	40
124013	309	+	122612	1401
732799	309	+	732683	116
453432	309	-	453433	1
1860263	309	-	1860488	225
3717675	309	-	3717962	287
777309	308	+	777352	-43
968494	308	+	969311	-817
2262858	308	+	2262845	13
3294086	308	+	3294088	-2
2241773	306.25	-	2241744	-29
3950429	306	+	3951552	-1123
4033757	306	+	4033892	-135
4173544	306	+	4173404	140
2542634	305.6	-	2542694	60
1735885	305.25	+	1736007	-122
3646354	305	+	3646316	38
4600927	305	-	4600928	1
701979	304.5	-	702249	270
2745451	304.5	-	2745452	1
145213	304	+	145110	103
3546137	304	+	3545759	378
4125753	304	-	4125563	-190
2997088	303.6	-	2997089	1
141365	303	+	141360	5
1681413	303	+	1680949	464
3151504	303	+	3151505	-1
1017940	303	-	1017960	20
3251336	303	-	3250728	-608
3350922	303	-	3350922	0
2151910	302.833	+	2152003	-93
663222	302.5	-	663224	2
2531594	302.5	-	2531503	-91
3735262	302.333	-	3735297	35
1895167	302	+	1894907	260
2741501	302	+	2741659	-158
2803563	302	+	2803563	0
3943596	302	+	3944174	-578
5957	302	-	5925	-32
666316	302	-	664555	-1761
2727581	302	-	2727464	-117
3839789	302	-	3839794	5
4534139	302	-	4534507	368
181425	301	+	180844	581
1839529	301	+	1839485	44
2803022	301	+	2803022	0
3939694	301	+	3939656	38
4352494	301	-	4352369	-125
2439165	300.5	-	2439783	618
3990916	300	+	3990654	262
4169808	300	+	4170057	-249
1023214	300	-	1022852	-362
2049417	300	-	2049443	26
2666681	300	-	2666639	-42
3531002	299.333	+	3530918	84
2797128	299	+	2797109	19
2171024	299	-	2171205	181
3788049	299	-	3788063	14
2968922	298.833	+	2969223	-301
756920	298.667	+	757260	-340
872211	298.5	+	872122	89
2752350	298.5	-	2753207	857
2246076	298	-	2246582	506
2948271	298	-	2948061	-210
3884775	297.5	+	3884775	0
3448382	297.5	-	3446474	-1908
4576595	297	+	4576595	0
1061424	297	-	1061535	111
2475654	297	-	2477124	1470
2697939	297	-	2697966	27
3392468	297	-	3390443	-2025
4604253	297	-	4604457	204
4504227	296.667	-	4504258	31
2476190	296.25	+	2476657	-467
3442130	296.143	-	3442255	125
1995015	296	+	1994945	70
431313	296	-	431315	2
1222649	296	-	1222825	176
1468602	296	-	1468785	183
169053	295.5	+	169116	-63
4054382	295.5	-	4054120	-262
176449	295	+	176450	-1
418565	295	+	418643	-78
1154113	295	+	1154113	0
1987975	295	+	1986221	1754
2288447	295	+	2288457	-10
2734065	295	+	2734095	-30
2739301	295	-	2739223	-78
3891886	294.091	+	3891875	11
3943594	294	+	3944174	-580
4166289	294	+	4166397	-108
4273935	294	+	4273141	794
1029041	294	-	1029222	181
1292751	294	-	1292785	34
1352573	294	-	1352573	0
1799733	293.5	-	1799792	59
1338593	293	+	1338506	87
3603436	293	+	3603437	-1
4471026	293	+	4471343	-317
1008226	293	-	1008238	12
1184483	293	-	1184577	94
2029559	293	-	2030364	805
2314938	293	-	2314942	4
4617544	292.625	+	4617590	-46
1005141	292.6	+	1005076	65
102255	292	+	102454	-199
1213366	292	+	1213352	14
3633222	292	+	3633088	134
1800585	291.6	-	1800585	0
2268830	291.5	+	2268700	130
3394752	291.5	-	3395301	549
1646392	291	+	1646462	-70
2054620	291	+	2054822	-202
1355156	291	-	1355159	3
2072224	291	-	2072259	35
4062821	291	-	4064982	2161
2597372	290.5	-	2597375	3
771311	290	+	770592	719
3773396	289	+	3773122	274
2237307	289	-	2238588	1281
3595723	289	-	3595746	23
4208046	288	+	4208301	-255
4272107	288	+	4272107	0
558989	288	-	559003	14
1653253	288	-	1654769	1516
2462387	288	-	2462387	0
3291431	287.375	+	3291391	40
3962183	287.333	-	3962363	180
3065166	287	+	3065144	22
4100823	287	+	4100810	13
4393438	287	+	4393438	0
399608	287	-	399328	-280
914511	287	-	914524	13
2836846	287	-	2837310	464
4056232	287	-	4056243	11
3920891	286.667	+	3920796	95
4003486	286	+	4003546	-60
174329	286	-	174919	590
1697217	286	-	1697265	48
2890439	286	-	2890452	13
4372613	286	-	4372334	-279
4481331	286	-	4481950	619
2468583	285.333	+	2468532	51
1228597	285	+	1226745	1852
2513652	285	+	2511553	2099
3839790	285	-	3839794	4
638104	284.8	+	637916	188
4638702	284.667	-	4638712	10
1808248	284.5	+	1808906	-658
3274385	284	+	3274369	16
564218	283	+	563921	297
3522436	283	+	3520848	1588
246245	283	-	245992	-253
1140111	283	-	1138217	-1894
1649874	283	-	1649886	12
4402717	282.833	+	4402683	34
4617590	282.5	+	4617590	0
883793	282	+	883792	1
529141	282	-	529141	0
1078133	281.333	-	1078145	12
946368	281	+	946412	-44
2734682	281	+	2735146	-464
3646102	281	+	3646085	17
752578	281	-	752579	1
2231301	280.5	-	2231319	18
1842104	280	+	1842052	52
3274384	280	+	3274369	15
3717746	280	+	3717912	-166
6705	280	-	5925	-780
1733357	280	-	1733376	19
1798669	280	-	1798843	174
3275203	280	-	3275204	1
3595543	280	-	3595746	203
956805	279.667	+	956792	13
3250334	279.333	+	3250285	49
4035131	279	+	4035164	-33
4038642	279	+	4038540	102
52034	279	-	52034	0
2286649	279	-	2286892	243
2513862	279	-	2513812	-50
3914225	278.667	-	3913399	-826
771866	278	+	772421	-555
2362648	278	+	2362549	99
2488371	278	+	2488325	46
4639136	278	+	4639136	0
3821169	277.667	+	3820746	423
889370	277	+	889110	260
935948	277	+	936182	-234
1895948	277	+	1896104	-156
3599094	277	+	3600233	-1139
4038643	277	+	4038540	103
1703038	277	-	1702878	-160
2231199	276.5	+	2231105	94
132455	276	+	131954	501
715867	276	+	715994	-127
3340658	276	+	3340659	-1
3934186	276	+	3934187	-1
4038646	276	+	4038540	106
1744144	276	-	1744188	44
259451	275	+	259461	-10
945509	275	+	945849	-340
147952	275	-	147794	-158
2171025	275	-	2171205	180
3839792	275	-	3839794	2
2983170	274.7	-	2983635	465
2945501	274.5	+	2945519	-18
3391948	274.5	-	3390443	-1505
96003	274	+	97337	-1334
1266869	274	+	1266849	20
1753492	274	+	1753493	-1
4491275	274	+	4489823	1452
399607	274	-	399328	-279
3371668	274	-	3371566	-102
418529	273	+	418643	-114
3245315	273	+	3245572	-257
4036763	273	+	4036817	-54
4502826	273	+	4501724	1102
4618028	273	+	4618254	-226
174027	273	-	174919	892
400139	272.75	-	399328	-811
3309503	272.5	-	3309346	-157
770592	272	+	770592	0
2220216	272	+	2220190	26
3380196	272	+	3380195	1
177150	272	-	177150	0
2821185	271.5	-	2820203	-982
2165168	271.286	+	2165138	30
3663850	271.25	-	3664083	233
2651007	271	+	2651006	1
717455	271	-	717470	15
1115564	271	-	1115932	368
1354926	271	-	1355159	233
1701280	271	-	1701640	360
2708237	271	-	2708252	15
2858482	271	-	2858833	351
3544529	270.875	+	3544622	-93
4176185	270.2	+	4176377	-192
576294	270	+	576452	-158
3099155	270	+	3099155	0
4495042	270	-	4495567	525
3891885	269.556	+	3891875	10
786852	269.5	-	786893	41
2708239	269.5	-	2708252	13
1718453	269.444	+	1718452	1
3471098	269.333	-	3469746	-1352
96002	269	+	97337	-1335
856324	269	+	856844	-520
1050138	269	+	1049781	357
1515920	269	+	1515960	-40
3699734	269	+	3699731	3
3773606	269	+	3773826	-220
3943595	269	+	3944174	-579
4465647	269	+	4465385	262
3914226	269	-	3913399	-827
4414319	269	-	4414393	74
4516404	268.2	+	4516390	14
1606552	268	-	1606501	-51
1740978	268	-	1741440	462
2462154	268	-	2462387	233
3340659	267	+	3340659	0
3934187	267	+	3934187	0
36199	267	-	34913	-1286
1311171	267	-	1311378	207
1889318	267	-	1889319	1
1899862	267	-	1899857	-5
3794947	267	-	3795128	181
485715	266	+	485713	2
675435	266	+	675435	0
1349826	266	+	1349701	125
3344834	266	+	3344626	208
3971304	266	+	3971304	0
4285458	266	+	4285307	151
4324967	266	+	4324956	11
4495364	266	+	4495365	-1
77322	266	-	77403	81
118662	266	-	117051	-1611
1257103	266	-	1257104	1
3796996	266	-	3795128	-1868
4336133	266	-	4336237	104
3811964	265.25	+	3811770	194
70924	265	+	71292	-368
133789	265	+	134147	-358
638734	265	+	638450	284
2288446	265	+	2288457	-11
576464	264.857	+	576452	12
243537	264.333	+	243512	25
258301	264.25	-	258971	670
771865	264	+	772421	-556
4132944	264	+	4133451	-507
1878071	264	-	1878495	424
4276396	264	-	4276123	-273
2722606	263.625	-	2724759	2153
2519280	263	+	2519187	93
1229294	263	-	1226729	-2565
1696146	263	-	1695782	-364
1742771	263	-	1742954	183
4194773	263	-	4194741	-32
3071808	262.5	-	3071845	37
2485438	262	+	2485414	24
4591750	262	+	4591711	39
2727572	262	-	2727464	-108
3886478	262	-	3885468	-1010
754444	261.75	+	754178	266
2635664	261.6	-	2635665	1
154903	261	+	156107	-1204
3135999	261	+	3135960	39
331761	261	-	331725	-36
3774225	261	-	3774226	1
956806	260.5	+	956792	14
2911609	260.5	-	2911387	-222
2468582	260.333	+	2468532	50
576422	260	+	576452	-30
3408099	260	+	3408270	-171
4169814	260	+	4170057	-243
902302	260	-	902993	691
1763168	260	-	1762792	-376
2387896	260	-	2383332	-4564
4160350	260	-	4160151	-199
1267080	259.667	+	1267079	1
754628	259.5	+	754178	450
2000939	259.333	-	2001093	154
179211	259	+	179198	13
1105531	259	+	1105515	16
1443759	259	+	1444358	-599
2271426	259	+	2271062	364
2407603	259	+	2406858	745
3013179	259	+	3013212	-33
882599	259	-	882728	129
3013379	259	-	3013240	-139
4263898	258.5	+	4263928	-30
2542635	258.5	-	2542694	59
986615	258	+	986497	118
1708635	258	+	1707661	974
1986706	258	+	1986221	485
3031437	258	+	3033163	-1726
1354870	258	-	1355159	289
1799734	258	-	1799792	58
2468513	258	-	2468686	173
2859377	257.667	+	2860220	-843
1115984	257.5	+	1115994	-10
3524489	257.4	+	3524342	147
1786284	257	+	1786408	-124
3523428	257	+	3524193	-765
2752351	257	-	2753207	856
3443242	257	-	3443339	97
2268831	256.5	+	2268700	131
2534393	256.333	+	2534075	318
4485084	256.333	+	4485912	-828
570689	256	+	570587	102
3932518	256	+	3932390	128
4279696	256	+	4279653	43
51174	256	-	50556	-618
247959	256	-	247951	-8
2447902	256	-	2447860	-42
2641633	256	-	2641635	2
2727576	256	-	2727464	-112
2727580	256	-	2727464	-116
3964412	256	-	3964535	123
3307651	255.6	-	3307306	-345
4038636	255	+	4038540	96
4382424	255	+	4382424	0
1574233	255	-	1577372	3139
2641773	255	-	2641635	-138
2697940	255	-	2697966	26
4000895	255	-	4000971	76
4575301	255	-	4573427	-1874
102254	254.5	+	102454	-200
1291106	254.5	+	1291047	59
3189127	254.5	-	3189141	14
4584821	254.333	-	4584833	12
3371703	254	+	3371702	1
3939685	254	+	3939656	29
477458	254	-	477412	-46
3788273	254	-	3788063	-210
3966280	253.667	+	3965913	367
2658303	253.667	-	2658146	-157
849811	253.625	+	849436	375
1804402	253.5	+	1803269	1133
583677	253.333	-	583685	8
1268173	253	+	1268173	0
1331785	253	+	1331785	0
4486427	253	+	4486517	-90
608654	253	-	608655	1
1618201	253	-	1618201	0
3160821	253	-	3160939	118
4417733	253	-	4416951	-782
576495	252.75	-	576093	-402
4213812	252.5	+	4213678	134
2411470	252.333	-	2411470	0
1653936	252	+	1653749	187
3525947	252	+	3525422	525
3942012	252	+	3941962	50
983447	252	-	983365	-82
1653254	252	-	1654769	1515
2962748	252	-	2963721	973
4561528	252	-	4561284	-244
4604258	252	-	4604457	199
3449377	251.667	-	3450507	1130
3598548	251.5	-	3598668	120
1468646	251	+	1468557	89
2518958	251	+	2518944	14
4232981	251	+	4232407	574
1733356	251	-	1733376	20
179209	250	+	179198	11
866328	250	+	865719	609
3537837	250	+	3538080	-243
1182036	250	-	1182609	573
2814811	250	-	2814775	-36
2998094	250	-	2997940	-154
3469744	250	-	3469746	2
709939	249.857	-	709939	0
4184579	249.75	+	4185841	-1262
946369	249	+	946412	-43
1881206	249	+	1881175	31
1029756	249	-	1029222	-534
2010631	249	-	2011804	1173
4098520	249	-	4097425	-1095
1636801	248.5	-	1635870	-931
2272693	248	+	2272694	-1
3966278	248	+	3965913	365
684443	248	-	683267	-1176
2638785	248	-	2638663	-122
2944084	248	-	2944085	1
4116241	247.5	-	4116184	-57
3966283	247.333	+	3965913	370
4173549	247	+	4173404	145
2309556	247	-	2309578	22
3875480	247	-	3875534	54
4276359	246.5	+	4276341	18
2868115	246.5	-	2868708	593
3448383	246.125	-	3446474	-1909
1330896	246	+	1330895	1
2034183	246	+	2033804	379
2407601	246	+	2406858	743
3287767	246	+	3287684	83
3523429	246	+	3524193	-764
2220057	246	-	2220065	8
3299322	245.6	-	3299390	68
979899	245	+	979743	156
3354560	245	+	3352766	1794
4166258	245	+	4166397	-139
2647819	245	-	2648150	331
3072972	245	-	3073124	152
3393002	245	-	3395301	2299
3921046	244.5	-	3921047	1
144546	244	+	144560	-14
3607247	244	+	3607143	104
3723846	244	+	3723804	42
3837278	244	+	3837947	-669
697363	244	-	697363	0
2898362	244	-	2898384	22
4518423	244	-	4518437	14
4575303	244	-	4573427	-1876
699551	243.667	-	699578	27
3184131	243	+	3183102	1029
3752621	243	+	3752610	11
3940068	243	+	3940169	-101
3654769	243	-	3654814	45
3293722	242.667	+	3293721	1
2532811	242.5	+	2532811	0
17467	242	+	17454	13
770690	242	+	770592	98
966177	242	+	965818	359
1100053	242	+	1099519	534
3590468	242	+	3590342	126
881985	242	-	881994	9
1788956	242	-	1789160	204
98595	241	+	98594	1
154904	241	+	156107	-1203
2590160	241	+	2590535	-375
2772310	241	+	2771308	1002
3383875	241	+	3384152	-277
582033	241	-	581993	-40
584990	241	-	585001	11
2394331	241	-	2403222	8891
2818077	241	-	2818188	111
3037783	241	-	3037827	44
3576776	241	-	3576776	0
4577920	241	-	4577940	20
4604257	241	-	4604457	200
1718452	240.556	+	1718452	0
1914016	240.333	-	1913954	-62
485691	240	+	485713	-22
3295318	240	+	3294094	1224
112549	240	-	112688	139
477457	240	-	477412	-45
1336494	240	-	1336494	0
2065658	240	-	2065493	-165
2979751	240	-	2979751	0
3066140	240	-	3065778	-362
4504226	240	-	4504258	32
4023350	239.5	+	4023972	-622
240353	239	+	240319	34
390604	239	+	390603	1
419973	239	+	419972	1
1115985	239	+	1115994	-9
4049296	239	+	4049059	237
4536996	239	+	4535452	1544
583498	239	-	583685	187
2728989	239	-	2728841	-148
3489857	239	-	3489911	54
4370053	238.75	+	4370332	-279
762762	238.667	+	761335	1427
528181	238.571	-	528236	55
4537941	238.5	-	4537951	10
849446	238.2	+	849436	10
1265324	238	+	1266405	-1081
3939688	238	+	3939656	32
4040413	238	+	4040414	-1
1745882	238	-	1745883	1
2514282	238	-	2514288	6
2939739	238	-	2939742	3
3265496	238	-	3265115	-381
2734108	237.333	+	2734095	13
196555	237	+	196917	-362
883771	237	+	883792	-21
975557	237	+	973119	2438
2313661	237	+	2313712	-51
4393442	237	+	4393438	4
1354774	237	-	1355159	385
3421446	237	-	3421564	118
3851342	237	-	3851215	-127
4082564	237	-	4082837	273
462993	236	+	461571	1422
1290544	236	+	1290544	0
3525948	236	+	3525422	526
4019934	236	+	4019933	1
2729049	236	-	2728841	-208
3056849	236	-	3056964	115
777611	235.5	+	777352	259
3773608	235.5	+	3773826	-218
2085004	235.286	-	2084951	-53
2590535	235	+	2590535	0
2765417	235	+	2764659	758
460768	234.75	+	460621	147
778141	234.75	+	778688	-547
2734106	234.667	+	2734095	11
701978	234.5	-	702249	271
256520	234	+	256379	141
1154112	234	+	1154113	-1
3526896	234	+	3526896	0
3939641	234	+	3939656	-15
4127998	234	+	4127283	715
700285	234	-	699961	-324
1448212	234	-	1447690	-522
1937454	234	-	1938612	1158
2246562	234	-	2246582	20
2954222	234	-	2955088	866
756207	233.667	+	757260	-1053
2275798	233.667	-	2275803	5
441583	233	+	441178	405
715868	233	+	715994	-126
1023106	233	-	1022852	-254
2506439	233	-	2507677	1238
2966699	233	-	2966815	116
4477497	233	-	4477554	57
4244337	232.9	-	4244338	1
3319918	232.5	-	3320178	260
3918170	232.444	-	3915851	-2319
819904	232	+	819904	0
1149898	232	+	1150157	-259
2263664	232	+	2264236	-572
2752855	232	+	2752854	1
4398245	232	+	4398243	2
200328	232	-	200328	0
3608178	231.5	+	3608300	-122
883772	231	+	883792	-20
2626238	231	+	2626390	-152
3285621	231	+	3285595	26
815732	231	-	815894	162
1978758	231	-	1978757	-1
3643260	231	-	3643261	1
3799811	231	-	3799387	-424
1948640	230.333	-	1948641	1
3291430	230.25	+	3291391	39
259452	230	+	259461	-9
1228599	230	+	1226745	1854
1411298	230	+	1411286	12
2194065	230	+	2195261	-1196
2589495	230	+	2589583	-88
3971306	230	+	3971304	2
4166597	230	+	4166397	200
693426	230	-	692916	-510
1296477	230	-	1296602	125
1468600	230	-	1468785	185
2796508	230	-	2796579	71
3032844	230	-	3031427	-1417
3585802	230	-	3585747	-55
3958374	230	-	3958347	-27
3908965	229.7	-	3909612	647
199299	229.667	+	199299	0
169052	229.5	+	169116	-64
923921	229	+	923921	0
1496816	229	+	1496855	-39
1786286	229	+	1786408	-122
1791626	229	+	1787609	4017
2598677	229	+	2598088	589
3732900	229	+	3732885	15
4454913	229	+	4453785	1128
1409462	229	-	1409462	0
3958335	229	-	3958347	12
2417190	228.5	-	2417246	56
4244338	228.5	-	4244338	0
1182146	228	+	1182082	64
1331243	228	+	1330895	348
1726344	228	+	1726343	1
1849139	228	+	1848859	280
3711181	228	+	3710962	219
3711182	228	+	3710962	220
4197992	228	+	4198199	-207
4365392	228	+	4365894	-502
437411	228	-	437531	120
543793	228	-	543805	12
1109926	227.667	+	1111243	-1317
2237133	227.5	-	2238588	1455
3403196	227.1	+	3403161	35
405006	227	+	404966	40
742031	227	+	742021	10
879911	227	+	879841	70
2053916	227	+	2053054	862
2420403	227	+	2420351	52
3475686	227	+	3475582	104
791399	227	-	791304	-95
3963756	227	-	3963723	-33
4014234	227	-	4014248	14
4626861	227	-	4626980	119
400138	226.75	-	399328	-810
1947063	226.667	-	1947031	-32
4426764	226.667	-	4426842	78
3410627	226.5	+	3410612	15
2170747	226.5	-	2170393	-354
2596406	226.333	-	2596439	33
390770	226	+	390637	133
576093	226	+	576081	12
939200	226	+	938588	612
1840603	226	+	1840332	271
2055404	226	+	2054822	582
3802425	226	+	3802396	29
921885	226	-	921899	14
2739723	226	-	2739830	107
3597768	226	-	3597784	16
4434663	226	-	4434652	-11
1150746	225.556	+	1150704	42
2907773	225.5	-	2907738	-35
3515006	225.333	-	3515621	615
1230566	225	+	1230940	-374
2055405	225	+	2054822	583
2335327	225	-	2334805	-522
2815927	225	-	2815564	-363
2913029	225	-	2912299	-730
3825888	225	-	3825834	-54
1640429	224.5	-	1640446	17
2371146	224.5	-	2371593	447
57687	224	+	57492	195
1145152	224	+	1145324	-172
2750633	224	+	2751174	-541
3940058	224	+	3940169	-111
3995845	224	+	3995930	-85
4262848	224	+	4262701	147
52438	224	-	52587	149
3428851	224	-	3429029	178
3453596	224	-	3454069	473
3526850	224	-	3526867	17
3597769	224	-	3597784	15
1155860	223	+	1156991	-1131
1976386	223	+	1976373	13
3524214	223	+	3524201	13
4231868	223	+	4231747	121
950385	223	-	950449	64
1790068	223	-	1790180	112
3469300	223	-	3469467	167
13713	222.667	+	13083	630
762761	222.667	+	761335	1426
4516538	222.667	+	4516535	3
260667	222.5	+	260112	555
99371	222	+	99370	1
2436423	222	+	2436902	-479
3941424	222	+	3941962	-538
4035871	222	+	4035777	94
2036077	222	-	2036044	-33
4481950	222	-	4481950	0
2773396	221.75	-	2773365	-31
196554	221.5	+	196917	-363
53775	221.5	-	53824	49
1225116	221.5	-	1225364	248
2923035	221.5	-	2923072	37
4460823	221.4	-	4460823	0
2734107	221.083	+	2734095	12
27263	221	+	27263	0
2060088	221	+	2060273	-185
2220215	221	+	2220190	25
2769940	221	+	2770115	-175
4049295	221	+	4049059	236
765095	221	-	765122	27
1311172	221	-	1311378	206
2817831	221	-	2817708	-123
1150181	220.571	+	1150157	24
1143951	220.5	-	1143985	34
4113626	220.25	-	4112798	-828
2740503	220	+	2740257	246
422352	220	-	422366	14
1260423	220	-	1260423	0
2035774	220	-	2035678	-96
2072223	220	-	2072259	36
2395807	220	-	2403222	7415
3663131	220	-	3663181	50
763513	219	+	761335	2178
1443830	219	+	1444358	-528
3031064	219	+	3033163	-2099
4187437	219	+	4187436	1
1741438	219	-	1741440	2
3159201	219	-	3159203	2
4044733	219	-	4044649	-84
4455658	219	-	4455972	314
2213675	218.667	+	2213659	16
109668	218.5	+	110229	-561
3826989	218.5	+	3826944	45
4160171	218.5	+	4159579	592
4163352	218.5	+	4163351	1
420366	218	+	419972	394
1015183	218	+	1015168	15
1653366	218	+	1653733	-367
2041053	218	+	2041114	-61
2633913	218	+	2633954	-41
2983835	218	+	2983834	1
4163176	218	+	4163069	107
84891	218	-	83894	-997
440324	218	-	440195	-129
2241314	218	-	2241040	-274
3010776	218	-	3009345	-1431
4479061	218	-	4477554	-1507
4105496	217.833	+	4105443	53
196767	217.5	+	196917	-150
200691	217.5	+	200399	292
2870979	217.5	-	2870997	18
2542637	217.333	-	2542694	57
3989676	217.25	+	3989022	654
1468589	217.167	+	1468557	32
1735886	217	+	1736007	-121
1993983	217	+	1994258	-275
2685209	217	+	2684907	302
3770695	217	+	3770330	365
4035861	217	+	4035777	84
4229344	217	+	4229530	-186
604417	217	-	603906	-511
1665596	217	-	1665294	-302
2411131	217	-	2411401	270
2923036	217	-	2923072	36
4547027	217	-	4547113	86
4584662	217	-	4584833	171
457685	216.5	+	457815	-130
917386	216.5	-	917984	598
4084011	216.333	+	4083961	50
262184	216	+	262062	122
897929	216	+	897717	212
3245316	216	+	3245572	-256
3408098	216	+	3408270	-172
3599093	216	+	3600233	-1140
4166503	216	+	4166397	106
4266451	216	+	4266200	251
84777	216	-	83894	-883
147953	216	-	147794	-159
1145848	216	-	1145923	75
1675836	216	-	1676038	202
2548865	216	-	2548867	2
3914224	216	-	3913399	-825
2752890	215.833	+	2752854	36
3654729	215.5	-	3654814	85
585115	215	+	584967	148
2589494	215	+	2589583	-89
4038644	215	+	4038540	104
265272	215	-	265272	0
2066492	215	-	2066507	15
3396693	215	-	3396537	-156
702827	214.75	-	702929	102
553651	214.25	-	553713	62
141361	214	+	141360	1
946095	214	+	946093	2
1175457	214	+	1175085	372
3090922	214	+	3090922	0
3933853	214	+	3933718	135
4032627	214	+	4032818	-191
686171	214	-	688227	2056
2410657	214	-	2410810	153
3469746	214	-	3469746	0
933636	213.5	+	932358	1278
256068	213	+	256081	-13
1877112	213	+	1876365	747
3058260	213	+	3058501	-241
3802424	213	+	3802396	28
3807067	213	+	3807066	1
4157108	213	+	4157542	-434
4262751	213	+	4262701	50
150388	213	-	150689	301
584255	213	-	583685	-570
2335328	213	-	2334805	-523
2542681	213	-	2542694	13
2722018	213	-	2720158	-1860
3336995	213	-	3336330	-665
528182	212.857	-	528236	54
1995004	212.5	+	1994945	59
236022	212	+	235937	85
585062	212	+	584967	95
812686	212	+	812718	-32
1175086	212	+	1175085	1
2482651	212	+	2482518	133
2925831	212	+	2925957	-126
3607940	212	+	3607936	4
3804694	212	+	3804896	-202
479856	212	-	479857	1
1784287	212	-	1784287	0
2597373	212	-	2597375	2
2701245	212	-	2702248	1003
3031672	212	-	3031427	-245
3765066	212	-	3765157	91
4125752	212	-	4125563	-189
226999	211.909	+	227035	-36
2752854	211	+	2752854	0
952579	211	-	952581	2
3917238	211	-	3915851	-1387
191241	210.5	+	191723	-482
923762	210.5	+	923839	-77
4578002	210.5	+	4578061	-59
2066416	210.5	-	2066507	91
1753797	210.333	+	1753920	-123
1515919	210	+	1515960	-41
1711078	210	+	1710698	380
2006264	210	+	2006264	0
4106601	210	+	4106576	25
2236795	210	-	2235440	-1355
3188862	210	-	3188898	36
3721703	210	-	3720573	-1130
1025985	209.5	-	1025975	-10
702826	209.333	-	702929	103
3908964	209.1	-	3909612	648
2518959	209	+	2518944	15
2663434	209	+	2663423	11
3942098	209	+	3941962	136
4058046	209	+	4058044	2
673374	209	-	674199	825
2521827	209	-	2521828	1
4351902	209	-	4352369	467
3442129	208.857	-	3442255	126
3884776	208.5	+	3884775	1
4198781	208.5	+	4198490	291
88001	208.444	+	87847	154
553652	208.25	-	553713	61
3732901	208	+	3732885	16
4198783	208	+	4198490	293
2548866	208	-	2548867	1
2697990	208	-	2697966	-24
2912194	208	-	2912299	105
3148823	208	-	3149688	865
3558010	208	-	3558777	767
3958334	208	-	3958347	13
4148158	208	-	4148159	1
4352388	208	-	4352369	-19
1150326	207.5	+	1150180	146
2721706	207.5	+	2722169	-463
479579	207	+	478604	975
965782	207	+	965818	-36
1050129	207	+	1049781	348
1331242	207	+	1330895	347
1712866	207	+	1712121	745
3481921	207	+	3483585	-1664
3561640	207	+	3562070	-430
3651556	207	+	3651544	12
3824701	207	+	3825359	-658
53131	207	-	52587	-544
1183797	207	-	1183553	-244
2009751	207	-	2011804	2053
2594368	207	-	2594806	438
3099789	207	-	3099822	33
3894395	207	-	3894396	1
3958402	207	-	3958347	-55
3244776	206.667	+	3244646	130
3372502	206.583	-	3372540	38
1150327	206.5	+	1150180	147
3038076	206.5	+	3038125	-49
3098947	206.286	+	3098937	10
425925	206	+	426000	-75
583589	206	+	584331	-742
1230569	206	+	1230940	-371
1421767	206	+	1425398	-3631
2407602	206	+	2406858	744
3072886	206	+	3072864	22
3791788	206	+	3791904	-116
3815119	206	+	3814891	228
2821462	206	-	2822395	933
3187982	206	-	3187995	13
931826	205.333	+	931918	-92
169544	205	+	169546	-2
774338	205	+	773934	404
1168033	205	+	1168242	-209
1175590	205	+	1175085	505
1215315	205	+	1214528	787
2927610	205	+	2927552	58
2981297	205	+	2981284	13
3546136	205	+	3545759	377
3795649	205	+	3795778	-129
4036761	205	+	4036817	-56
690159	205	-	690177	18
2424793	205	-	2424535	-258
4436628	205	-	4436552	-76
2542679	204.5	-	2542694	15
4365856	204.5	-	4365504	-352
4395141	204.333	+	4395123	18
786853	204.333	-	786893	40
225739	204	+	225500	239
436187	204	+	437000	-813
2419661	204	+	2420351	-690
2488332	204	+	2488325	7
3054566	204	+	3054873	-307
3561638	204	+	3562070	-432
4023349	204	+	4023972	-623
1006314	204	-	1006848	534
1049924	204	-	1049935	11
1636802	204	-	1635870	-932
1686339	204	-	1686471	132
3350705	204	-	3350706	1
3927907	204	-	3927907	0
1225403	203.5	+	1225387	16
1804401	203.5	+	1803269	1132
3820747	203.2	+	3820746	1
770593	203.167	+	770592	1
176450	203	+	176450	0
1011092	203	+	1011210	-118
1785450	203	+	1786408	-958
2311944	203	+	2311474	470
2925992	203	+	2925957	35
3807066	203	+	3807066	0
4166259	203	+	4166397	-138
4187438	203	+	4187436	2
3964410	203	-	3964535	125
4520069	203	-	4519979	-90
3176022	202	+	3176023	-1
185725	202	-	185976	251
3428852	202	-	3429029	177
2516442	201.9	+	2516429	13
3282093	201.75	+	3282888	-795
1293540	201	+	1293541	-1
1918221	201	+	1918220	1
2231196	201	+	2231105	91
2720691	201	+	2720691	0
3481922	201	+	3483585	-1663
3695106	201	+	3695256	-150
3939642	201	+	3939656	-14
4037409	201	+	4037990	-581
4254480	201	+	4254480	0
4516409	201	+	4516390	19
268513	201	-	268449	-64
1140112	201	-	1138217	-1895
1183554	201	-	1183553	-1
2286339	201	-	2286112	-227
2434764	201	-	2434913	149
4343183	201	-	4343183	0
3367485	200.6	-	3368879	1394
1078595	200.333	+	1078594	1
668294	200.333	-	668359	65
225732	200	+	225500	232
1703768	200	+	1703768	0
3942093	200	+	3941962	131
51529	200	-	51949	420
3396780	200	-	3396537	-243
3561886	199.333	+	3562070	-184
699552	199.333	-	699578	26
234943	199	+	234785	158
1341110	199	+	1339894	1216
2087462	199	+	2087412	50
4022853	199	+	4022503	350
4100929	199	+	4100810	119
4231772	199	+	4231747	25
63298	199	-	63245	-53
245617	199	-	245884	267
583720	199	-	583685	-35
1006846	199	-	1006848	2
1342162	199	-	1342162	0
2737572	199	-	2737581	9
2902507	199	-	2902483	-24
3037787	199	-	3037827	40
3147189	199	-	3147074	-115
104636	198.5	+	104537	99
4198782	198.5	+	4198490	292
4263896	198.333	+	4263928	-32
4504214	198.2	-	4504258	44
478619	198	+	478604	15
2512189	198	+	2511553	636
3013757	198	+	3014103	-346
3013759	198	+	3014103	-344
3039546	198	+	3039548	-2
3383236	198	+	3383504	-268
4229173	198	+	4229530	-357
815570	198	-	815894	324
2261575	198	-	2263353	1778
2471022	198	-	2469413	-1609
4518463	198	-	4518437	-26
2516445	197.4	+	2516429	16
2752889	197.333	+	2752854	35
4292673	197.25	+	4292672	1
1744592	197.167	+	1744441	151
1012504	197	+	1011210	1294
2282022	197	+	2281985	37
2803472	197	+	2803563	-91
3180608	197	+	3180446	162
2317144	197	-	2317453	309
2519890	197	-	2519890	0
2724075	197	-	2724759	684
3046335	197	-	3045108	-1227
4497994	197	-	4497994	0
1258085	196.8	+	1257404	681
851822	196.667	-	851936	114
2549705	196.5	-	2549264	-441
3730608	196.333	-	3730754	146
4402718	196.042	+	4402683	35
165861	196	+	164235	1626
190866	196	+	190510	356
197730	196	+	197730	0
1150277	196	+	1150180	97
1985344	196	+	1985567	-223
2265950	196	+	2265818	132
2798716	196	+	2798678	38
2890248	196	+	2890212	36
3054565	196	+	3054873	-308
3851953	196	+	3851886	67
4071432	196	+	4070710	722
4187436	196	+	4187436	0
410874	196	-	410659	-215
516499	196	-	515049	-1450
576493	196	-	576093	-400
1911794	196	-	1911106	-688
2241741	196	-	2241744	3
2945700	196	-	2946049	349
3350009	196	-	3350010	1
4177666	195.5	+	4177646	20
224901	195	+	225381	-480
2094252	195	+	2094649	-397
2902689	195	+	2904516	-1827
3192818	195	+	3192723	95
3275628	195	+	3275367	261
3436023	195	+	3436012	11
4037415	195	+	4037990	-575
4347608	195	+	4347670	-62
1306614	195	-	1306697	83
2922641	195	-	2922642	1
1906395	194.667	-	1906591	196
3299388	194.5	-	3299390	2
3561764	194.5	-	3561816	52
3587194	194.5	-	3586630	-564
917721	194.4	-	917984	263
1010740	194	+	1010742	-2
1461580	194	+	1461534	46
3949794	194	+	3948763	1031
4504069	194	+	4504276	-207
4633394	194	+	4633447	-53
2361024	194	-	2361677	653
2651490	194	-	2651477	-13
3374240	194	-	3373619	-621
1744593	193.667	+	1744441	152
4461859	193.667	-	4460823	-1036
3966282	193.333	+	3965913	369
102076	193	+	102454	-378
406923	193	+	406972	-49
1712867	193	+	1712121	746
2584965	193	+	2584691	274
3190228	193	+	3188969	1259
3466602	193	+	3466586	16
3694432	193	+	3694420	12
3819773	193	+	3819822	-49
4414828	193	+	4413987	841
4495877	193	+	4495883	-6
1076080	193	-	1074262	-1818
2000899	193	-	2001093	194
3013801	193	-	3013812	11
3190352	193	-	3189141	-1211
3422667	193	-	3422358	-309
3814540	193	-	3814602	62
3334937	192.5	-	3335005	68
892330	192	+	892149	181
1080948	192	+	1080520	428
1331244	192	+	1330895	349
1710151	192	+	1710288	-137
1995003	192	+	1994945	58
2890249	192	+	2890212	37
2912542	192	+	2912782	-240
3937709	192	+	3938952	-1243
4441951	192	+	4442582	-631
4544148	192	+	4544091	57
17403	192	-	17589	186
659247	192	-	659524	277
[truncated: 5,413 more rows]

## Sheet: beta'-greAB-
Pause site location	Pause score	Strand	Nearest TSS in the same strand	Distance to the nearest TSS
887200	6386	-	887280	80
1620841	5561	-	1620938	97
576464	5229	+	576452	12
4501534	5218	-	4501547	13
3190351	5011	-	3189141	-1210
1124705	4860	+	1124745	-40
576465	4854	+	576452	13
1768500	4687	+	1768396	104
1768501	4613	+	1768396	105
3073237	4550	-	3073252	15
1092076	4539	+	1092063	13
2542681	4437	-	2542694	13
189653	4429	+	189640	13
4277955	4181	+	4277939	16
1768499	4031	+	1768396	103
4516410	3979	+	4516390	20
4501533	3972	-	4501547	14
1272844	3737	-	1272899	55
3750016	3700	+	3749991	25
3752624	3389	+	3752610	14
3750005	3187	+	3749991	14
986328	3183	+	986314	14
2771320	2986	+	2771308	12
558986	2911	-	559003	17
4516409	2818.5	+	4516390	19
3213631	2771	+	3213618	13
887199	2675	-	887280	81
882894	2649	+	882872	22
2542680	2644	-	2542694	14
4104410	2625	+	4104472	-62
1225403	2601.5	+	1225387	16
3524287	2556	+	3524342	-55
4072681	2549	+	4072668	13
3752625	2482	+	3752610	15
3791788	2478	+	3791904	-116
3864449	2437	-	3864413	-36
882806	2424	+	882872	-66
2404646	2382	-	2404657	11
2542682	2288	-	2542694	12
3213633	2243	+	3213618	15
4604252	2227	-	4604457	205
2754166	2206	+	2754155	11
4104409	2170	+	4104472	-63
3926524	2154	-	3926540	16
4501675	2136	+	4501724	-49
3387454	2119	-	3387465	11
4633513	2106	+	4633447	66
1161061	2094	+	1161048	13
897186	2082	+	897171	15
865603	2078	-	866045	442
2542679	2071	-	2542694	15
570868	2066	+	570856	12
3609756	2043	-	3609782	26
3651556	2026	+	3651544	12
1489468	2017	-	1489529	61
3190350	2008	-	3189141	-1209
2815932	2007	-	2816294	362
3711022	2000	-	3711033	11
4633514	1964	+	4633447	67
2774377	1933	-	2774381	4
3213630	1892	+	3213618	12
1061423	1882	-	1061535	112
3651830	1878	+	3651544	286
887202	1863	-	887280	78
1161062	1837	+	1161048	14
4501677	1832	+	4501724	-47
1078133	1832	-	1078145	12
3864354	1805	-	3864367	13
1905804	1793	-	1905817	13
2009750	1790	-	2011804	2054
3943596	1781	+	3944174	-578
4324967	1759	+	4324956	11
84879	1749	-	83894	-985
903049	1739	-	903066	17
3926525	1726	-	3926540	15
3524288	1711	+	3524342	-54
3242795	1710	-	3243842	1047
3635515	1689	-	3635527	12
4501535	1689	-	4501547	12
431400	1672	-	431411	11
179210	1660	+	179198	12
2341541	1649	+	2340506	1035
49804	1648	+	50322	-518
2890439	1648	-	2890452	13
2076066	1646	+	2076002	64
84877	1641	-	83894	-983
2404683	1634	+	2404669	14
1620842	1632	-	1620938	96
903050	1621	-	903066	16
152506	1615	+	152495	11
2741669	1611	+	2741659	10
1649870	1605	-	1649886	16
2797125	1603	+	2797109	16
3242796	1599	-	3243842	1046
1489466	1591	-	1489529	63
1161063	1567	+	1161048	15
3242797	1566	-	3243842	1045
3978860	1563	+	3978846	14
4279731	1559	-	4279743	12
3213632	1558	+	3213618	14
39926	1554	-	39939	13
2771319	1545	+	2771308	11
77646	1544	+	77910	-264
1489467	1532	-	1489529	62
3674159	1528	-	3674174	15
3164026	1527	-	3164043	17
1590492	1518	-	1590504	12
3013791	1509	-	3013812	21
84878	1501	-	83894	-984
3192876	1500	-	3192887	11
1078134	1497	-	1078145	11
3939460	1494	+	3939447	13
2797128	1477	+	2797109	19
189654	1475	+	189640	14
4537935	1472	-	4537951	16
389631	1470	-	390120	489
3180462	1469	+	3180446	16
4035868	1468	+	4035777	91
2797126	1465.33	+	2797109	17
214186	1457	-	214197	11
4043110	1453	-	4042999	-111
1468562	1450	+	1468557	5
4534269	1450	-	4534507	238
2233118	1445	-	2233134	16
3013798	1444	-	3013812	14
2016103	1434	+	2017609	-1506
4036763	1434	+	4036817	-54
1735594	1417	-	1735360	-234
685906	1416	-	688227	2321
152507	1410	+	152495	12
685904	1404	-	688227	2323
3326978	1402	-	3326991	13
1403682	1400.33	-	1403775	93
3530697	1388	+	3530684	13
1006843	1385	-	1006848	5
3662712	1381	+	3662696	16
882893	1374	+	882872	21
2468781	1373	+	2468532	249
4279730	1367.5	-	4279743	13
685905	1366	-	688227	2322
4516411	1362	+	4516390	21
1333335	1362	-	1332891	-444
2404682	1359	+	2404669	13
2890438	1359	-	2890452	14
2981297	1355	+	2981284	13
4537937	1355	-	4537951	14
2732302	1353	-	2732315	13
2508998	1348	+	2508983	15
3387453	1344	-	3387465	12
3740542	1344	-	3740563	21
712045	1343	-	712058	13
3462564	1341	-	3463099	535
4625340	1335	+	4625324	16
4007140	1333.5	+	4007124	16
3942028	1333	+	3941962	66
3037783	1329.5	-	3037827	44
872137	1325	+	872122	15
3662711	1323	+	3662696	15
2262861	1322	+	2262845	16
4354382	1319	-	4354555	173
4104408	1313	+	4104472	-64
1368908	1311	+	1368213	695
4035869	1310	+	4035777	92
2493345	1308	-	2493356	11
1550047	1299	-	1550959	912
3187979	1294	-	3187995	16
1222649	1293	-	1222825	176
576466	1291	+	576452	14
3187978	1283	-	3187995	17
570522	1282	-	570527	5
1550046	1276	-	1550959	913
2871398	1276	-	2871410	12
3073238	1276	-	3073252	14
2797127	1275.67	+	2797109	18
4639148	1272	+	4639136	12
2474154	1269	-	2474167	13
84887	1268	-	83894	-993
1860562	1265	+	1860621	-59
1640429	1261.5	-	1640446	17
3750006	1255	+	3749991	15
2454062	1242	+	2455815	-1753
4071432	1237	+	4070710	722
3839789	1233	-	3839794	5
3940069	1232	+	3940169	-100
3331550	1226	+	3331534	16
3348718	1222.83	+	3348599	119
1640430	1218.5	-	1640446	16
3735096	1217	+	3735030	66
3524289	1208	+	3524342	-53
214589	1203	-	214197	-392
2754167	1202	+	2754155	12
4166597	1197	+	4166397	200
12119	1196	-	12135	16
986329	1194	+	986314	15
3940068	1191	+	3940169	-101
2769006	1190	-	2768475	-531
1735595	1185	-	1735360	-235
1424983	1184	-	1424997	14
380045	1183	-	379930	-115
2754168	1182	+	2754155	13
3750017	1180	+	3749991	26
77324	1177	-	77403	79
1250117	1174	-	1250130	13
4501676	1170	+	4501724	-48
3750015	1166	+	3749991	24
4584821	1165.25	-	4584833	12
1914176	1157	-	1914190	14
4534496	1154	-	4534507	11
1161060	1151	+	1161048	12
3348719	1150.8	+	3348599	120
3830581	1150	+	3830569	12
4599880	1149	-	4599896	16
3984711	1146	-	3984725	14
1881181	1143	+	1881168	13
222817	1139	+	223485	-668
2800946	1138	-	2800959	13
2893802	1134	+	2893788	14
1121918	1133	+	1121765	153
3067879	1129.5	-	3067893	14
621466	1129	-	621457	-9
765108	1124	-	765122	14
39927	1122	-	39939	12
2594	1121	+	2581	13
2404805	1116	-	2404821	16
3188993	1110.33	+	3188969	24
2594757	1109.67	-	2594806	49
3166554	1108	+	3166538	16
4285458	1106	+	4285307	151
3656883	1106	-	3656896	13
2716710	1101	+	2716697	13
3325741	1099.67	-	3325753	12
4036761	1099	+	4036817	-56
2780916	1094	+	2779364	1552
1278835	1092	+	1278824	11
4033757	1088	+	4033892	-135
4604257	1088	-	4604457	200
379159	1087	-	379124	-35
576096	1086	+	576081	15
542416	1081	-	542562	146
1066967	1081	-	1066981	14
151820	1077	+	151806	14
2415045	1075	-	2415057	12
2802599	1074	+	2803022	-423
2562041	1069	+	2562223	-182
3058661	1067	-	3059488	827
915538	1066	+	915523	15
1221856	1065	-	1221718	-138
2066494	1056	-	2066507	13
3013794	1056	-	3013812	18
1306684	1053	-	1306697	13
576094	1052	+	576081	13
848162	1051	-	848173	11
3192877	1051	-	3192887	10
4169816	1048	+	4170057	-241
480091	1043.5	-	480104	13
3654802	1040	-	3654814	12
3637855	1038	-	3637869	14
576491	1036	-	576093	-398
3851247	1032	-	3851215	-32
1289087	1031	+	1289400	-313
4339657	1031	-	4339673	16
770125	1027	+	770096	29
2774366	1025	-	2774381	15
1078354	1024	+	1078306	48
3559865	1021.5	-	3559920	55
141365	1021	+	141360	5
2468782	1019	+	2468532	250
3494975	1018	+	3495769	-794
3066138	1017.5	-	3065778	-360
3649257	1017	-	3648342	-915
4540896	1012	-	4540717	-179
2945421	1009	+	2945404	17
3796965	1007	+	3796954	11
4501674	1004	+	4501724	-50
4038633	1003	+	4038540	93
3252288	1001	-	3252301	13
2594797	998	+	2595559	-762
2741668	997	+	2741659	9
1225404	996.5	+	1225387	17
3530617	991	-	3530485	-132
4543791	988	-	4543674	-117
4276363	984	+	4276341	22
3086055	980	-	3086258	203
179211	979	+	179198	13
4038634	978	+	4038540	94
2902472	978	-	2902483	11
1082584	976	-	1082595	11
1215937	975	+	1216196	-259
1815484	974	-	1815382	-102
4537936	973	-	4537951	15
3371666	972	-	3371566	-100
226030	969	+	225994	36
3864450	969	-	3864413	-37
2076065	968	+	2076002	63
3939461	967	+	3939447	14
644244	966	-	644257	13
3421134	965	+	3421151	-17
1272845	960	-	1272899	54
506511	955.417	+	506428	83
4216986	955	+	4217154	-168
3187983	953	-	3187995	12
2270347	952	+	2269818	529
543788	952	-	543805	17
2594768	952	-	2594806	38
2488329	951	+	2488325	4
2448058	951	-	2448049	-9
3940061	950	+	3940169	-108
211891	950	-	211973	82
2594769	947.5	-	2594806	37
1785450	946	+	1786408	-958
4501532	946	-	4501547	15
4231777	945.667	+	4231747	30
2981298	939	+	2981284	14
2246645	936	-	2246660	15
3864353	935.5	-	3864367	14
3058660	934	-	3059488	828
4035867	932	+	4035777	90
480090	930	-	480104	14
4352816	930	-	4352369	-447
4534268	929	-	4534507	239
576463	928	+	576452	11
2530374	928	-	2530388	14
4240554	928	-	4239097	-1457
4584820	927	-	4584833	13
3180872	926	+	3180859	13
4597528	925	-	4597516	-12
3119591	923	-	3119603	12
3326979	923	-	3326991	12
2903448	921.667	-	2903464	16
3013795	921	-	3013812	17
3740694	921	-	3740563	-131
3282123	918	-	3284073	1950
4516408	917	+	4516390	18
2945416	913	+	2945404	12
2903449	908	-	2903464	15
2057881	899	+	2057866	15
3422667	899	-	3422358	-309
3942024	898	+	3941962	62
2454145	894	-	2454158	13
3764951	892	+	3765083	-132
3788044	892	-	3788063	19
714859	891	+	714845	14
1061422	891	-	1061535	113
1789266	891	-	1789278	12
4038632	888	+	4038540	92
829910	888	-	829893	-17
1914175	888	-	1914190	15
3638018	886	+	3637960	58
2057880	883	+	2057866	14
1476030	882	+	1474607	1423
1473088	880	-	1471264	-1824
3843755	879	-	3843711	-44
4279697	879	-	4279743	46
953715	877	-	953726	11
1246628	875	-	1247221	593
2428863	871.667	-	2428821	-42
3750014	870	+	3749991	23
3656881	868	-	3656896	15
4484149	868	-	4484161	12
2006132	867	-	2006140	8
4537934	866	-	4537951	17
3706890	862	-	3706902	12
3320639	861.25	-	3320609	-30
897185	860	+	897171	14
389632	860	-	390120	488
3073236	860	-	3073252	16
77593	859.333	+	77367	226
3464757	857	-	3464603	-154
2945420	856	+	2945404	16
3378163	854.333	+	3378148	15
2732301	853	-	2732315	14
3013797	853	-	3013812	15
3371629	852	-	3371566	-63
3559866	847.5	-	3559920	54
2339222	847	+	2339208	14
4033763	847	+	4033892	-129
3256257	847	-	3256128	-129
715872	846	+	715994	-122
1984784	845	+	1984771	13
4035121	844	+	4035164	-43
2562040	843	+	2562223	-183
3282124	839	-	3284073	1949
4035132	838	+	4035164	-32
1840353	838	-	1839466	-887
824521	837	-	819412	-5109
1144175	836	+	1144163	12
2780915	836	+	2779364	1551
181031	835	-	181048	17
3939689	833	+	3939656	33
478623	832	+	478604	19
3674158	830	-	3674174	16
17326	827	+	17311	15
179209	824	+	179198	11
2365636	824	-	2365850	214
2474155	824	-	2474167	12
2741435	823	+	2741659	-224
3189127	822	-	3189141	14
4276346	821	+	4276341	5
2774376	821	-	2774381	5
2227031	820	+	2228517	-1486
865602	820	-	866045	443
4063011	819	+	4062692	319
1590493	819	-	1590504	11
84888	817	-	83894	-994
3635514	816	-	3635527	13
1840342	815	+	1840332	10
3834123	811.5	+	3834115	8
17397	810	-	17589	192
4156301	810	-	4156418	117
4495715	809	+	4495703	12
3773608	806.333	+	3773826	-218
2734112	806	+	2734095	17
925078	806	-	925229	151
3582715	805	-	3582183	-532
4489550	803	-	4489593	43
1639843	802	-	1639837	-6
2521813	802	-	2521828	15
2893803	800	+	2893788	15
4072682	800	+	4072668	14
2984575	800	-	2984590	15
3037784	797	-	3037827	43
571175	793	+	571159	16
389630	793	-	390120	490
3115254	790	+	3115242	12
4488094	790	-	4488769	675
3752623	789	+	3752610	13
1341487	789	-	1341499	12
1121917	785	+	1121765	152
2246646	785	-	2246660	14
1815483	784	-	1815382	-101
1914285	782.5	+	1914258	27
2774365	782	-	2774381	16
1278836	781	+	1278824	12
3865565	781	+	3865620	-55
29227	780	+	29129	98
1953618	780	+	1952528	1090
1976386	780	+	1976373	13
4169817	780	+	4170057	-240
769967	779	+	769953	14
2340521	778	+	2340506	15
3193220	778	+	3193100	120
507309	777	-	507321	12
39925	776	-	39939	14
2112470	776	-	2112483	13
507308	775	-	507321	13
4035872	773	+	4035777	95
1424982	772	-	1424997	15
2493344	772	-	2493356	12
3984661	771	+	3984455	206
3662992	770	+	3662887	105
113407	766	+	113394	13
4036762	766	+	4036817	-55
1306682	764	-	1306697	15
2169759	764	-	2170201	442
3942017	763	+	3941962	55
4036764	763	+	4036817	-53
4367728	763	-	4367741	13
3188994	761.667	+	3188969	25
1225399	761	+	1225387	12
2057878	760	+	2057866	12
3609768	759	-	3609782	14
4033765	757	+	4033892	-127
4054378	756	-	4054120	-258
4116272	750.667	-	4116184	-88
4131780	748	+	4131768	12
151819	746	+	151806	13
3788043	746	-	3788063	20
980125	745	+	980111	14
3136621	745	-	3136632	11
2580163	743	-	2580808	645
3199044	743	-	3199054	10
4086468	740	+	4086076	392
1997519	740	-	1999831	2312
4534266	740	-	4534507	241
1622635	737	+	1622854	-219
3119593	736	-	3119603	10
1311979	733	+	1311966	13
3067878	731.5	-	3067893	15
3788045	731	-	3788063	18
3943591	730	+	3944174	-583
2987758	729	+	2988025	-267
3186218	729	+	3186207	11
379158	729	-	379124	-34
4166260	728	+	4166397	-137
1640431	728	-	1640446	15
2542673	727	-	2542694	21
2518962	726	+	2518944	18
3941430	724	+	3941962	-532
4273788	724	+	4273141	647
3243830	724	-	3243842	12
2060092	723	+	2060273	-181
4518721	723	+	4518708	13
3649258	722	-	3648342	-916
2945415	721	+	2945404	11
3939642	720	+	3939656	-14
3784944	719.5	+	3785825	-881
1168079	719	-	1168085	6
4360076	719	-	4359983	-93
1128469	718.5	+	1128457	12
1229300	718	-	1226729	-2571
733372	717	+	732683	689
4156302	717	-	4156418	116
2227030	716	+	2228517	-1487
3980716	716	+	3980845	-129
3826989	715	+	3826944	45
2428864	713.667	-	2428821	-43
3941435	713	+	3941962	-527
3942018	713	+	3941962	56
3973062	711	+	3973046	16
4194310	710.5	-	4194323	13
234232	709	+	234218	14
3066140	709	-	3065778	-362
1221855	708	-	1221718	-137
443895	707	+	443827	68
1051387	704	+	1051463	-76
4208062	703	+	4208301	-239
2749794	702.429	+	2749781	13
2108076	702	+	2107454	622
1156863	701.6	-	1156880	17
4279729	701.5	-	4279743	14
3773607	701.333	+	3773826	-219
2165559	701	-	2165572	13
1051185	700	+	1051169	16
865773	697.5	+	865719	54
1944106	697	-	1944118	12
17469	694	+	17454	15
3891891	693.6	+	3891875	16
3899027	693	+	3899326	-299
3944712	693	+	3944723	-11
182458	691	+	182447	11
3730439	691	-	3730754	315
1341488	690	-	1341499	11
2363758	689	+	2363738	20
3590430	689	+	3590342	88
3939692	689	+	3939656	36
507411	688	+	507406	5
4368468	688	-	4368478	10
212334	687	+	211967	367
1382106	687	+	1382094	12
313638	687	-	314642	1004
1250116	687	-	1250130	14
4484513	685.75	+	4484032	481
2192210	685	-	2192221	11
571174	684	+	571159	15
3089097	684	+	3089091	6
1899785	684	-	1899796	11
240372	683.333	+	240319	53
882895	682	+	882872	23
2233129	680	-	2233134	5
226032	679	+	225994	38
2770208	678	+	2770115	93
1664368	676	+	1663881	487
1125193	676	-	1125569	376
246650	675	+	248134	-1484
3180873	674	+	3180859	14
4408173	674	+	4408888	-715
4489051	673	+	4489027	24
1808964	671	+	1808906	58
2488330	671	+	2488325	5
4166596	671	+	4166397	199
4035130	670	+	4035164	-34
2991230	669	+	2991224	6
4478003	669	+	4478596	-593
3891892	668.6	+	3891875	17
1416429	668	-	1416526	97
3325742	668	-	3325753	11
3530616	666.333	-	3530485	-131
4231776	665	+	4231747	29
180857	664	+	180844	13
2063916	663	+	2063904	12
3576762	662	-	3576776	14
2518791	661	-	2518797	6
4604253	661	-	4604457	204
1156873	658	-	1156880	7
4038636	657	+	4038540	96
4501678	656	+	4501724	-46
1002224	655	+	1003361	-1137
3580702	655	+	3581490	-788
1473209	655	-	1471264	-1945
576093	654	+	576081	12
3694436	653	+	3694420	16
2549863	651	-	2550192	329
3325740	650	-	3325753	13
3643256	650	-	3643261	5
1306683	648	-	1306697	14
3359573	647	+	3359567	6
2716712	646.5	+	2716697	15
1225400	646	+	1225387	13
3526845	646	-	3526867	22
578424	645	+	578369	55
3151423	643	-	3151438	15
3378687	642.5	+	3378682	5
1243141	642	+	1242351	790
4360077	642	-	4359983	-94
243412	641	+	243512	-100
3944721	641	+	3944723	-2
1590900	640	+	1590887	13
2371590	640	+	2371579	11
3939693	639	+	3939656	37
1850539	639	-	1851437	898
3836205	638	-	3836773	568
2341542	636	+	2340506	1036
3978861	636	+	3978846	15
2246593	635	+	2246579	14
1242320	635	-	1242337	17
3351065	632.333	-	3351079	14
1341486	632	-	1341499	13
2112469	631	-	2112483	14
246651	630	+	248134	-1483
1741410	630	+	1741400	10
4338421	629	-	4339673	1252
544536	628	+	545363	-827
1439058	628	+	1439355	-297
17396	627	-	17589	193
1257974	626	+	1257404	570
1339851	626	+	1339894	-43
2504429	626	+	2504424	5
3796966	626	+	3796954	12
2807603	625.5	+	2807591	12
4578496	625	+	4578061	435
2974605	624	+	2974591	14
259456	623	+	259461	-5
2057885	622	+	2057866	19
2108075	622	+	2107454	621
4277956	620	+	4277939	17
3769822	619	-	3769834	12
4000852	619	-	4000971	119
2260449	618	-	2259424	-1025
2417234	617	-	2417246	12
2884777	616	+	2885278	-501
3766373	616	+	3765719	654
2626024	616	-	2626669	645
3530618	615.333	-	3530485	-133
4457460	615	-	4458213	753
4071431	614	+	4070710	721
3202619	612	+	3202677	-58
3413661	612	+	3413807	-146
4103821	612	+	4103808	13
4488904	612	+	4488803	101
4501673	612	+	4501724	-51
1815485	612	-	1815382	-103
2713338	612	-	2713184	-154
879856	611	+	879841	15
608999	609	+	608986	13
1647463	609	+	1647478	-15
1994960	609	+	1994945	15
2518958	609	+	2518944	14
4056223	608.333	-	4056243	20
1735801	608.2	+	1735712	89
1572598	608	+	1572566	32
210032	607	-	210507	475
4380424	607	-	4380437	13
3651557	606	+	3651544	13
2732303	606	-	2732315	12
4504616	605	+	4504605	11
2858821	604	-	2858833	12
3094038	603	-	3094051	13
2518959	602.5	+	2518944	15
4410107	602	+	4410095	12
1646392	601	+	1646462	-70
17467	600	+	17454	13
897187	600	+	897171	16
4131779	600	+	4131768	11
3942099	599	+	3941962	137
2463312	598	+	2463677	-365
3490456	598	-	3490357	-99
3656882	598	-	3656896	14
2111041	597	+	2111930	-889
3694435	597	+	3694420	15
4331979	597	-	4331991	12
1503345	596	-	1504127	782
3633101	595	+	3633088	13
1429244	594	-	1429046	-198
3693876	594	-	3694387	511
49121	593	+	50322	-1201
2115424	593	+	2113783	1641
2876529	593	-	2875594	-935
2816201	592	-	2816294	93
3750004	591	+	3749991	13
3222348	591	-	3221875	-473
4043111	591	-	4042999	-112
4033761	590	+	4033892	-131
558987	590	-	559003	16
2728979	590	-	2728841	-138
2529560	589	-	2529574	14
3798870	587	-	3798886	16
3783259	586	+	3783209	50
3559908	586	-	3559920	12
636307	585	+	636272	35
2595	584	+	2581	14
1956465	584	-	1956771	306
570870	583	+	570856	14
948817	583	-	948821	4
559770	582	+	559757	13
2858822	582	-	2858833	11
1002222	580	+	1003361	-1139
3939690	580	+	3939656	34
1550048	580	-	1550959	911
3426573	580	-	3426446	-127
1331799	579.5	+	1331785	14
1417630	579	-	1417643	13
3769821	579	-	3769834	13
2871399	578	-	2871410	11
400556	576	+	400543	13
4415199	576	-	4415243	44
1020618	574	+	1020880	-262
3942029	572	+	3941962	67
2474153	572	-	2474167	14
2945414	570	+	2945404	10
4530371	569	-	4530384	13
829909	568.5	-	829893	-16
4033774	568	+	4033892	-118
1949776	568	-	1950229	453
2812899	567.333	+	2812824	75
193975	567	-	193987	12
3252290	567	-	3252301	11
4440251	567	-	4440286	35
1953619	566	+	1952528	1091
2996617	565	+	2996606	11
1906797	564.25	-	1906591	-206
4038650	564	+	4038540	110
556234	564	-	556244	10
2689350	562.2	-	2689362	12
2763367	562	+	2763908	-541
3920806	562	+	3920796	10
379913	562	-	379925	12
3375737	562	-	3375588	-149
1735800	560.8	+	1735712	88
4007141	560.5	+	4007124	17
635121	559	+	636272	-1151
1860563	559	+	1860621	-58
1665799	559	-	1666090	291
2233116	559	-	2233134	18
2425884	559	-	2425959	75
3167718	559	-	3167437	-281
2974402	558	-	2974415	13
1645970	557.667	+	1646462	-492
1269646	557	+	1269616	30
2496637	556	-	2496651	14
4116273	556	-	4116184	-89
3213629	555	+	3213618	11
1755218	555	-	1755419	201
1860561	554	+	1860621	-60
4261974	554	+	4261962	12
1419580	554	-	1418265	-1315
2410651	553.5	-	2410810	159
2741434	553	+	2741659	-225
2479099	553	-	2479275	176
4146370	553	-	4146363	-7
443896	552	+	443827	69
89602	551.556	+	89590	12
3316372	551	+	3316356	16
528222	551	-	528236	14
3175118	551	-	3175128	10
3978859	550	+	3978846	13
1768502	549	+	1768396	106
2772084	549	+	2771308	776
3213634	549	+	3213618	16
3752620	549	+	3752610	10
2229831	549	-	2231057	1226
2716709	548	+	2716697	12
1020619	547	+	1020880	-261
709284	547	-	709233	-51
1789265	547	-	1789278	13
2518960	544.5	+	2518944	16
660670	543	+	660659	11
576095	541	+	576081	14
4000994	541	+	4001731	-737
2066013	539.75	+	2065999	14
2902581	538	-	2902601	20
2057882	537	+	2057866	16
3371628	536.667	-	3371566	-62
1405089	536	-	1405597	508
2594758	535.667	-	2594806	48
4534992	534	+	4535002	-10
150385	533.75	-	150689	304
2754169	533	+	2754155	14
2049403	533	-	2049443	40
3256258	533	-	3256128	-130
1278743	532	+	1278824	-81
2913367	532	+	2912985	382
4035875	532	+	4035777	98
268434	531	-	268449	15
558985	531	-	559003	18
1225402	529	+	1225387	15
702915	528	-	702929	14
1331800	527.5	+	1331785	15
3453566	527	+	3453406	160
915648	527	-	915643	-5
4380423	527	-	4380437	14
4472866	526	+	4472802	64
2989151	525	-	2989165	14
3013796	525	-	3013812	16
3189126	525	-	3189141	15
1579201	524	+	1578695	506
712089	523.667	+	712074	15
2428865	523.667	-	2428821	-44
701077	523.5	-	701088	11
214588	523	-	214197	-391
431399	523	-	431411	12
3373098	522	+	3373086	12
4625338	522	+	4625324	14
2989154	522	-	2989165	11
2152020	521	+	2152003	17
4495716	521	+	4495703	13
528224	521	-	528236	12
576492	521	-	576093	-399
2057700	520	-	2057712	12
2748755	520	-	2749003	248
3662901	519	+	3662887	14
214185	519	-	214197	12
3252289	519	-	3252301	12
4488095	519	-	4488769	674
4518740	518	+	4518708	32
1735976	517	+	1736007	-31
4035131	517	+	4035164	-33
2815931	517	-	2816294	363
3013792	517	-	3013812	20
3826815	517	-	3827177	362
1225845	516	+	1225834	11
3253409	516	+	3253037	372
3559907	515.333	-	3559920	13
2780300	515	+	2779364	936
806540	515	-	806546	6
712088	514	+	712074	14
1306681	514	-	1306697	16
3390427	513.667	-	3390443	16
2815928	513	-	2815564	-364
3192875	512	-	3192887	12
2425885	511.667	-	2425959	74
2967234	511	-	2967371	137
1403824	510	-	1403834	10
29228	509	+	29129	99
84870	509	-	83894	-976
3490391	508.667	-	3490357	-34
4166256	508	+	4166397	-141
1417629	507	-	1417643	14
1588163	507	-	1588175	12
2447846	507	-	2447860	14
2816200	507	-	2816294	94
915539	506	+	915523	16
2475755	506	-	2477124	1369
2289381	505	+	2289434	-53
2485450	505	+	2485414	36
3749219	505	+	3748750	469
2558383	505	-	2558394	11
4208050	504	+	4208301	-251
4535800	504	+	4535452	348
512685	504	-	510585	-2100
1424981	504	-	1424997	16
1840344	502	+	1840332	12
3942095	502	+	3941962	133
3774436	502	-	3774469	33
2016102	501	+	2017609	-1507
2404681	501	+	2404669	12
710662	500	+	710650	12
379161	500	-	379124	-37
1960150	499	+	1960026	124
2473122	499	-	2473672	550
4116270	498.75	-	4116184	-86
2454063	498	+	2455815	-1752
84886	498	-	83894	-992
3067877	498	-	3067893	16
1984783	497	+	1984771	12
2141274	497	+	2141228	46
2453719	497	+	2452248	1471
4276347	497	+	4276341	6
4472134	497	+	4472119	15
1272168	497	-	1272182	14
3064182	496	+	3064175	7
3260359	496	+	3260171	188
4518720	496	+	4518708	12
4082978	496	-	4082837	-141
2591046	493	+	2590535	511
152508	492	+	152495	13
2475648	492	-	2477124	1476
3646106	491.923	+	3646085	21
882809	491	+	882872	-63
3637345	491	-	3637869	524
3089096	490	+	3089091	5
2543769	489	+	2545388	-1619
226318	488	+	225994	324
1292181	488	+	1292164	17
3421135	486	+	3421151	-16
3942011	486	+	3941962	49
1680041	486	-	1680120	79
3109511	485.667	+	3109249	262
3186220	485	+	3186207	13
3835181	484	+	3834221	960
3637171	484	-	3636683	-488
2212677	483.667	-	2212694	17
582069	483	+	582057	12
1349830	483	+	1349701	129
3248605	483	+	3248600	5
4565246	483	-	4565517	271
889370	482	+	889110	260
1468561	482	+	1468557	4
17327	481	+	17311	16
3942025	481	+	3941962	63
3944723	481	+	3944723	0
2542678	480.5	-	2542694	16
570869	480	+	570856	13
3248606	480	+	3248600	6
4359103	480	-	4359737	634
819608	479.5	+	819426	182
4516404	479	+	4516390	14
2415044	479	-	2415057	13
3192874	479	-	3192887	13
4533200	479	-	4533212	12
4638821	478	-	4638826	5
3752621	477	+	3752610	11
4166258	477	+	4166397	-139
4516405	477	+	4516390	15
2521814	477	-	2521828	14
879857	476	+	879841	16
819398	476	-	819412	14
712181	475	+	712169	12
2270346	475	+	2269818	528
1061424	475	-	1061535	111
2815927	475	-	2815564	-363
1156864	474.4	-	1156880	16
1124707	474	+	1124745	-38
2263455	474	+	2262845	610
3942012	474	+	3941962	50
2786841	474	-	2786304	-537
3013801	474	-	3013812	11
226316	473	+	225994	322
844297	473	+	844930	-633
914253	473	+	914241	12
4043108	473	-	4042999	-109
2795092	472	-	2795107	15
4118403	471	+	4118454	-51
4625341	471	+	4625324	17
2724073	471	-	2724759	686
1257975	470	+	1257404	571
1840343	470	+	1840332	11
3886445	469.6	+	3886434	11
2066283	469	+	2066008	275
3413660	469	+	3413807	-147
712087	468.5	+	712074	13
4457496	467	+	4457382	114
1635842	467	-	1635870	28
2518956	466	+	2518944	12
2169758	466	-	2170201	443
4350345	466	-	4350594	249
1509590	465	+	1507999	1591
4166289	465	+	4166397	-108
2945418	464	+	2945404	14
211887	464	-	211973	86
3774434	463.5	-	3774469	35
865604	463	-	866045	441
925897	462.5	-	925907	10
678134	462	-	677761	-373
1850439	461	+	1850427	12
2466633	461	-	2466649	16
3360940	461	-	3360951	11
3436027	460.5	+	3436012	15
1768498	460	+	1768396	102
4032077	460	+	4032060	17
4503806	460	-	4504258	452
4584822	460	-	4584833	11
3378162	459	+	3378148	14
1645916	459	-	1645706	-210
467591	458	+	467579	12
914506	458	-	914524	18
3984712	458	-	3984725	13
2152019	457	+	2152003	16
3940075	457	+	3940169	-94
4033764	457	+	4033892	-128
2229701	457	-	2228507	-1194
4534267	457	-	4534507	240
956806	456	+	956792	14
3791098	456	+	3790571	527
3387447	456	-	3387465	18
4589701	455	+	4590129	-428
2947382	455	-	2947395	13
4043109	455	-	4042999	-110
2745857	453.333	-	2745580	-277
1278718	453	+	1278824	-106
1389366	453	+	1390417	-1051
2768470	453	-	2768475	5
4339658	452	-	4339673	15
3093088	451	+	3093082	6
2076067	450	+	2076002	65
2996618	450	+	2996606	12
2531591	450	-	2531503	-88
652750	449	-	653276	526
4495959	448	+	4495883	76
3362772	448	-	3362967	195
4347097	448	-	4346749	-348
2770210	447	+	2770115	95
3166555	447	+	3166538	17
640601	446	+	641082	-481
4264809	446	+	4264728	81
2665040	446	-	2665053	13
1620843	445.5	-	1620938	95
3326968	445	-	3326991	23
3937316	445	-	3937538	222
2518963	444.5	+	2518944	19
3167719	444	-	3167437	-282
1403874	443	+	1403978	-104
3387449	442	-	3387465	16
4484098	441	+	4484032	66
3426575	441	-	3426446	-129
3410628	440.375	+	3410612	16
1645054	440	+	1645401	-347
3359579	440	+	3359567	12
4035874	440	+	4035777	97
405011	439	+	404966	45
2066493	439	-	2066507	14
2749795	438.111	+	2749781	14
3940071	438	+	3940169	-98
4625339	438	+	4625324	15
918337	438	-	918081	-256
4440273	437.5	-	4440286	13
1080532	437	+	1080520	12
2485451	437	+	2485414	37
2797129	436.8	+	2797109	20
3189975	436	+	3188969	1006
1124696	434	+	1124745	-49
3944645	434	+	3944723	-78
1905525	433	+	1905512	13
4535050	433	+	4535002	48
4035128	432	+	4035164	-36
150882	432	-	150689	-193
480092	432	-	480104	12
1906798	431.5	-	1906591	-207
3609755	431.5	-	3609782	27
3661983	431	+	3662006	-23
3942015	430	+	3941962	53
4528529	430	+	4528515	14
3958330	430	-	3958347	17
532200	429	+	532207	-7
4072683	429	+	4072668	15
953716	429	-	953726	10
2986496	428	+	2986481	15
4501736	427	+	4501724	12
437411	427	-	437531	120
3378164	426.333	+	3378148	16
3794662	426	+	3794557	105
4166259	426	+	4166397	-138
3151424	426	-	3151438	14
3886446	425.2	+	3886434	12
154907	425	+	156107	-1200
1017695	425	+	1017682	13
3766372	425	+	3765719	653
2531383	425	-	2531400	17
3939645	424	+	3939656	-11
3944713	424	+	3944723	-10
2170748	424	-	2170393	-355
3479255	424	-	3479273	18
3472881	423.5	-	3472893	12
3188992	422.667	+	3188969	23
3719970	422	+	3719955	15
3942027	422	+	3941962	65
852275	422	-	852285	10
3094037	422	-	3094051	14
4349098	422	-	4349113	15
4516412	421.5	+	4516390	22
506417	421	-	507321	904
1080388	421	-	1082595	2207
1115824	420.75	-	1115932	108
2518957	420.5	+	2518944	13
636306	420	+	636272	34
1905526	420	+	1905512	14
2716711	419	+	2716697	14
2754165	419	+	2754155	10
3602361	419	+	3602350	11
3834121	419	+	3834115	6
1292182	418	+	1292164	18
4414775	418	-	4414393	-382
3103845	417	+	3103832	13
4035857	417	+	4035777	80
3299385	417	-	3299390	5
3174599	416.5	-	3174644	45
1297672	416	+	1297662	10
4468269	416	-	4468283	14
1382104	415	+	1382094	10
3943595	415	+	3944174	-579
4035871	415	+	4035777	94
576467	414	+	576452	15
1934631	414	+	1934392	239
2415464	414	+	2415193	271
2930668	414	+	2930652	16
3654801	414	-	3654814	13
2169753	413.5	-	2170201	448
3939694	413	+	3939656	38
4131778	413	+	4131768	10
3193251	413	-	3193262	11
2714531	412.5	-	2714543	12
8202	412	+	6966	1236
2066689	412	+	2067092	-403
3937789	412	+	3938952	-1163
1027010	412	-	1026388	-622
2379544	412	-	2379554	10
1124704	411	+	1124745	-41
948814	411	-	948821	7
1746554	411	-	1746233	-321
2550252	411	-	2550192	-60
2948048	411	-	2948061	13
664539	410.833	-	664555	16
712090	410.667	+	712074	16
3670399	410	+	3670379	20
193974	410	-	193987	13
1452947	410	-	1452960	13
3656886	410	-	3656896	10
3066137	409.5	-	3065778	-359
897199	409	+	897171	28
154888	408	+	156107	-1219
1998426	408	+	1999812	-1386
4173549	408	+	4173404	145
1523249	408	-	1523262	13
3366098	407	+	3365663	435
684846	407	-	683267	-1579
4054377	406.8	-	4054120	-257
1528588	406	+	1527630	958
1591592	406	+	1591586	6
879880	406	-	879181	-699
259473	405.5	+	259461	12
2504430	405	+	2504424	6
969874	404.5	+	969867	7
1080533	404	+	1080520	13
1864826	404	+	1864921	-95
3387521	404	+	3387502	19
1276986	404	-	1277000	14
1278673	404	-	1278687	14
2473123	404	-	2473672	549
2774364	404	-	2774381	17
223759	403	+	223594	165
1429243	403	-	1429046	-197
2340917	403	-	2340931	14
2404643	403	-	2404657	14
3735258	402.625	-	3735297	39
1934630	402	+	1934392	238
4518529	402	+	4518517	12
964038	402	-	964174	136
2989153	402	-	2989165	12
3180175	402	-	3180424	249
2510734	401	+	2510716	18
3595871	401	+	3595895	-24
12120	401	-	12135	15
542417	401	-	542562	145
3637344	401	-	3637869	525
89250	400	+	89361	-111
2463313	400	+	2463677	-364
4633512	400	+	4633447	65
1454045	400	-	1454058	13
2077479	400	-	2077491	12
3166572	400	-	3166584	12
4537056	400	-	4536927	-129
1289088	399	+	1289400	-312
2115423	399	+	2113783	1640
2874673	399	+	2874614	59
742031	398.333	+	742021	10
2693665	398	-	2693611	-54
152509	397	+	152495	14
4484097	397	+	4484032	65
784049	397	-	783968	-81
1156872	396.667	-	1156880	8
886638	396	+	886624	14
2190719	396	+	2192291	-1572
2371582	395.75	-	2371593	11
1409821	395	+	1410450	-629
1622593	395	+	1622854	-261
3942023	395	+	3941962	61
2871400	395	-	2871410	10
4595097	394	+	4595055	42
4625336	394	+	4625324	12
829908	394	-	829893	-15
2023247	393.778	-	2023334	87
1735593	393.5	-	1735360	-233
1878069	393.5	-	1878495	426
1228033	393	+	1226745	1288
2989152	393	-	2989165	13
4166598	392	+	4166397	201
1516884	392	-	1517890	1006
2531330	392	-	2531389	59
4638698	391.4	-	4638712	14
3378686	391	+	3378682	4
3773609	391	+	3773826	-217
3942098	391	+	3941962	136
4022932	391	-	4022947	15
475562	390	+	475558	4
578425	390	+	578369	56
4412853	390	+	4412678	175
3387446	390	-	3387465	19
4495960	389	+	4495883	77
1003682	389	-	1003695	13
2001079	389	-	2001093	14
628501	388	+	628583	-82
1257973	388	+	1257404	569
2468780	388	+	2468532	248
3023721	388	+	3023710	11
2236290	388	-	2235440	-850
3796008	387	+	3795778	230
3032380	386	+	3033163	-783
3941436	386	+	3941962	-526
3997938	386	+	3998359	-421
4166249	386	+	4166397	-148
4590731	386	+	4590129	602
1599260	386	-	1598192	-1068
1639841	386	-	1639855	14
2883476	386	-	2883568	92
770123	385	+	770096	27
747691	385	-	747492	-199
878533	385	-	878263	-270
49805	384	+	50322	-517
1732183	384	+	1732169	14
3580701	384	+	3581490	-789
3287302	384	-	3287215	-87
3479246	384	-	3479258	12
741632	383	-	741892	260
3136620	383	-	3136632	12
2485444	382.5	+	2485414	30
1098136	382	-	1098148	12
844298	381	+	844930	-632
3764110	381	+	3765083	-973
3940074	381	+	3940169	-95
4166599	381	+	4166397	202
4440258	381	+	4440274	-16
984954	381	-	984967	13
4472864	380	+	4472802	62
2075548	380	-	2075491	-57
3164025	380	-	3164043	18
3115255	379	+	3115242	13
1998471	378	-	1999831	1360
3649256	378	-	3648342	-914
4327335	378	-	4327345	10
2705182	377	+	2705085	97
2974603	377	+	2974591	12
1607116	377	-	1607070	-46
2379543	377	-	2379554	11
2496638	377	-	2496651	13
3663399	376	+	3663388	11
1272843	376	-	1272899	56
2057701	376	-	2057712	11
2558382	376	-	2558394	12
2745859	376	-	2745580	-279
956805	375.333	+	956792	13
2220151	375	-	2220220	69
2386817	375	-	2383332	-3485
4484117	374.8	-	4484133	16
4056363	374.25	+	4056405	-42
2798558	374	+	2798443	115
142681	373.5	+	142669	12
216101	373	+	216612	-511
914252	373	+	914241	11
2038987	373	+	2038981	6
3382331	373	+	3382326	5
4100023	371	+	4100393	-370
389629	371	-	390120	491
226309	370	+	225994	315
1144176	370	+	1144163	13
3483602	370	+	3483585	17
216683	370	-	216694	11
2728977	370	-	2728841	-136
4604251	370	-	4604457	206
395621	369	+	395605	16
3944722	369	+	3944723	-1
3742392	369	-	3740563	-1829
2807602	368.5	+	2807591	11
2276521	368	+	2278261	-1740
2623235	368	+	2622864	371
3064183	368	+	3064175	8
676374	368	-	675016	-1358
3325739	368	-	3325753	14
1622592	367	+	1622854	-262
4090844	367	-	4089937	-907
1663171	366.667	+	1663154	17
1338172	366	+	1338211	-39
1339852	366	+	1339894	-42
2763368	366	+	2763908	-540
1676275	366	-	1676038	-237
4468458	366	-	4468283	-175
2708233	365.667	-	2708252	19
4516407	365.5	+	4516390	17
897873	365	+	897717	156
1817994	365	+	1817983	11
2108077	365	+	2107454	623
2770209	365	+	2770115	94
3943592	365	+	3944174	-582
2768471	365	-	2768475	4
3400764	365	-	3400820	56
4062818	365	-	4064982	2164
4188651	365	-	4188663	12
4435560	365	-	4435574	14
742032	364.333	+	742021	11
1167277	364	+	1167273	4
2380926	364	+	2381311	-385
2681949	364	+	2681932	17
3378161	364	+	3378148	13
2001077	364	-	2001093	16
2708173	363.8	-	2708187	14
569705	363	+	570587	-882
1215936	363	+	1216196	-260
1579696	363	+	1580379	-683
4605740	363	-	4605054	-686
781906	362	+	781895	11
3359572	362	+	3359567	5
529262	362	-	529141	-121
2519279	361	+	2519187	92
4228394	361	+	4228359	35
1697499	361	-	1697265	-234
2713337	361	-	2713184	-153
3472880	360.5	-	3472893	13
3023722	360	+	3023710	12
1216502	360	-	1216679	177
2496493	360	-	2496378	-115
4244775	359.6	+	4244759	16
3202620	359	+	3202677	-57
3944727	359	+	3944723	4
4276362	359	+	4276341	21
2517108	359	-	2517119	11
882807	358	+	882872	-65
1878576	358	+	1878277	299
2772357	358	+	2771308	1049
4501672	358	+	4501724	-52
1216665	358	-	1216679	14
4194309	358	-	4194323	14
4504244	358	-	4504258	14
479378	357	+	478604	774
4049352	357	+	4049059	293
3597764	357	-	3597784	20
4116271	356.25	-	4116184	-87
3940060	356	+	3940169	-109
4038635	356	+	4038540	95
380046	356	-	379930	-116
4105445	355.667	+	4105443	2
506510	355.357	+	506428	82
2945417	355	+	2945404	13
3244640	355	+	3244646	-6
402915	355	-	403596	681
3580703	354	+	3581490	-787
558980	354	-	559003	23
2458519	354	-	2458690	171
4212152	354	-	4212165	13
121978	353	+	122025	-47
835553	353	+	835180	373
1728750	353	-	1731357	2607
3167717	353	-	3167437	-280
3254812	352	+	3255250	-438
3375736	352	-	3375588	-148
3768144	352	-	3768753	609
3925042	352	-	3924499	-543
2497789	351	+	2498645	-856
3576872	351	+	3576859	13
2883475	351	-	2883568	93
4566660	351	-	4566790	130
3451883	350	+	3452114	-231
4033775	350	+	4033892	-117
1153716	350	-	1155920	2204
240356	349.667	+	240319	37
2417948	349	+	2417844	104
3524286	349	+	3524342	-56
3632220	349	+	3632210	10
3980237	349	+	3980223	14
2816202	349	-	2816294	92
2170861	348.5	-	2171205	344
2077478	348.25	-	2077491	13
179213	348	+	179198	15
2745856	348	-	2745580	-276
3318167	348	-	3319600	1433
3561762	348	-	3561816	54
561572	347	+	560394	1178
4528528	347	+	4528515	13
2234127	347	-	2234143	16
2374818	347	-	2375024	206
2426336	347	-	2426342	6
2990776	347	-	2991390	614
3706859	347	-	3706902	43
2689349	346.6	-	2689362	13
4540702	346.25	-	4540717	15
1121919	346	+	1121765	154
836659	346	-	836889	230
4442118	346	-	4441711	-407
1324337	345	+	1324264	73
234195	345	-	234201	6
1132916	345	-	1131025	-1891
1095145	344	+	1095241	-96
3942013	344	+	3941962	51
3943597	344	+	3944174	-577
4304855	344	+	4304848	7
3490458	344	-	3490357	-101
757274	343.25	+	757260	14
3891890	343.2	+	3891875	15
2454061	343	+	2455815	-1754
4476481	343	+	4476468	13
2440010	343	-	2440023	13
2815929	343	-	2815564	-365
152505	342	+	152495	10
3362393	342	+	3362530	-137
2165566	342	-	2165572	6
2816193	342	-	2816294	101
922064	341.667	+	922070	-6
1338173	341	+	1338211	-38
3941422	341	+	3941962	-540
2983781	341	-	2983796	15
3857780	341	-	3857335	-445
4426830	341	-	4426842	12
2151680	340.333	+	2151670	10
1243140	340	+	1242351	789
3494976	340	+	3495769	-793
4033773	340	+	4033892	-119
997145	340	-	997452	307
1186551	340	-	1186194	-357
3250715	340	-	3250728	13
3621503	340	-	3621229	-274
3788042	340	-	3788063	21
1243148	339	+	1242351	797
1384719	339	+	1383143	1576
2417947	339	+	2417844	103
4358272	339	+	4358259	13
179847	339	-	178932	-915
2404804	339	-	2404821	17
3572948	338.6	-	3572960	12
3942022	338	+	3941962	60
3242794	338	-	3243842	1048
4380425	338	-	4380437	12
1252917	337	+	1252629	288
3654797	337	+	3655034	-237
582343	337	-	582200	-143
1516887	337	-	1517890	1003
2992816	337	-	2991390	-1426
3595543	337	-	3595746	203
3348717	336.667	+	3348599	118
2698546	336.5	+	2698542	4
2276522	336.333	+	2278261	-1739
695898	336	+	694300	1598
3632175	336	+	3632210	-35
921883	336	-	921899	16
1789269	336	-	1789278	9
4229867	336	-	4229677	-190
2507490	335	+	2506581	909
2612484	335	+	2612469	15
2890155	335	+	2890212	-57
3036675	335	+	3036942	-267
1753525	335	-	1753408	-117
2008879	335	-	2007638	-1241
3086056	335	-	3086258	202
3119110	335	-	3119115	5
3779302	334.5	+	3779222	80
769968	334	+	769953	15
4213392	334	+	4213427	-35
1221845	334	-	1221718	-127
1397632	334	-	1397576	-56
3851373	333.5	+	3851362	11
2593	333	+	2581	12
226623	333	+	227035	-412
1292180	333	+	1292164	16
2716714	333	+	2716697	17
2947419	333	+	2947198	221
3719969	333	+	3719955	14
921882	333	-	921899	17
1366086	333	-	1366093	7
2724072	333	-	2724759	687
3013790	333	-	3013812	22
4331978	333	-	4331991	13
2594767	332.5	-	2594806	39
259457	332	+	259461	-4
2057884	332	+	2057866	18
3453564	332	+	3453406	158
4520607	332	-	4520620	13
712081	331.5	+	712067	14
1481021	331	-	1480338	-683
2925848	331	-	2926059	211
4534136	331	-	4534507	371
4534230	331	-	4534507	277
2518955	330.5	+	2518944	11
5165	330	+	5147	18
1896748	330	+	1896602	146
2771321	330	+	2771308	13
3565529	330	+	3567203	-1674
4174266	330	+	4173696	570
1089015	330	-	1088446	-569
2209211	330	-	2209889	678
528333	329	+	528252	81
1994959	329	+	1994945	14
1995081	329	+	1994945	136
2041205	329	+	2041118	87
3791789	329	+	3791904	-115
4035133	329	+	4035164	-31
1424984	329	-	1424997	13
2379545	329	-	2379554	9
3948000	329	-	3947740	-260
1906796	328.167	-	1906591	-205
2772085	328	+	2771308	777
3629273	328	+	3628982	291
1408168	328	-	1408183	15
3187980	328	-	3187995	15
2065930	327.5	-	2065942	12
2057879	327	+	2057866	13
2576402	327	+	2576387	15
17403	327	-	17589	186
914507	327	-	914524	17
2429623	327	-	2429896	273
3187977	327	-	3187995	18
3656884	327	-	3656896	12
4504209	327	-	4504258	49
1115988	326.25	+	1115994	-6
659884	326	+	659870	14
2204823	326	+	2202424	2399
4524006	326	+	4523991	15
4526013	326	+	4525999	14
2724065	326	-	2724759	694
4273789	325	+	4273141	648
4349019	325	+	4347670	1349
1368909	324	+	1368213	696
4231772	324	+	4231747	25
3855988	324	-	3856327	339
1156865	323.5	-	1156880	15
3666862	323	+	3666627	235
3939643	323	+	3939656	-13
4075096	323	+	4075527	-431
563044	323	-	561078	-1966
4354383	323	-	4354555	172
4367727	323	-	4367741	14
1092077	322.5	+	1092063	14
2708216	322.5	+	2707165	1051
2311198	322.25	+	2311235	-37
224907	322	+	225381	-474
840953	322	+	840786	167
1124706	322	+	1124745	-39
1669951	322	+	1669940	11
1942215	322	+	1941449	766
3331548	322	+	3331534	14
3940070	322	+	3940169	-99
4238336	322	+	4238323	13
218346	322	-	218837	491
1419581	322	-	1418265	-1316
2779586	322	-	2778159	-1427
4349097	322	-	4349113	16
4609235	322	-	4610125	890
3176038	321.8	+	3176023	15
3891893	321.6	+	3891875	18
2367220	320	+	2364394	2826
3942096	320	+	3941962	134
3943594	320	+	3944174	-580
4038642	320	+	4038540	102
1934387	320	-	1934427	40
2260451	320	-	2259424	-1027
2417224	320	-	2417246	22
3510444	320	-	3510389	-55
903048	319.5	-	903066	18
2041204	319	+	2041118	86
3791787	319	+	3791904	-117
379915	319	-	379925	10
3609767	319	-	3609782	15
89603	318.556	+	89590	13
3851994	318.5	+	3852035	-41
1881209	318	+	1881175	34
2930667	318	+	2930652	15
699547	318	-	699578	31
997144	318	-	997452	308
4259646	318	-	4258054	-1592
226319	317	+	225994	325
2183574	317	+	2182289	1285
2945422	317	+	2945404	18
4166600	317	+	4166397	203
130142	317	-	130153	11
3838107	317	-	3838379	272
4014213	316.5	-	4014248	35
4638699	316.5	-	4638712	13
3654995	316	+	3655034	-39
480089	316	-	480104	15
528220	316	-	528236	16
2056121	316	-	2056137	16
3066139	316	-	3065778	-361
3630595	316	-	3630607	12
1112877	315	+	1112864	13
1875603	315	+	1876365	-762
3940073	315	+	3940169	-96
824520	315	-	819412	-5108
1276985	315	-	1277000	15
1870964	315	-	1870978	14
3387452	315	-	3387465	13
142682	314	+	142669	13
2246592	314	+	2246579	13
3901765	314	+	3901824	-59
2998109	314	-	2997940	-169
1002223	313	+	1003361	-1138
1311978	313	+	1311966	12
2405130	313	+	2404839	291
3433268	313	+	3433256	12
3807442	313	+	3807432	10
3858636	313	+	3858276	360
3911832	313	+	3911735	97
3942090	313	+	3941962	128
1246047	313	-	1245722	-325
3318168	313	-	3319600	1432
3572045	313	-	3572139	94
1666650	312	+	1666107	543
2056948	312	+	2056928	20
4259621	312	+	4259615	6
3371630	312	-	3371566	-64
3176037	311.4	+	3176023	14
1108192	311	+	1108178	14
1257972	311	+	1257404	568
3582799	311	+	3582788	11
3942016	311	+	3941962	54
1850571	311	-	1851437	866
4603683	310.333	-	4603713	30
4439323	310.167	-	4439341	18
1678796	310	+	1678785	11
4208051	310	+	4208301	-250
1403683	310	-	1403775	92
1465718	310	-	1464072	-1646
1944043	310	-	1944032	-11
2724066	310	-	2724759	693
2990773	310	-	2991390	617
3965967	310	-	3966747	780
715873	309	+	715994	-121
1523649	309	+	1521251	2398
2341543	309	+	2340506	1037
2355593	309	+	2355576	17
248915	309	-	248402	-513
903051	309	-	903066	15
2765404	309	-	2765416	12
3851258	309	-	3851215	-43
4561288	309	-	4561284	-4
608998	308	+	608986	12
1020620	308	+	1020880	-260
3652965	308	-	3652978	13
17228	307	+	17224	4
1231571	307	+	1231555	16
644245	307	-	644257	12
3190349	307	-	3189141	-1208
4090843	307	-	4089937	-906
656772	306.5	+	656719	53
3944646	306	+	3944723	-77
1418089	306	-	1418265	176
2286879	306	-	2286892	13
3497422	306	-	3497443	21
4352817	306	-	4352369	-448
2428862	305.333	-	2428821	-41
2772356	305	+	2771308	1048
432609	305	-	432791	182
1498483	305	-	1497923	-560
585950	304.75	+	585934	16
3755376	304	+	3754545	831
1222650	304	-	1222825	175
2815930	304	-	2816294	364
477831	303.333	-	477866	35
1423340	303.333	-	1423414	74
465931	303	+	465918	13
3939644	303	+	3939656	-12
4001081	303	+	4001731	-650
3635513	303	-	3635527	14
3652576	303	-	3652625	49
2734983	302.6	-	2734996	13
17229	302	+	17224	5
806582	302	+	806637	-55
1824073	302	+	1824060	13
3037535	302	+	3038125	-590
3325103	302	+	3325090	13
4166610	302	+	4166397	213
4199794	302	+	4199918	-124
879855	301	+	879841	14
1572597	301	+	1572566	31
1767959	301	+	1767949	10
3175012	301	+	3175002	10
3410136	301	+	3410124	12
4402511	301	-	4402320	-191
3429873	300.5	-	3429701	-172
1213314	300.1	-	1213336	22
2519280	300	+	2519187	93
4198778	300	+	4198490	288
150389	300	-	150689	300
1008222	300	-	1008238	16
2729037	300	-	2728841	-196
3674161	300	-	3674174	13
3800659	300	-	3800399	-260
4276110	300	-	4276123	13
3244661	299.929	+	3244646	15
579294	299	+	579070	224
1468563	299	+	1468557	6
1892574	299	+	1892781	-207
4174265	299	+	4173696	569
569160	299	-	570527	1367
1148512	299	-	1147946	-566
2036836	299	-	2036397	-439
3426564	299	-	3426446	-118
3585257	299	-	3585747	490
770124	298.5	+	770096	28
1923320	298.4	-	1923331	11
3490383	298.333	-	3490357	-26
243522	298	+	243512	10
2902473	298	-	2902483	10
3326977	298	-	3326991	14
3378070	298	-	3378081	11
1921128	297.571	-	1921230	102
2807604	297.5	+	2807591	13
2716713	297	+	2716697	16
2772365	297	+	2771308	1057
4169815	297	+	4170057	-242
4183351	297	+	4182916	435
870371	297	-	870703	332
2361381	297	-	2361677	296
2815933	297	-	2816294	361
3566940	297	-	3566416	-524
234300	296.5	+	234288	12
4116460	296.5	+	4116264	196
980126	296	+	980111	15
2026135	296	+	2026218	-83
2065634	296	+	2065999	-365
3809865	296	+	3809854	11
1667625	296	-	1667577	-48
1869260	296	-	1869120	-140
2342581	296	-	2342598	17
3804721	296	-	3804736	15
1640433	295.75	-	1640446	13
1470711	295	+	1470364	347
4173544	295	+	4173404	140
685931	295	-	688227	2296
1418658	295	-	1418265	-393
1604126	295	-	1603188	-938
3461583	295	-	3461596	13
2940923	294.87	+	2941030	-107
745835	294	+	745822	13
3942082	294	+	3941962	120
4038684	294	+	4038540	144
1617948	294	-	1618201	253
2000578	294	-	2001093	515
3388506	294	-	3388791	285
3426563	294	-	3426446	-117
4470558	293.667	-	4470574	16
2903450	293.5	-	2903464	14
175989	293	+	175897	92
189655	293	+	189640	15
1592266	293	+	1592304	-38
2371636	293	+	2371579	57
2996616	293	+	2996606	10
3875562	293	+	3875500	62
623935	293	-	623950	15
709283	293	-	709233	-50
915443	293	-	915643	200
1236497	293	-	1236508	11
702914	292.667	-	702929	15
823830	292	+	823814	16
1733361	292	+	1733349	12
4346763	292	+	4346728	35
4488906	292	+	4488803	103
850628	292	-	850476	-152
1605306	292	-	1605320	14
2447847	292	-	2447860	13
2983782	292	-	2983796	14
2163637	291	+	2163617	20
2712705	291	+	2713700	-995
2874672	291	+	2874614	58
3524205	291	+	3524193	12
4498645	291	+	4498633	12
690153	291	-	690177	24
819397	291	-	819412	15
871232	291	-	870703	-529
2169760	291	-	2170201	441
3510445	291	-	3510389	-56
4019902	291	-	4018931	-971
431305	290.25	-	431315	10
151818	290	+	151806	12
865732	290	+	865719	13
3939691	290	+	3939656	35
878534	290	-	878263	-271
2082463	290	-	2081161	-1302
4159068	290	-	4159079	11
1480858	289	+	1480569	289
3383579	289	+	3383504	75
3662676	289	+	3662696	-20
4033759	289	+	4033892	-133
4035870	289	+	4035777	93
4446503	289	+	4446427	76
1550224	289	-	1550959	735
1642534	289	-	1642654	120
3530565	288	+	3530684	-119
4542552	288	+	4542535	17
4639149	288	+	4639136	13
670202	288	-	670125	-77
1789267	288	-	1789278	11
3419902	288	-	3420510	608
4110319	288	-	4109668	-651
3378165	287.667	+	3378148	17
226622	287	+	227035	-413
1528589	287	+	1527630	959
3920807	287	+	3920796	11
4169810	287	+	4170057	-247
578128	287	-	578844	716
2435210	286	+	2435065	145
2468785	286	+	2468532	253
2945419	286	+	2945404	15
490649	286	-	490663	14
1899852	286	-	1899857	5
1986648	286	-	1986182	-466
2815926	286	-	2815564	-362
2897981	286	-	2898384	403
3319545	285.5	-	3319600	55
2367695	285	+	2370204	-2509
4035873	285	+	4035777	96
711881	285	-	711893	12
3151422	285	-	3151438	16
3199045	285	-	3199058	13
969875	284.667	+	969867	8
1338171	284.5	+	1338211	-40
659885	284	+	659870	15
1750710	284	+	1749983	727
1976387	284	+	1976373	14
4174579	284	+	4174998	-419
2350931	284	-	2350578	-353
2728978	284	-	2728841	-137
2883474	284	-	2883568	94
3371668	284	-	3371566	-102
4414878	284	-	4415243	365
1264749	283	+	1266405	-1656
2884629	283	+	2885278	-649
142691	283	-	143393	702
2425886	282.667	-	2425959	73
2108074	282	+	2107454	620
2985073	282	+	2985062	11
3621152	282	+	3623216	-2064
4035119	282	+	4035164	-45
2925847	282	-	2926059	212
1108193	281	+	1108178	15
1766086	281	+	1766422	-336
503967	281	-	503978	11
1528438	281	-	1528452	14
1926282	281	-	1926443	161
3193252	281	-	3193262	10
3674160	281	-	3674174	14
1753312	280	+	1753329	-17
3681703	280	+	3680695	1008
84876	280	-	83894	-982
578129	280	-	578844	715
604374	280	-	603906	-468
644242	280	-	644257	15
2248532	280	-	2248545	13
2529561	280	-	2529574	13
3285871	280	-	3285876	5
4354381	280	-	4354555	174
1587597	279	+	1587285	312
2991632	279	+	2991224	408
2998066	279	+	2998050	16
4166292	279	+	4166397	-105
77318	279	-	77403	85
432610	279	-	432791	181
846434	279	-	847270	836
4440274	278.5	-	4440286	12
2997928	278.333	-	2997940	12
3524249	278.143	-	3524252	3
398902	278	+	398796	106
3724642	278	+	3724827	-185
3572949	277.4	-	3572960	11
849450	277.091	+	849436	14
2363757	277	+	2363738	19
3858359	277	+	3858276	83
3944716	277	+	3944723	-7
836658	277	-	836889	231
1250115	277	-	1250130	15
1310678	277	-	1310298	-380
1528437	277	-	1528452	15
2417235	277	-	2417246	11
3855987	277	-	3856327	340
570683	276	+	570587	96
1343141	276	+	1343129	12
1924025	276	+	1924123	-98
2162282	276	+	2162270	12
3752626	276	+	3752610	16
3941431	276	+	3941962	-531
4073290	276	+	4073432	-142
1395486	276	-	1396683	1197
4212153	276	-	4212165	12
223755	275	+	223594	161
4033760	275	+	4033892	-132
3476801	275	-	3476709	-92
712091	274.667	+	712074	17
1167417	274	+	1167273	144
3643362	274	+	3643349	13
379914	274	-	379925	11
2056886	274	-	2056142	-744
2086501	274	-	2086587	86
3187976	274	-	3187995	19
4534265	274	-	4534507	242
2798692	273.333	+	2798678	14
1860699	273.091	+	1860641	58
57276	273	+	57261	15
3621042	273	+	3619006	2036
4383243	273	+	4383230	13
2689398	273	-	2689411	13
1527650	272	+	1527630	20
2097479	272	+	2097467	12
2803035	272	+	2803022	13
3582800	272	+	3582788	12
3942085	272	+	3941962	123
4238335	272	+	4238323	12
1052030	272	-	1051430	-600
2469238	272	-	2469413	175
2807558	272	-	2807298	-260
3187982	272	-	3187995	13
4509646	272	-	4509660	14
3053794	271.778	+	3053781	13
400555	271	+	400543	12
1257978	271	+	1257404	574
2363749	271	+	2363738	11
3010877	271	+	3010308	569
4015338	271	+	4015321	17
4498734	271	+	4498801	-67
1852361	271	-	1852377	16
2841104	271	-	2840797	-307
150387	270.75	-	150689	302
882810	270	+	882872	-62
1445383	270	+	1445622	-239
2371637	270	+	2371579	58
3432762	270	+	3432746	16
3980238	270	+	3980223	15
1288354	270	-	1288400	46
2278603	270	-	2278566	-37
4350344	270	-	4350594	250
2348981	269.25	-	2348760	-221
819093	269	+	818869	224
3950436	269	+	3951552	-1116
4639151	269	+	4639136	15
1574233	269	-	1577372	3139
1956753	269	-	1956771	18
2229700	269	-	2228507	-1193
2728986	269	-	2728841	-145
2913026	269	-	2912299	-727
1682242	268.5	+	1680949	1293
2447932	268	+	2448071	-139
4035859	268	+	4035777	82
4285450	268	+	4285307	143
4615320	268	+	4615010	310
461127	268	-	460646	-481
850470	268	-	850476	6
1590494	268	-	1590504	10
2493346	268	-	2493356	10
2729030	268	-	2728841	-189
2876528	268	-	2875594	-934
2410650	267.5	-	2410810	160
3072889	267	+	3072864	25
3940065	267	+	3940169	-104
130141	267	-	130153	12
4500362	267	-	4499803	-559
2355592	266	+	2355576	16
2362556	266	+	2362549	7
4208061	266	+	4208301	-240
1605305	266	-	1605320	15
4488093	266	-	4488769	676
405929	265	+	405914	15
484934	265	+	485083	-149
1805808	265	+	1805794	14
4000993	265	+	4001731	-738
4492556	265	+	4494406	-1850
1690603	265	-	1691988	1385
2147631	265	-	2147643	12
3073239	265	-	3073252	13
3926522	265	-	3926540	18
2803576	264	+	2803563	13
2974604	264	+	2974591	13
3942019	264	+	3941962	57
745094	264	-	745109	15
1905803	264	-	1905817	14
77382	263.5	+	77367	15
2049404	263.333	-	2049443	39
149906	263	+	149626	280
563104	263	+	563597	-493
2063834	263	+	2063904	-70
3670400	263	+	3670379	21
3939688	263	+	3939656	32
1570535	263	-	1570833	298
1680040	263	-	1680120	80
2097742	263	-	2097696	-46
2863117	263	-	2863090	-27
3850594	263	-	3850612	18
4567037	263	-	4566790	-247
659886	262	+	659870	16
1667700	262	+	1667686	14
2194753	262	-	2195553	800
3774435	262	-	3774469	34
3784942	261.5	+	3785825	-883
2286880	261.5	-	2286892	12
231077	261	+	231072	5
897877	261	+	897717	160
4540257	261	+	4539896	361
561171	261	-	561078	-93
870369	261	-	870703	334
948816	261	-	948821	5
1753272	261	-	1753255	-17
602734	260	+	602750	-16
1303871	260	+	1304482	-611
3466608	260	+	3466586	22
3750007	260	+	3749991	16
3942086	260	+	3941962	124
3950435	260	+	3951552	-1117
4071433	260	+	4070710	723
4166294	260	+	4166397	-103
1635803	260	-	1635870	67
2304934	260	-	2304825	-109
3084427	260	-	3084431	4
4589669	260	-	4589679	10
113409	259.5	+	113394	15
3483601	259.5	+	3483585	16
1928783	259.429	-	1928108	-675
3710990	259.429	-	3711033	43
[truncated: 4,499 more rows]

## Sheet: beta'-WT
Pause site location	Pause score	Strand	Nearest TSS in the same strand	Distance to the nearest TSS
4604252	3071	-	4604457	205
4104410	2915	+	4104472	-62
2815932	2523	-	2816294	362
4036763	2362	+	4036817	-54
2518957	2331	+	2518944	13
3943596	2331	+	3944174	-578
3940069	2020	+	3940169	-100
4166597	2000	+	4166397	200
4104409	1978	+	4104472	-63
4035874	1930	+	4035777	97
4035130	1882	+	4035164	-34
887200	1877	-	887280	80
3213632	1871	+	3213618	14
4033761	1847	+	4033892	-131
1620841	1804.33	-	1620938	97
4033773	1803	+	4033892	-119
3940068	1789	+	3940169	-101
2518958	1783	+	2518944	14
3943595	1726	+	3944174	-579
4035131	1668	+	4035164	-33
3864449	1581	-	3864413	-36
2518959	1562	+	2518944	15
4240554	1549	-	4239097	-1457
4166596	1500	+	4166397	199
4166594	1484	+	4166397	197
2945420	1461	+	2945404	16
4035867	1446	+	4035777	90
3942011	1432	+	3941962	49
3942099	1432	+	3941962	137
3942023	1406	+	3941962	61
506511	1371.67	+	506428	83
3066140	1330	-	3065778	-362
4036761	1319	+	4036817	-56
77593	1278	+	77367	226
4104408	1270	+	4104472	-64
4035869	1260	+	4035777	92
3939641	1248	+	3939656	-15
3943591	1224	+	3944174	-583
3939688	1204	+	3939656	32
4033757	1176	+	4033892	-135
4604257	1157	-	4604457	200
3940061	1140	+	3940169	-108
3940070	1132	+	3940169	-99
4166289	1117	+	4166397	-108
226317	1113	+	225994	323
4035868	1098	+	4035777	91
925078	1097	-	925229	151
2945416	1095	+	2945404	12
925079	1084	-	925229	150
4033763	1072	+	4033892	-129
4166259	1070	+	4166397	-138
2945421	1069	+	2945404	17
3942024	1044	+	3941962	62
4035121	1024	+	4035164	-43
3942028	1008	+	3941962	66
4035132	1004	+	4035164	-32
2057880	1003	+	2057866	14
2518956	994	+	2518944	12
4169816	991	+	4170057	-241
2816201	980	-	2816294	93
4166258	971	+	4166397	-139
2724073	970	-	2724759	686
2518960	967	+	2518944	16
3213631	964	+	3213618	13
4036764	957	+	4036817	-53
1061423	956	-	1061535	112
4173549	952	+	4173404	145
1489466	947	-	1489529	63
3942017	939	+	3941962	55
4038631	918	+	4038540	91
4604253	910	-	4604457	204
3939642	891	+	3939656	-14
3422667	891	-	3422358	-309
2057881	887	+	2057866	15
4166260	885	+	4166397	-137
3941434	884	+	3941962	-528
4105445	883	+	4105443	2
4035872	879	+	4035777	95
2693666	877	-	2693611	-55
3941435	852	+	3941962	-527
3942098	852	+	3941962	136
3943594	847	+	3944174	-580
1768501	841	+	1768396	105
431400	840	-	431411	11
2518955	838	+	2518944	11
4035871	834	+	4035777	94
3348718	833.75	+	3348599	119
552419	832	-	552365	-54
226031	828	+	225994	37
3013795	821	-	3013812	17
3730439	819	-	3730754	315
2057879	816	+	2057866	13
4166595	813	+	4166397	198
1489467	811	-	1489529	62
2057878	808	+	2057866	12
2729031	808	-	2728841	-190
4036762	807	+	4036817	-55
226318	805	+	225994	324
3426576	800	-	3426446	-130
4038632	797	+	4038540	92
2815927	793	-	2815564	-363
3426575	772	-	3426446	-129
3941430	770	+	3941962	-532
2815929	764	-	2815564	-365
2745861	762	-	2745580	-281
3939689	759	+	3939656	33
2815923	755	-	2815564	-359
226030	754	+	225994	36
1640433	749	-	1640446	13
887199	748	-	887280	81
3213633	745	+	3213618	15
4035873	744	+	4035777	96
4355818	743	-	4355818	0
3941424	735	+	3941962	-538
1078133	732	-	1078145	12
2724062	732	-	2724759	697
889370	729	+	889110	260
2798690	729	+	2798678	12
4604258	728	-	4604457	199
1121917	723	+	1121765	152
2816200	722	-	2816294	94
3944645	720	+	3944723	-78
4035875	720	+	4035777	98
3109511	717.8	+	3109249	262
3192876	717	-	3192887	11
3942085	716	+	3941962	123
2724074	716	-	2724759	685
226024	712	+	225994	30
2428867	707.25	-	2428821	-46
226032	702	+	225994	38
3940071	695	+	3940169	-98
4033762	695	+	4033892	-130
437411	690	-	437531	120
3942096	685	+	3941962	134
3192874	683	-	3192887	13
4169817	679	+	4170057	-240
1768500	674	+	1768396	104
3940060	662	+	3940169	-109
576466	660.333	+	576452	14
3942095	657	+	3941962	133
4033758	650	+	4033892	-134
1225399	649.5	+	1225387	12
3561639	642	+	3562070	-431
3944712	641	+	3944723	-11
3348719	639.667	+	3348599	120
3944720	639	+	3944723	-3
3192875	631	-	3192887	12
4208062	629	+	4208301	-239
4035870	627	+	4035777	93
3750009	624	+	3749991	18
3944721	622	+	3944723	-2
2261575	620	-	2263353	1778
1956465	615	-	1956771	306
3942027	611	+	3941962	65
226622	610	+	227035	-413
4166254	607	+	4166397	-143
3864450	603	-	3864413	-37
3941429	602	+	3941962	-533
4566660	601	-	4566790	130
4516405	600	+	4516390	15
4208050	599	+	4208301	-251
3939650	595	+	3939656	-6
3940058	589	+	3940169	-111
2488331	585	+	2488325	6
2945417	583	+	2945404	13
4033774	583	+	4033892	-118
1620842	578	-	1620938	96
3066138	575	-	3065778	-360
3326979	568	-	3326991	12
2729039	561	-	2728841	-198
4604259	560	-	4604457	198
2815926	558	-	2815564	-362
3942029	556	+	3941962	67
2748757	548	-	2749003	246
1250117	547	-	1250130	13
3940074	544	+	3940169	-95
226316	542	+	225994	322
2815928	539	-	2815564	-364
506419	538	-	507321	902
4472133	533	+	4472119	14
897873	532	+	897717	156
4169809	532	+	4170057	-248
226309	529	+	225994	315
3944643	527	+	3944723	-80
1640431	526.333	-	1640446	15
3524287	526	+	3524342	-55
3662992	519	+	3662887	105
4174578	517	+	4174998	-420
224907	516	+	225381	-474
3942012	515	+	3941962	50
3939693	513	+	3939656	37
4169808	510	+	4170057	-249
4174579	510	+	4174998	-419
2497789	509	+	2498645	-856
3637344	504	-	3637869	525
3942018	495	+	3941962	56
150389	493	-	150689	300
3603181	493	-	3603302	121
3637605	493	-	3637869	264
846434	492	-	847270	836
1489468	490	-	1489529	61
36194	488	-	34913	-1281
4035866	484	+	4035777	89
4173551	483	+	4173696	-145
2724068	479	-	2724759	691
228691	477	+	229064	-373
3940065	476	+	3940169	-104
2519280	475	+	2519187	93
2023247	474.5	-	2023334	87
216101	469	+	216612	-511
3943592	469	+	3944174	-582
4056363	468.25	+	4056405	-42
1768499	468	+	1768396	103
3942022	462	+	3941962	60
3942100	461	+	3941962	138
2729040	460	-	2728841	-199
4166249	458	+	4166397	-148
3942013	456	+	3941962	51
225589	455	+	225500	89
685904	453	-	688227	2323
956806	451.333	+	956792	14
1092075	448	+	1092063	12
4478003	441	+	4478596	-593
3637171	440	-	3636683	-488
3426565	436	-	3426446	-119
576465	434.667	+	576452	13
2729037	434	-	2728841	-196
542416	432	-	542562	146
3784944	431.5	+	3785825	-881
4035857	431	+	4035777	80
3942082	429	+	3941962	120
3326980	429	-	3326991	11
2519279	427	+	2519187	92
3066139	426	-	3065778	-361
3326977	425	-	3326991	14
1061422	423	-	1061535	113
3944658	421	+	3944723	-65
1078134	419	-	1078145	11
3192877	419	-	3192887	10
3941425	417	+	3941962	-537
1225400	414.5	+	1225387	13
1944043	414	-	1944032	-11
3939687	413.5	+	3939656	31
3577739	413	+	3577403	336
2531330	412	-	2531389	59
223754	411	+	223594	160
4169810	411	+	4170057	-247
4166598	410	+	4166397	201
2056122	407	-	2056137	15
2807603	406	+	2807591	12
3843755	404	-	3843711	-44
576463	403.5	+	576452	11
2311198	402.333	+	2311235	-37
2945418	402	+	2945404	14
3942015	402	+	3941962	53
1339674	402	-	1338215	-1459
226025	400	+	225994	31
2056121	400	-	2056137	16
4173544	396	+	4173404	140
506510	394.167	+	506428	82
3942021	394	+	3941962	59
4035858	394	+	4035777	81
480091	394	-	480104	13
2816203	393	-	2816294	91
77382	391	+	77367	15
3944727	389	+	3944723	4
2816202	389	-	2816294	92
4048029	386.8	+	4047920	109
3942090	386	+	3941962	128
4169815	386	+	4170057	-242
4465647	385.5	+	4465385	262
3806207	385	-	3806261	54
3940075	384	+	3940169	-94
1647463	383	+	1647478	-15
2729035	382	-	2728841	-194
3213628	380	+	3213618	10
4194310	380	-	4194323	13
4038642	379	+	4038540	102
2056126	379	-	2056137	11
4208051	378	+	4208301	-250
225599	377	+	225500	99
3965967	376	-	3966747	780
3944647	375	+	3944723	-76
1257974	374	+	1257404	570
1186248	374	-	1186194	-54
226301	373	+	225994	307
225592	372	+	225500	92
3939648	372	+	3939656	-8
695652	372	-	695908	256
4166503	371	+	4166397	106
223758	369	+	223594	164
889372	369	+	889110	262
2945415	368	+	2945404	11
3944258	368	+	3944223	35
4035126	367	+	4035164	-38
4276363	367	+	4276341	22
3941422	366	+	3941962	-540
2728996	366	-	2728841	-155
3371669	364.5	-	3371566	-103
2728979	363	-	2728841	-138
1800744	361	-	1800756	12
3637345	361	-	3637869	524
4604251	361	-	4604457	206
3213630	360	+	3213618	12
2815933	360	-	2816294	361
3984661	358.5	+	3984455	206
3939691	358	+	3939656	35
2798575	356	-	2798484	-91
228690	355	+	229064	-374
3939643	354	+	3939656	-13
4033771	351	+	4033892	-121
3346472	350.5	+	3346448	24
4276362	349	+	4276341	21
2102151	349	-	2102541	390
3984711	348.5	-	3984725	14
3561638	348	+	3562070	-432
226314	347	+	225994	320
3939692	347	+	3939656	36
3944644	347	+	3944723	-79
2945419	346	+	2945404	15
4033759	346	+	4033892	-133
4038650	346	+	4038540	110
3137637	345	-	3137977	340
2816197	344	-	2816294	97
223746	343	+	223594	152
3944659	340	+	3944723	-64
1423340	340	-	1423414	74
2591046	339	+	2590535	511
3773603	337.5	+	3773826	-223
3752621	335	+	3752610	11
819608	334.5	+	819426	182
90001	333	+	89590	411
3940073	333	+	3940169	-96
2815931	333	-	2816294	363
4116173	332.333	-	4116184	11
224905	332	+	225381	-476
2945414	332	+	2945404	10
4033772	332	+	4033892	-120
226623	331	+	227035	-412
4035133	329	+	4035164	-31
2428865	329	-	2428821	-44
3980716	328.333	+	3980845	-129
3332799	328	+	3332720	79
4294941	327	-	4295172	231
3087842	326	+	3087777	65
2729036	325	-	2728841	-195
3013796	324	-	3013812	16
3940066	323	+	3940169	-103
506417	323	-	507321	904
2428866	322	-	2428821	-45
2815930	322	-	2816294	364
1082251	320	+	1081773	478
2940923	320	+	2941030	-107
4208049	320	+	4208301	-252
3571741	320	-	3571680	-61
4208061	319	+	4208301	-240
2727576	317.25	-	2727464	-112
2729033	317	-	2728841	-192
4470558	315.5	-	4470574	16
2056120	315	-	2056137	17
224902	314	+	225381	-479
3422668	314	-	3422358	-310
226619	313	+	227035	-416
3332797	313	+	3332720	77
507897	312	+	507601	296
3332800	312	+	3332720	80
4173547	312	+	4173404	143
2735160	309	+	2735146	14
4035118	309	+	4035164	-46
2627586	308.8	+	2627274	312
3826989	308.5	+	3826944	45
2812899	308.25	+	2812824	75
543788	308	-	543805	17
3013800	308	-	3013812	12
4208060	305	+	4208301	-241
1906805	305	-	1906591	-214
2547607	305	-	2547698	91
685906	304.5	-	688227	2321
3213629	304	+	3213618	11
2547608	304	-	2547698	90
2109572	303	-	2109319	-253
4457496	302.333	+	4457382	114
2729038	302	-	2728841	-197
3779249	301.5	+	3779222	27
4035125	301	+	4035164	-39
3056631	301	-	3056570	-61
3944661	300	+	3944723	-62
3086239	299.875	+	3086162	77
3174599	299.333	-	3174644	45
1121918	299	+	1121765	153
3939645	298	+	3939656	-11
3940059	298	+	3940169	-110
2816204	298	-	2816294	90
685905	297	-	688227	2322
1418255	297	-	1418265	10
903054	296	-	903066	12
12060	295	+	11543	517
4157222	295	-	4156418	-804
3944722	294	+	3944723	-1
4035859	294	+	4035777	82
4571198	294	+	4571666	-468
2724072	294	-	2724759	687
4501672	293	+	4501724	-52
1646392	292	+	1646462	-70
1640432	291.333	-	1640446	14
4174266	291	+	4173696	570
3192873	291	-	3192887	14
3256257	291	-	3256128	-129
2513651	290	+	2511553	2098
3942092	290	+	3941962	130
3944662	290	+	3944723	-61
226607	289	+	227035	-428
223750	288	+	223594	156
3694432	288	+	3694420	12
2771320	287	+	2771308	12
2542679	286.5	-	2542694	15
2752749	286.5	-	2753207	458
576093	286	+	576081	12
4537663	286	-	4537951	288
1303871	285.667	+	1304482	-611
226313	285	+	225994	319
897874	285	+	897717	157
223755	284	+	223594	161
2735159	283	+	2735146	13
389631	283	-	390120	489
3616874	283	-	3617010	136
4033760	282	+	4033892	-132
2729030	281	-	2728841	-189
3942086	280	+	3941962	124
4035123	278	+	4035164	-41
12061	277	+	11543	518
4166610	277	+	4166397	213
4169814	277	+	4170057	-243
3943602	275	+	3944174	-572
4072681	275	+	4072668	13
2748756	275	-	2749003	247
2871398	275	-	2871410	12
3942097	274	+	3941962	135
2542680	273.5	-	2542694	14
2729034	273	-	2728841	-193
3839789	273	-	3839794	5
2754165	272	+	2754155	10
3941431	272	+	3941962	-531
4035128	272	+	4035164	-36
2724067	272	-	2724759	692
233778	271.6	-	233980	202
12062	271	+	11543	519
4633514	271	+	4633447	67
4240555	271	-	4239097	-1458
2481664	270.75	+	2481652	12
3144995	270	+	3144559	436
3942084	270	+	3941962	122
3944657	270	+	3944723	-66
4035122	270	+	4035164	-42
3561640	269.667	+	3562070	-430
2727574	269.5	-	2727464	-110
2857780	269	+	2857945	-165
3944646	269	+	3944723	-77
1189086	268.5	-	1189051	-35
226308	268	+	225994	314
111795	268	-	111828	33
2170861	267.696	-	2171205	344
4368651	267	+	4368639	12
214186	267	-	214197	11
4604248	267	-	4604457	209
1645916	266	-	1645706	-210
2429623	266	-	2429896	273
4036760	265	+	4036817	-57
4174265	265	+	4173696	569
2233116	265	-	2233134	18
780670	264	+	780910	-240
4038648	264	+	4038540	108
2519282	263	+	2519187	95
2797129	263	+	2797109	20
3378163	263	+	3378148	15
218346	263	-	218837	491
1921128	263	-	1921230	102
3422670	263	-	3422358	-312
3070756	262.571	-	3070881	125
2728986	260	-	2728841	-145
4035124	259	+	4035164	-40
2026158	258	-	2026115	-43
2745860	257	-	2745580	-280
151817	256	+	151806	11
2893802	256	+	2893788	14
77386	255	+	77367	19
2151680	255	+	2151670	10
150388	255	-	150689	301
3252288	255	-	3252301	13
3643250	255	-	3643261	11
4604249	254	-	4604457	208
3551059	253	+	3551046	13
2816196	253	-	2816294	98
3429873	252.6	-	3429701	-172
2519287	251	+	2519187	100
3941426	251	+	3941962	-536
671346	251	-	671559	213
4604247	251	-	4604457	210
2798689	250	+	2798678	11
3551058	250	+	3551046	12
4036768	250	+	4036817	-49
4166599	250	+	4166397	202
1418253	250	-	1418265	12
2428868	249.5	-	2428821	-47
1278743	248	+	1278824	-81
887202	247.5	-	887280	78
3940067	247	+	3940169	-102
225732	245.462	+	225500	232
3943929	245	+	3944174	-245
4035129	245	+	4035164	-35
2026163	245	-	2026115	-48
3256258	245	-	3256128	-130
3422663	245	-	3422358	-305
4323196	245	-	4323422	226
3371668	244.5	-	3371566	-102
3995940	244	+	3995930	10
3595543	244	-	3595746	203
4323197	244	-	4323422	225
429752	243	+	429800	-48
3662708	243	+	3662696	12
3939651	243	+	3939656	-5
3941433	243	+	3941962	-529
4038643	243	+	4038540	103
4368652	243	+	4368639	13
946355	242	+	946412	-57
3944660	242	+	3944723	-63
4035863	242	+	4035777	86
4166507	242	+	4166397	110
1025689	242	-	1025975	286
3429796	241.4	-	3429701	-95
225588	241	+	225500	88
4035861	241	+	4035777	84
3013798	241	-	3013812	14
3465019	241	-	3465032	13
1735800	240.8	+	1735712	88
1860697	240.286	+	1860641	56
4035120	240	+	4035164	-44
430334	240	-	430045	-289
2519281	239	+	2519187	94
4038636	239	+	4038540	96
1395769	238	+	1396421	-652
4407266	238	+	4407202	64
1403682	238	-	1403775	93
4007966	237	+	4007606	360
1789269	237	-	1789278	9
4056229	237	-	4056243	14
2724075	236	-	2724759	684
3799893	236	-	3800288	395
2165224	235.667	+	2165138	86
1640430	235.667	-	1640446	16
1958045	235	+	1958503	-458
4033769	235	+	4033892	-123
4166290	235	+	4166397	-107
2943946	235	-	2944085	139
3165983	235	-	3166153	170
3426564	235	-	3426446	-118
571657	234	+	571159	498
3941423	234	+	3941962	-539
4484513	232.5	+	4484032	481
1257975	232	+	1257404	571
4166255	232	+	4166397	-142
542417	232	-	542562	145
3374284	232	-	3373619	-665
4166292	231	+	4166397	-105
889371	230	+	889110	261
2519278	230	+	2519187	91
2893803	230	+	2893788	15
3941419	230	+	3941962	-543
2728977	230	-	2728841	-136
3561641	229.667	+	3562070	-429
2185295	229	+	2185288	7
3942102	228	+	3941962	140
3316264	228	-	3316319	55
3426577	228	-	3426446	-131
4540704	227.5	-	4540717	13
2746932	227	+	2746518	414
2780915	227	+	2779364	1551
1800743	227	-	1800756	13
1956753	227	-	1956771	18
2815934	227	-	2816294	360
3325742	226.667	-	3325753	11
712089	226	+	712074	15
3282094	226	+	3282888	-794
1653253	225	-	1654769	1516
3371672	225	-	3371566	-106
2937549	224	+	2937343	206
2661285	224	-	2660946	-339
3316257	224	-	3316197	-60
224906	223	+	225381	-475
2057957	223	+	2057866	91
84887	223	-	83894	-993
4120334	223	-	4120371	37
956813	222.6	+	956792	21
685931	222.5	-	688227	2296
4049070	222	+	4049059	11
921885	222	-	921899	14
2728992	222	-	2728841	-151
133022	221	+	131954	1068
1144175	221	+	1144163	12
1891818	221	+	1891305	513
3577738	221	+	3577403	335
4173550	221	+	4173404	146
576493	221	-	576093	-400
3244659	220.25	+	3244646	13
489252	220	+	488990	262
897875	220	+	897717	158
3944253	220	+	3944223	30
754187	219.5	+	754178	9
226034	219	+	225994	40
4035864	219	+	4035777	87
925071	219	-	925229	158
1653254	219	-	1654769	1515
2482352	219	-	2482217	-135
3275705	218.5	-	3275522	-183
780071	218	+	779735	336
3939640	218	+	3939656	-16
3944718	218	+	3944723	-5
4172173	218	+	4172475	-302
1804179	218	-	1804192	13
3193251	218	-	3193262	11
3561642	217.333	+	3562070	-428
2816205	217	-	2816294	89
2907859	217	-	2907738	-121
2797126	216	+	2797109	17
4075095	216	+	4075527	-432
4247480	216	+	4246003	1477
506418	216	-	507321	903
4295125	216	-	4295172	47
2914420	215.5	+	2915165	-745
3662709	215	+	3662696	13
3939690	215	+	3939656	34
3275772	215	-	3275522	-250
3099760	214.333	-	3099822	62
4038649	214	+	4038540	109
4276359	214	+	4276341	18
4056232	214	-	4056243	11
12059	213	+	11543	516
223759	213	+	223594	165
2057886	213	+	2057866	20
4173545	213	+	4173404	141
2728980	213	-	2728841	-139
2923071	212.5	-	2923072	1
226022	212	+	225994	28
3942093	212	+	3941962	131
4033767	212	+	4033892	-125
2685451	212	-	2685525	74
3110926	212	-	3110095	-831
3941436	211	+	3941962	-526
1243141	210.667	+	1242351	790
690042	210.5	-	690177	135
224904	210	+	225381	-477
3662707	210	+	3662696	11
4035865	210	+	4035777	88
2727580	209.75	-	2727464	-116
3944648	209	+	3944723	-75
3013799	209	-	3013812	13
3523488	209	-	3524195	707
3851675	209	-	3851935	260
479534	208.5	-	479725	191
712087	208	+	712074	13
1293799	208	+	1293710	89
2735161	208	+	2735146	15
2724066	208	-	2724759	693
2724069	208	-	2724759	690
4036767	207	+	4036817	-50
4166251	207	+	4166397	-146
226043	206	+	225994	49
3200055	206	+	3199888	167
2642472	206	-	2642393	-79
2816195	206	-	2816294	99
3275739	205	-	3275522	-217
3422657	205	-	3422358	-299
3943601	204	+	3944174	-573
1025690	204	-	1025975	285
2708238	204	-	2708252	14
3073237	204	-	3073252	15
3588263	204	-	3586630	-1633
2614279	203	+	2614009	270
4427806	203	+	4427793	13
4501673	203	+	4501724	-51
2175382	202	+	2175420	-38
573590	202	-	574967	1377
983653	201	+	983494	159
3942026	201	+	3941962	64
4035862	201	+	4035777	85
4465648	201	+	4465385	263
1665799	201	-	1666090	291
2519875	201	-	2519890	15
4638698	200.4	-	4638712	14
3941427	200	+	3941962	-535
389630	200	-	390120	490
2212678	200	-	2212694	16
2729043	200	-	2728841	-202
712088	199.5	+	712074	14
226311	199	+	225994	317
2613878	199	-	2613939	61
3369060	199	-	3368879	-181
225587	198	+	225500	87
480090	198	-	480104	14
1804178	198	-	1804192	14
2727572	198	-	2727464	-108
3426569	198	-	3426446	-123
3693876	197.778	-	3694387	511
223745	197	+	223594	151
576092	197	+	576081	11
2289381	197	+	2289434	-53
4035879	197	+	4035777	102
2428904	197	-	2428821	-83
226310	196	+	225994	316
4038635	196	+	4038540	95
3865529	196	-	3865541	12
4537935	196	-	4537951	16
4537937	195.333	-	4537951	14
3426560	195	-	3426446	-114
2816346	194.667	-	2816294	-52
4534611	194.333	+	4534601	10
846435	194	-	847270	835
1878069	194	-	1878495	426
2649971	194	-	2650347	376
3083876	193.333	-	3084107	231
657200	193	+	657187	13
3053523	193	+	3053512	11
4035119	193	+	4035164	-45
4106628	193	+	4106576	52
4501671	193	+	4501724	-53
3187983	193	-	3187995	12
3242796	193	-	3243842	1046
4537941	193	-	4537951	10
159	192.143	+	148	11
4036765	192	+	4036817	-52
4173548	192	+	4173404	144
4279662	192	-	4279743	81
4468458	192	-	4468283	-175
2261574	191	-	2263353	1779
418529	190.5	+	418643	-114
4033770	190	+	4033892	-122
4166261	190	+	4166397	-136
2728975	190	-	2728841	-134
4022748	190	-	4022866	118
4497529	189.5	-	4497407	-122
71801	189	+	71795	6
223744	189	+	223594	150
4105444	189	+	4105443	1
4285458	189	+	4285307	151
4465395	189	+	4465385	10
457966	188	+	458039	-73
3969820	188	+	3969684	136
3037783	188	-	3037827	44
4056181	188	-	4056129	-52
225600	187	+	225500	100
1161061	187	+	1161048	13
3305776	187	-	3305674	-102
4508183	187	-	4507511	-672
4083971	186.909	-	4083988	17
2041577	186.667	-	2041589	12
2798691	186	+	2798678	13
2549863	186	-	2550192	329
3465016	186	-	3465032	16
77383	185	+	77367	16
173492	185	-	174919	1427
3544529	184	+	3544622	-93
2729041	184	-	2728841	-200
475658	183	+	475646	12
63298	183	-	63245	-53
2056125	183	-	2056137	12
2752752	182.5	-	2753207	455
2712288	182	+	2711618	670
2807602	182	+	2807591	11
4166605	182	+	4166397	208
4370830	182	+	4370784	46
3422658	182	-	3422358	-300
3426566	182	-	3426446	-120
4501534	182	-	4501547	13
2765080	181	+	2764659	421
2482354	181	-	2482217	-137
3781619	181	-	3781059	-560
3924488	181	-	3924499	11
2481663	180.75	+	2481652	11
226319	180	+	225994	325
640601	180	+	641082	-481
4020234	180	+	4019933	301
3578946	180	-	3579039	93
2739301	179	-	2739223	-78
2236448	178	+	2236365	83
4516406	178	+	4516390	16
1006847	178	-	1006848	1
2086177	178	-	2086587	410
2424877	178	-	2424535	-342
3336450	178	-	3336330	-120
4537704	178	-	4537951	247
4604569	178	-	4604457	-112
3109510	177.8	+	3109249	261
3826959	177	+	3826944	15
3943935	177	+	3944174	-239
4547975	177	+	4547573	402
2542682	177	-	2542694	12
4440273	177	-	4440286	13
2041575	176.5	-	2041589	14
585946	176	+	585934	12
4166248	176	+	4166397	-149
4126037	176	-	4126489	452
3939685	175.333	+	3939656	29
4174263	175	+	4173696	567
4267990	175	+	4267970	20
4380423	175	-	4380437	14
4510289	175	-	4509660	-629
3378161	174.5	+	3378148	13
20567	174.25	-	20526	-41
3940064	174	+	3940169	-105
4216986	174	+	4217154	-168
2233118	174	-	2233134	16
2304934	174	-	2304825	-109
2728994	174	-	2728841	-153
3544435	174	-	3543670	-765
4161716	173	+	4161625	91
4440687	173	+	4440836	-149
1860403	173	-	1860488	85
1888419	173	-	1888004	-415
2727575	173	-	2727464	-111
1860698	172.846	+	1860641	57
168432	172	+	168924	-492
1175708	172	+	1175085	623
2111366	172	-	2111257	-109
3013794	172	-	3013812	18
3886667	171.385	+	3886434	233
225594	171	+	225500	94
226026	171	+	225994	32
780375	171	+	780910	-535
1734121	171	+	1734030	91
2057882	171	+	2057866	16
2795178	171	+	2793673	1505
3942094	171	+	3941962	132
84880	171	-	83894	-986
2078747	171	-	2078743	-4
2106750	171	-	2104947	-1803
2518965	170	+	2518944	21
3944656	170	+	3944723	-67
4166601	170	+	4166397	204
2033152	170	-	2033245	93
3400764	170	-	3400820	56
3637173	170	-	3636683	-490
4110224	170	-	4109668	-556
3864944	169.833	-	3864740	-204
4049282	169.5	+	4049059	223
4183351	169.5	+	4182916	435
226618	169	+	227035	-417
1892573	169	+	1892781	-208
3943607	169	+	3944174	-567
4166246	169	+	4166397	-151
3202110	169	-	3202205	95
3426567	169	-	3426446	-121
4453161	169	-	4453669	508
4398917	168.778	+	4398642	275
983654	168	+	983494	160
1892574	168	+	1892781	-207
2623235	168	+	2622864	371
3678475	168	+	3677415	1060
3942016	168	+	3941962	54
3944259	168	+	3944223	36
903049	168	-	903066	17
4468454	168	-	4468283	-171
506512	167.5	+	506428	84
2944026	167.5	-	2944085	59
3942019	167	+	3941962	57
4174273	167	+	4173696	577
2542081	167	-	2542199	118
4022746	167	-	4022866	120
1902466	166	+	1902561	-95
2746894	166	+	2746518	376
3388561	166	+	3388445	116
4468501	166	+	4468370	131
4516409	166	+	4516390	19
10564	166	-	10476	-88
1975232	166	-	1975324	92
2426397	166	-	2426342	-55
3350757	166	-	3350706	-51
4056227	166	-	4056243	16
4347100	166	-	4346749	-351
237010	165.5	+	237074	-64
3559870	165.333	-	3559920	50
226321	165	+	225994	327
226604	165	+	227035	-431
4477063	165	+	4476966	97
4508184	165	-	4507511	-673
922483	164	+	922301	182
2632343	164	+	2632219	124
2941354	164	+	2941341	13
4465394	164	+	4465385	9
3468740	164	-	3469072	332
4002720	164	-	4002748	28
3924486	163.5	-	3924499	13
2797125	163	+	2797109	16
4048030	163	+	4047920	110
4499890	163	+	4499861	29
3401137	163	-	3400905	-232
3798150	163	-	3798886	736
189653	162	+	189640	13
225593	162	+	225500	93
1871664	162	+	1871241	423
3388563	162	+	3388445	118
4188452	162	+	4188196	256
4208054	162	+	4208301	-247
2903448	162	-	2903464	16
762069	161	+	761335	734
1924373	161	+	1924602	-229
1940630	161	+	1940658	-28
2284463	161	+	2284689	-226
2890438	161	-	2890452	14
262203	160.875	-	262242	39
1735799	160.667	+	1735712	87
237119	160.5	+	237074	45
986324	160	+	986314	10
2970733	160	+	2970651	82
3939649	160	+	3939656	-7
3942091	160	+	3941962	129
3944716	160	+	3944723	-7
4516404	160	+	4516390	14
2943864	160	-	2944085	221
3578959	160	-	3579039	80
3784849	159	+	3785825	-976
3943600	159	+	3944174	-574
2534006	158.667	+	2534075	-69
3773354	158.5	+	3773122	232
2519289	158	+	2519187	102
2698555	158	+	2698542	13
2925693	158	-	2925586	-107
3944264	157	+	3944223	41
1516282	157	-	1515618	-664
1225401	156.5	+	1225387	14
3984467	156.25	+	3984455	12
3346473	155	+	3346448	25
3891887	154.333	+	3891875	12
1005809	151.5	+	1005721	88
2866128	151.4	-	2866139	11
2165223	151	+	2165138	85
2682167	150	-	2681859	-308
4116460	149.667	+	4116264	196
829873	149.5	-	829893	20
4023154	147.667	+	4022503	651
3886446	147	+	3886434	12
2170813	147	-	2171205	392
3192869	147	-	3192887	18
4584822	146	-	4584833	11
4125877	145.75	-	4125563	-314
3436027	144.333	+	3436012	15
1799219	144	-	1799370	151
3779247	143	+	3779222	25
3376812	143	-	3376830	18
225734	142.786	+	225500	234
4121841	142.667	-	4121625	-216
2940729	142.5	+	2940718	11
3346474	142.5	+	3346448	26
3391060	142.5	-	3390443	-617
806445	141.5	-	806546	101
21893	141	+	21835	58
2399087	141	-	2403222	4135
3431829	140.667	+	3431820	9
3244660	140	+	3244646	14
3913227	140	-	3913244	17
4497530	140	-	4497407	-123
2720751	139.333	+	2720691	60
881818	138.5	-	881986	168
4179113	137.333	+	4179024	89
1395839	137	+	1396421	-582
2687792	136.5	-	2687955	163
4455302	136	+	4453785	1517
2095313	135.667	-	2094631	-682
1860657	135.6	+	1860641	16
1303872	135	+	1304482	-610
3851994	135	+	3852035	-41
174991	134.667	+	175012	-21
2940922	133.438	+	2941030	-108
852201	133.4	-	852270	69
1243140	133.333	+	1242351	789
4514700	133.3	-	4516286	1586
2105975	133	-	2104947	-1028
4082978	132.75	-	4082837	-141
1940629	132.5	+	1940658	-29
4075257	132.5	+	4075527	-270
2111370	132.4	-	2111257	-113
1906804	132.333	-	1906591	-213
3705882	132	-	3705893	11
3935605	131.5	+	3935068	537
3371674	131.333	-	3371566	-108
4578088	131	+	4578061	27
3883171	130.143	+	3883036	135
2104411	130	-	2104947	536
3429795	130	-	3429701	-94
3705881	130	-	3705893	12
956808	129.667	+	956792	16
2727581	129.5	-	2727464	-117
2727586	129.5	-	2727464	-122
2751592	129	+	2751577	15
4348465	129	-	4348295	-170
63299	127.6	-	63245	-54
4037409	126.714	+	4037990	-581
3826988	126.5	+	3826944	44
89602	126.429	+	89590	12
3773604	126.333	+	3773826	-222
54564	126.333	-	53824	-740
3848071	126	-	3848778	707
3485023	125.5	+	3483975	1048
4480590	125.5	-	4481950	1360
1148030	125.429	+	1146800	1230
3071859	125.333	-	3071845	-14
225733	124.769	+	225500	233
3160717	124.333	-	3160939	222
196927	124	+	196917	10
90567	123.833	+	89590	977
3348717	123.75	+	3348599	118
2192322	123.667	+	2192291	31
3572949	123.5	-	3572960	11
705173	123	+	705083	90
1338652	123	+	1338506	146
2041576	123	-	2041589	13
2428864	122.75	-	2428821	-43
4537940	122.5	-	4537951	11
1735801	122.4	+	1735712	89
2727573	121.25	-	2727464	-109
157304	121	-	156424	-880
3984666	121	-	3984725	59
225742	120.929	+	225500	242
575000	120.667	-	575003	3
4056356	120	+	4056405	-49
3572950	120	-	3572960	10
1260942	119.5	-	1261399	457
3524252	119.5	-	3524252	0
4393327	119	+	4393305	22
4465599	118.769	+	4465385	214
89763	118.75	+	89590	173
123381	118.5	+	122612	769
2105976	118.333	-	2104947	-1029
3882571	117.8	+	3882263	308
233911	117.667	-	233980	69
4368653	117.5	+	4368639	14
3193252	117.5	-	3193262	10
1488524	117	-	1488579	55
1642534	117	-	1642654	120
1946496	117	-	1947031	535
4159118	116.8	+	4159102	16
3806630	116.5	+	3806539	91
1800742	116.5	-	1800756	14
1417944	116.4	-	1417643	-301
2664969	115.667	+	2664855	114
4414725	115.667	-	4414393	-332
1145888	115.5	+	1145872	16
2101408	115.5	-	2101212	-196
4366443	115.5	-	4366454	11
3484898	115.429	+	3483975	923
208741	115.333	+	208326	415
2240842	115.333	-	2241040	198
4025364	115	+	4024202	1162
3513874	115	-	3514273	399
2866825	114.75	-	2866851	26
2112362	114.667	-	2112375	13
3193250	114.667	-	3193262	12
1956755	114.5	-	1956771	16
2101670	114.5	-	2101697	27
2641013	114.333	-	2641026	13
712139	114	+	712169	-30
2109109	114	-	2109319	210
3448550	114	-	3450507	1957
3914988	113.286	-	3915456	468
77592	112.667	+	77367	225
4244771	112	+	4244759	12
1019399	112	-	1019409	10
3891885	111.667	+	3891875	10
4179246	111.636	+	4179350	-104
3200054	111.5	+	3199888	166
458052	111.2	+	458039	13
3943938	110.75	+	3944174	-236
3575684	110.5	-	3575621	-63
3598509	110.4	-	3598668	159
3352163	110.316	+	3352084	79
1976394	110.25	-	1976419	25
3305996	110.111	-	3305674	-322
4540697	109.5	-	4540717	20
3891886	109.333	+	3891875	11
202324	109	+	202073	251
4480471	109	-	4481950	1479
4584821	109	-	4584833	12
3429942	108.833	-	3429701	-241
4364874	108.667	-	4364974	100
4390784	108.5	+	4390920	-136
3109411	108.4	+	3109249	162
778930	108	+	778688	242
819607	108	+	819426	181
690896	107.75	-	690177	-719
2309640	107.667	-	2309578	-62
3236407	107.636	+	3236396	11
243535	107.5	+	243512	23
3491105	107.5	+	3491538	-433
4083119	107.5	-	4082837	-282
1905090	107	-	1905108	18
2746860	106.5	+	2746518	342
3821028	106.5	+	3820746	282
1705467	106	+	1703768	1699
3055075	106	+	3055125	-50
3348541	106	-	3347093	-1448
2816157	105.889	-	2816294	137
2751591	105.667	+	2751577	14
93899	105.5	+	97337	-3438
2023246	105.5	-	2023334	88
3963558	105.5	-	3963437	-121
3193249	105.333	-	3193262	13
225736	105.214	+	225500	236
3946082	105	+	3946052	30
3599871	105	-	3599276	-595
575088	104.75	-	575003	-85
754188	104.5	+	754178	10
2812898	104.5	+	2812824	74
2246564	104.5	-	2246582	18
1860691	104.25	+	1860641	50
2041573	104.222	-	2041589	16
3939686	104	+	3939656	30
2945722	103.2	+	2945629	93
4023393	102.667	+	4023972	-579
1860692	102.583	+	1860641	51
22401	102.5	+	22229	172
4457462	102.5	+	4457382	80
712826	102.25	+	712514	312
3055027	102	+	3055125	-98
3244657	102	+	3244646	11
3365683	102	+	3365663	20
4602732	102	-	4603713	981
4216984	101.5	+	4217154	-170
3325741	101	-	3325753	12
2531558	100.976	+	2531523	35
2267852	100.833	+	2267833	19
1084810	100.5	+	1084166	644
2735162	100.5	+	2735146	16
938645	100.4	+	938588	57
962985	100.333	+	962973	12
89601	100.286	+	89590	11
208740	100.25	+	208326	414
3882653	100.188	+	3882944	-291
2172550	100.182	-	2172495	-55
2465950	100.111	+	2465329	621
4018976	100	+	4019219	-243
2682166	100	-	2681859	-307
4570394	99.6667	+	4570477	-83
3878085	99.5	-	3878175	90
97286	99.3333	+	97337	-51
4402268	99.3333	+	4402337	-69
2103534	99.3333	-	2103253	-281
2347944	99.3333	-	2348068	124
3108490	99.2308	+	3108385	105
3984468	98.5	+	3984455	13
4390785	98.5	+	4390920	-135
987066	98.25	-	987388	322
2946330	98.25	-	2946049	-281
201058	98.1429	+	201484	-426
175228	98	+	175012	216
4018975	98	+	4019219	-244
2638627	98	-	2638663	36
2696572	98	-	2696566	-6
83641	97.75	-	83735	94
2997078	97.08	-	2997089	11
1948828	97	+	1948796	32
3946461	97	+	3946052	409
3099761	97	-	3099822	61
2727585	96.75	-	2727464	-121
1913465	96.6667	-	1913606	141
1860655	96.6	+	1860641	14
3431828	96.5	+	3431820	8
695764	96.5	-	695908	144
3429826	96.5	-	3429701	-125
229024	96.3333	+	229064	-40
1488526	96.3333	-	1488579	53
3596578	96	+	3596091	487
2682626	96	-	2683106	480
159027	95.75	-	159172	145
1144304	95.6667	+	1144163	141
2765259	95.5	+	2764659	600
786882	95.3333	-	786893	11
3346600	95.125	+	3346448	152
3085279	95	+	3085268	11
2752753	95	-	2753207	454
2910622	95	-	2911387	765
3705690	94.875	-	3705893	203
3999336	94.8095	+	3999215	121
4460629	94.6667	-	4460823	194
3176037	94.5	+	3176023	14
2616722	94.3333	-	2616827	105
770618	94	+	770592	26
1939974	94	-	1940106	132
3510423	94	-	3510389	-34
3780602	94	-	3781059	457
3244658	93.75	+	3244646	12
1331648	93.5	+	1331785	-137
431303	93.5	-	431315	12
553700	93.5	-	553713	13
671349	93.5	-	671559	210
3924485	93.25	-	3924499	14
1620624	93	+	1622854	-2230
2749794	93	+	2749781	13
3348692	93	+	3348599	93
3819773	93	+	3819822	-49
2110772	93	-	2110344	-428
202326	92.5	+	202073	253
1084100	92.5	+	1084166	-66
1956756	92.5	-	1956771	15
705172	92	+	705083	89
4584823	91.75	-	4584833	10
701077	91.6667	-	701088	11
90000	91.5	+	89590	410
1081113	91.5	+	1080520	593
3784942	91.5	+	3785825	-883
3777185	91.3333	+	3777947	-762
77387	91	+	77367	20
2348103	91	-	2348068	-35
1732561	90.6667	+	1732405	156
3510854	90.5	-	3510800	-54
1243148	90	+	1242351	797
3450009	89.75	-	3450507	498
405528	89.6667	+	405502	26
3245747	89.6667	+	3245572	175
4194284	89.6667	-	4194323	39
4403210	89.4	+	4403714	-504
3781621	89.3333	-	3781059	-562
762118	89.25	+	761335	783
51369	89	-	51949	580
2172438	88.8333	-	2172495	57
2911742	88.75	-	2911851	109
2907633	88.625	-	2907738	105
193420	88.5	+	192814	606
702916	88.5	-	702929	13
2445595	88.5	-	2445650	55
2727579	88.25	-	2727464	-115
2773454	88.25	-	2773538	84
3326270	88	-	3326359	89
3851986	87.6667	+	3852035	-49
1735887	87.5	+	1736007	-120
2906113	87.5	-	2906460	347
1084104	87.4545	+	1084166	-62
2945723	87.4	+	2945629	94
257823	87	+	257810	13
4216985	87	+	4217154	-169
220543	87	-	221008	465
670152	87	-	670125	-27
2432785	87	-	2432295	-490
2812539	87	-	2813088	549
2814164	87	-	2814002	-162
2870573	87	-	2870922	349
3316029	87	-	3316197	168
3646096	86.8333	+	3646085	11
2112363	86.6667	-	2112375	12
1861479	86.5	+	1861010	469
2815882	86.4545	-	2815564	-318
3935307	86.4286	+	3935068	239
2732246	86.4	-	2732315	69
124010	86	+	122612	1398
2411406	86	+	2411269	137
4023783	86	+	4023972	-189
2594759	86	-	2594806	47
89600	85.8571	+	89590	10
973725	85.5	+	973119	606
1924342	85.5	+	1924123	219
2746852	85.5	+	2746518	334
3378684	85.5	+	3378682	2
699481	85.5	-	699578	97
881819	85.5	-	881986	167
3705731	85.5	-	3705893	162
4534612	85.3333	+	4534601	11
2400507	85.3333	-	2403222	2715
160	85.25	+	148	12
2390614	85	-	2383332	-7282
2517616	85	-	2517239	-377
2548392	85	-	2548612	220
3530419	85	-	3530485	66
4120361	84.75	-	4120371	10
4570399	84.5	+	4570477	-78
905976	84.5	-	906004	28
1049924	84.1667	-	1049935	11
3886726	84.1379	+	3886434	292
1111166	84	+	1111243	-77
3946463	84	+	3946052	411
53603	84	-	53824	221
2661284	84	-	2660946	-338
3037652	84	-	3037667	15
54565	83.6667	-	53824	-741
2309639	83.6667	-	2309578	-61
225744	83.6429	+	225500	244
2815881	83.3636	-	2815564	-317
2659741	83.2	-	2660221	480
772724	83	+	772421	303
3902881	83	+	3902442	439
575001	83	-	575003	2
2107984	83	-	2108698	714
2946771	83	-	2947087	316
939534	82.6667	+	938588	946
2689349	82.6	-	2689362	13
405502	82.5	+	405502	0
3346469	82.5	+	3346448	21
3943941	82.5	+	3944174	-233
246420	82.5	-	246532	112
573605	82.5	-	574967	1362
225743	82.4286	+	225500	243
3421446	82.3333	-	3421564	118
1158510	82.1667	+	1158496	14
4465396	82.125	+	4465385	11
2751590	82	+	2751577	13
3098947	82	+	3098937	10
3929300	82	+	3929282	18
2946332	82	-	2946049	-283
3447074	82	-	3446474	-600
3780600	82	-	3781059	459
3908251	81.8824	-	3908303	52
4597299	81.8	-	4597516	217
3561643	81.75	+	3562070	-427
2773503	81.6667	-	2773538	35
3397101	81.6667	-	3397244	143
2726	81.5	+	2581	145
3551061	81.5	+	3551046	15
4075255	81.5	+	4075527	-272
2752737	81.3333	-	2753207	470
3523490	81.3333	-	3524195	705
1096869	81.2857	-	1096902	33
4119068	81.25	-	4118583	-485
237120	81	+	237074	46
4104978	81	+	4104958	20
75480	81	-	75608	128
702915	81	-	702929	14
2428863	81	-	2428821	-42
2641014	81	-	2641026	12
2963973	81	-	2964139	166
3549784	81	-	3550532	748
3905941	81	-	3906010	69
4603540	81	-	4603713	173
1921106	80.75	+	1921090	16
3530837	80.75	+	3530918	-81
3585257	80.75	-	3585747	490
1145890	80.6667	+	1145872	18
3646097	80.6667	+	3646085	12
3773608	80.6667	+	3773826	-218
2640379	80.6667	-	2640003	-376
4584820	80.6	-	4584833	13
4388389	80.5	-	4388462	73
2275741	80.3333	-	2275798	57
2702632	80.3333	-	2702289	-343
696375	80.3	-	696389	14
2398737	80.1667	-	2403222	4485
1237198	80	+	1236748	450
2053078	80	+	2053054	24
4049287	80	+	4049059	228
4160171	80	+	4159579	592
2462695	80	-	2462387	-308
2963972	80	-	2964139	167
3850689	80	-	3850612	-77
208342	79.6667	+	208326	16
2531535	79.6667	+	2531523	12
2640162	79.6667	-	2640003	-159
1717814	79.6	+	1717801	13
707486	79.5	+	707459	27
1338838	79.5	+	1338506	332
3965096	79.5	+	3964748	348
2997769	79.5	-	2997940	171
1717815	79.0769	+	1717801	14
402567	79	+	400587	1980
3245746	79	+	3245572	174
1797398	79	-	1797326	-72
2104947	79	-	2104947	0
2763224	79	-	2763337	113
3735159	79	-	3735263	104
3945101	79	-	3945141	40
2816156	78.6111	-	2816294	138
1237601	78.5	+	1236748	853
3485939	78.5	+	3483975	1964
440273	78.5	-	440195	-78
2095310	78.3333	-	2094631	-679
3306004	78.2	-	3305674	-330
160623	77.6667	-	160657	34
2638693	77.4	-	2638663	-30
2095309	77.3333	-	2094631	-678
690895	77	-	690177	-718
584859	76.9286	-	584893	34
90107	76.6	+	89590	517
1976263	76.25	-	1976419	156
3108491	75.3636	+	3108385	106
3819603	75.3333	+	3819409	194
1418169	75.3333	-	1418265	96
3395412	75.3333	-	3395301	-111
1899981	75.2857	+	1899959	22
4638702	75.2	-	4638712	10
3421624	75.1333	-	3421564	-60
225731	75.125	+	225500	231
3176038	75	+	3176023	15
2636776	74.8	-	2636573	-203
195496	74.6667	+	195239	257
4159110	74.6667	+	4159080	30
3916874	74.6	-	3915851	-1023
582904	74.25	+	582819	85
2394408	74.25	-	2403222	8814
3513833	74.125	-	3513461	-372
1735886	74	+	1736007	-121
4262487	74	+	4262307	180
2276100	74	-	2276072	-28
3429798	73.8	-	3429701	-97
496500	73.6667	+	496357	143
2721847	73.6667	+	2722169	-322
3339359	73.6667	+	3339441	-82
3785157	73.6667	+	3785825	-668
3774014	73.6667	-	3774226	212
3306924	73.6	-	3306893	-31
1156867	73.4	-	1156880	13
257822	73.3333	+	257810	12
4398243	73.3333	+	4398243	0
3367058	73.3333	-	3365791	-1267
4389384	73.3333	-	4389569	185
987851	73.25	-	988267	416
4602849	73.25	-	4603713	864
401238	73	+	400587	651
4403618	73	+	4403714	-96
3395338	73	-	3395301	-37
3907180	73	-	3908303	1123
4532120	72.9167	-	4532082	-38
4244772	72.7692	+	4244759	13
3823201	72.7143	+	3823219	-18
475659	72.6667	+	475646	13
2314289	72.6	+	2313997	292
3819658	72.6	+	3819822	-164
2241691	72.5	-	2241744	53
3325671	72.5	-	3325705	34
3948330	72.4667	+	3948313	17
956807	72.3333	+	956792	15
3352915	72.3333	+	3352766	149
3812472	72.3333	+	3811770	702
4015676	72.3333	+	4015331	345
4159819	72.3333	+	4159579	240
4247479	72.3333	+	4246003	1476
2706739	72.2222	-	2707056	317
2627587	72.2	+	2627274	313
917650	72.2	-	917984	334
1703911	72	+	1703768	143
4018321	72	+	4017443	878
480006	72	-	480104	98
2097912	72	-	2097696	-216
4122513	71.8333	-	4122533	20
3070650	71.8	-	3070881	231
2890651	71.6667	+	2890570	81
3346054	71.5	+	3345915	139
770731	71.3333	+	770592	139
2817169	71.3333	-	2817295	126
4537936	71.3333	-	4537951	15
428740	71.25	+	428857	-117
257947	71	+	257810	137
962980	70.8	+	962973	7
1015577	70.75	-	1015720	143
4243064	70.7	-	4242425	-639
3391638	70.6667	-	3390443	-1195
12755	70.6	+	13083	-328
1732557	70.5	+	1732405	152
4179245	70.5	+	4179350	-105
108273	70.4286	+	107668	605
2816710	70.3125	-	2816722	12
107795	70.3	+	107668	127
100957	70	+	102454	-1497
1237651	70	+	1236748	903
4206007	69.7857	+	4205995	12
4371286	69.6667	+	4370784	502
3851199	69.6667	-	3851215	16
225738	69.6429	+	225500	238
3346603	69.5	+	3346448	155
1294574	69.5	-	1294570	-4
3881761	69.5	-	3881803	42
2812835	69.3333	-	2813088	253
1333636	69.25	+	1333805	-169
2732197	68.8	-	2732315	118
1913597	68.7	-	1913606	9
196926	68.6667	+	196917	9
2493739	68.6667	+	2493515	224
2969273	68.6667	+	2969274	-1
4178994	68.6667	+	4179024	-30
3865527	68.6667	-	3865541	14
1099666	68.5455	+	1099519	147
2309803	68.4545	-	2309578	-225
103711	68.4	+	104537	-826
2814867	68.3333	-	2814896	29
2727583	68.25	-	2727464	-119
1143901	68	-	1143951	50
458054	67.8571	+	458039	15
849446	67.6	+	849436	10
4176398	67.5714	+	4176377	21
962986	67.5	+	962973	13
88000	67.25	+	87847	153
77594	67	+	77367	227
416344	67	+	416325	19
2411405	67	+	2411269	136
2627588	67	+	2627274	314
3410624	67	+	3410612	12
1620843	67	-	1620938	95
2095312	67	-	2094631	-681
4604100	66.7143	-	4604014	-86
776937	66.6667	+	776696	241
1019397	66.6667	-	1019409	12
2106185	66.6667	-	2104947	-1238
2817170	66.6667	-	2817295	125
4037415	66.6	+	4037990	-575
3429800	66.6	-	3429701	-99
480007	66.3333	-	480104	97
4083461	66.2857	-	4083988	527
2638692	66.25	-	2638663	-29
1157592	66	+	1156991	601
1755419	66	+	1755407	12
4015631	66	+	4015331	300
4255273	66	+	4255438	-165
2275790	66	-	2275803	13
2817534	66	-	2817708	174
3888337	65.75	+	3888651	-314
962835	65.4	+	962973	-138
3886533	65.3684	+	3886434	99
2729045	65.3333	-	2728841	-204
63297	65.25	-	63245	-52
575087	65.1667	-	575003	-84
3513869	65.1667	-	3514273	404
225739	65.0714	+	225500	239
4099296	65	+	4098782	514
4607412	65	+	4607701	-289
3160691	65	-	3160939	248
4402700	64.8333	+	4402683	17
1150751	64.7778	+	1150704	47
963013	64.75	+	962973	40
3886888	64.6667	+	3886434	454
2945721	64.4	+	2945629	92
2394265	64.3333	-	2403222	8957
3469907	64.3	-	3469746	-161
3943933	64.25	+	3944174	-241
3561592	64.2381	+	3562070	-478
973724	64	+	973119	605
3943934	64	+	3944174	-240
1640429	64	-	1640446	17
849548	63.9231	+	849436	112
1151381	63.8571	+	1150704	677
2401771	63.7143	-	2403222	1451
3238009	63.6667	+	3237885	124
3348722	63.6667	+	3348599	123
4402943	63.6667	+	4402683	260
4457495	63.6667	+	4457382	113
480005	63.6667	-	480104	99
1487768	63.6	+	1486751	1017
1946577	63.6	-	1947031	454
4082982	63.6	-	4082837	-145
1717817	63.5385	+	1717801	16
3553965	63.5	+	3556221	-2256
2399465	63.5	-	2403222	3757
88153	63.25	+	87847	306
3995988	63.25	+	3995930	58
2263464	63	+	2262845	619
3820270	63	+	3820465	-195
1108286	63	-	1108346	60
3523489	63	-	3524195	706
2531559	62.9048	+	2531523	36
656772	62.8333	+	656719	53
4360552	62.75	-	4360652	100
2735514	62.7143	+	2735602	-88
416808	62.7	+	416683	125
2036737	62.6667	-	2036397	-340
4014511	62.5	+	4014591	-80
1157006	62.3333	+	1156991	15
3348626	62.3333	-	3350010	1384
3904712	62.3333	-	3904720	8
4221233	62.3333	-	4221280	47
2555346	62.25	+	2555334	12
3514172	62.25	-	3514273	101
3429872	62.2	-	3429701	-171
3086305	62	+	3086162	143
3965934	62	+	3965913	21
4390581	62	+	4390606	-25
1156863	62	-	1156880	17
2170925	62	-	2171205	280
2866127	62	-	2866139	12
3305997	61.8889	-	3305674	-323
3931540	61.75	+	3931526	14
4597352	61.75	-	4597516	164
696373	61.5714	-	696389	16
3471477	61.5625	-	3472641	1164
200391	61.5	+	200399	-8
1418249	61.5	-	1418265	16
2734983	61.5	-	2734996	13
233779	61.4286	-	233980	201
3598704	61.4	-	3598668	-36
778985	61.3333	+	778688	297
3776666	61.3333	+	3775608	1058
3646102	61.1667	+	3646085	17
3886719	61.1304	+	3886434	285
2042717	61.1277	+	2042562	155
2516249	61.0769	-	2516278	29
3886445	61	+	3886434	11
3323492	61	-	3323413	-79
3515521	61	-	3515621	100
3516861	61	-	3516645	-216
2439011	60.8889	-	2438268	-743
416670	60.8571	+	416683	-13
4244424	60.8125	-	4244487	63
4015402	60.8	+	4015331	71
3443352	60.8	-	3443339	-13
1797891	60.7778	-	1797326	-565
982378	60.75	+	982433	-55
3208704	60.75	+	3208669	35
1799145	60.6667	-	1798953	-192
4366683	60.6	+	4366626	57
1015578	60.5	-	1015720	142
2399463	60.5	-	2403222	3759
2057959	60.3333	+	2057866	93
3948323	60.3333	+	3948313	10
1888514	60.3333	-	1888004	-510
4079079	60.3333	-	4079384	305
696376	60.25	-	696389	13
93817	60	+	97337	-3520
3410628	60	+	3410612	16
3908729	59.9615	-	3908303	-426
3980399	59.9583	+	3980385	14
3881862	59.8571	-	3881803	-59
456614	59.8	+	455829	785
3968217	59.75	+	3968009	208
3306980	59.6667	-	3306893	-87
2742597	59.6111	-	2744276	1679
985773	59.6	-	985175	-598
4198667	59.5	+	4198490	177
448848	59.3333	-	449040	192
2432021	59.25	-	2432036	15
2284237	59.2222	+	2284227	10
3819659	59.2	+	3819822	-163
4602728	59.1111	-	4603713	985
3598992	59.0909	-	3599027	35
3785158	59	+	3785825	-667
1260945	59	-	1261399	454
2454908	59	-	2454938	30
1303919	58.8	+	1304482	-563
2170814	58.75	-	2171205	391
106247	58.6667	+	106502	-255
1025983	58.6667	-	1025975	-8
3173580	58.6667	-	3173667	87
2659742	58.6	-	2660221	479
3916214	58.5	-	3915851	-363
2534007	58.4375	+	2534075	-68
1096867	58.4286	-	1096902	35
4179114	58.3333	+	4179024	90
127840	58	+	127637	203
1717813	58	+	1717801	12
2923036	58	-	2923072	36
4120333	58	-	4120371	38
4178015	57.9474	+	4177646	369
4179146	57.9167	+	4179024	122
3046962	57.8333	-	3048798	1836
2940924	57.8095	+	2941030	-106
176574	57.7692	+	176561	13
1299951	57.7143	+	1298939	1012
2759282	57.6667	+	2759265	17
4439300	57.6667	-	4439341	41
1859957	57.6	-	1859833	-124
448089	57.5	-	449040	951
4083970	57.4545	-	4083988	18
3777068	57.4	+	3777947	-879
3809945	57.4	-	3810018	73
101302	57.3333	+	102454	-1152
2689288	57.3333	-	2689362	74
4020820	57.25	+	4021271	-451
3448551	57.25	-	3450507	1956
584862	57.0714	-	584893	31
3730608	57	-	3730754	146
199286	56.8333	+	199299	-13
3717923	56.7576	+	3717912	11
21470	56.75	+	21383	87
4120359	56.75	-	4120371	12
2945507	56.7143	+	2945519	-12
2588891	56.6667	-	2589392	501
932650	56.6	+	932358	292
3809699	56.5172	-	3809835	136
3902706	56.5	+	3902442	264
3472632	56.4615	-	3472641	9
3438556	56.3636	-	3437560	-996
21562	56.3333	+	21383	179
2752874	56.3333	+	2752854	20
573721	56.3333	-	574967	1246
985081	56.3333	-	985175	94
2817533	56.3333	-	2817708	175
2966776	56.3333	-	2966815	39
2169668	56.25	-	2169284	-384
2946331	56.25	-	2946049	-282
1301998	56.2	+	1301522	476
851997	56.1667	-	851936	-61
3403254	56.0833	+	3403194	60
1145889	56	+	1145872	17
1755420	56	+	1755407	13
2053077	56	+	2053054	23
485029	56	-	485064	35
459256	55.8571	+	458039	1217
2111440	55.8333	-	2111257	-183
3236518	55.8	+	3236396	122
2707187	55.8	-	2707056	-131
3188862	55.8	-	3188898	36
2660164	55.7778	-	2660221	57
712184	55.6667	+	712169	15
2066588	55.6667	+	2067092	-504
3086303	55.6667	+	3086162	141
2745488	55.6667	-	2745452	-36
695833	55.4167	-	695908	75
939533	55.3333	+	938588	945
4445941	55.3333	+	4445839	102
881849	55.3333	-	881986	137
4637643	55.3333	-	4637785	142
563935	55.2	+	563921	14
461113	55.1429	+	461077	36
4398876	55.125	+	4398642	234
462685	55	+	461571	1114
3966182	55	+	3965913	269
4607414	55	+	4607701	-287
1860696	54.9286	+	1860641	55
584858	54.9286	-	584893	35
696374	54.9231	-	696389	15
3914987	54.875	-	3915456	469
2481680	54.75	+	2481663	17
3561839	54.6667	+	3562070	-231
3965930	54.6667	+	3965913	17
664539	54.6667	-	664555	16
3471091	54.5556	-	3469746	-1345
2088090	54.55	+	2088317	-227
779748	54.5	+	779735	13
3943936	54.5	+	3944174	-238
3945076	54.5	+	3945190	-114
458304	54.4286	+	458039	265
4461024	54.4286	-	4460823	-201
4370703	54.4	+	4370784	-81
1906210	54.3333	-	1906151	-59
2210153	54.3333	-	2210248	95
2096268	54.3043	-	2096223	-45
962805	54.2	+	962973	-168
3440695	54.1935	-	3441152	457
2041525	54.0909	-	2041589	64
456725	54	+	457444	-719
1005300	54	+	1005076	224
1175150	54	+	1175085	65
2945720	54	+	2945629	91
3735263	54	-	3735297	34
3882166	53.75	+	3882138	28
3694898	53.6667	+	3694770	128
4047934	53.6667	+	4047920	14
3395565	53.6	-	3395301	-264
107535	53.5882	+	107668	-133
3316300	53.5417	-	3316319	19
3965956	53.5	+	3965913	43
4194124	53.5	-	4194323	199
4462764	53.4286	-	4464233	1469
758865	53.3333	+	760407	-1542
3995962	53.3333	+	3995930	32
1910974	53.3333	-	1911106	132
2309641	53.3333	-	2309578	-63
3663729	53.3333	-	3664083	354
4481887	53.3333	-	4481950	63
199469	53.25	+	199299	170
417031	53.25	+	416683	348
3990888	53.25	+	3990654	234
712182	53	+	712169	13
1900873	53	+	1900654	219
786889	53	-	786893	4
3429802	53	-	3429701	-101
3681476	52.8333	-	3681521	45
1100018	52.7778	+	1099519	499
4328404	52.75	+	4328343	61
4151155	52.75	-	4151210	55
2740003	52.7	+	2739846	157
4014522	52.6667	+	4014591	-69
478317	52.6667	-	478512	195
2429544	52.6667	-	2429208	-336
2529289	52.6667	-	2529302	13
3116820	52.6667	-	3117363	543
3244756	52.6	+	3244646	110
2636777	52.6	-	2636573	-204
88154	52.5	+	87847	307
2870579	52.5	-	2870922	343
757923	52.4	+	757268	655
2734108	52.4	+	2734095	13
3924388	52.4	-	3924499	111
4005823	52.3333	+	4005749	74
3510446	52.3333	-	3510389	-57
922402	52.25	+	922301	101
4404213	52.25	+	4404147	66
1397249	52.25	-	1397576	327
2371555	52.25	-	2371593	38
2661286	52.25	-	2660946	-340
2096267	52.2174	-	2096223	-44
2172302	52.2	-	2172495	193
2751588	52	+	2751577	11
447273	52	-	446784	-489
852040	52	-	851936	-104
2108092	52	-	2108698	606
3694308	52	-	3694387	79
455813	51.8	+	455801	12
2041574	51.8	-	2041589	15
3943932	51.75	+	3944174	-242
2533285	51.7143	+	2533252	33
753504	51.5	-	753151	-353
4247481	51.4	+	4246003	1478
141915	51.25	-	141263	-652
1260944	51.25	-	1261399	455
2964059	51.25	-	2964139	80
1744594	51.2424	+	1744441	153
3909370	51.1795	-	3909612	242
4037411	51.1333	+	4037990	-579
200470	51	+	200399	71
938646	51	+	938588	58
1005256	51	+	1005076	180
1984899	51	+	1984821	78
2641012	51	-	2641026	14
2870570	51	-	2870922	352
4604426	50.8316	-	4604457	31
2309805	50.8	-	2309578	-227
3913909	50.8	-	3913399	-510
3306487	50.5897	-	3306720	233
417958	50.5455	+	418643	-685
3916208	50.4444	-	3915851	-357
932644	50.4	+	932358	286
258301	50.4	-	258971	670
3399198	50.4	-	3399150	-48
696278	50.3333	-	696389	111
2722734	50.3	-	2724759	2025
225741	50.2857	+	225500	241
2982512	50.25	-	2981988	-524
3056473	50.2	-	3056570	97
3516325	50.2	-	3516522	197
3575702	50.1429	-	3575621	-81
1100052	50.1111	+	1099519	533
3820808	50.0909	+	3820746	62
1717882	50	+	1717801	81
1921105	50	+	1921090	15
753502	50	-	753151	-351
3430469	50	-	3430625	156
3513873	50	-	3514273	400
4178996	49.9524	+	4179024	-28
401239	49.75	+	400587	652
2105184	49.75	-	2104947	-237
2400088	49.7	-	2403222	3134
458061	49.625	+	458039	22
4114185	49.6	-	4114603	418
3440291	49.4667	-	3439775	-516
2809388	49.3333	+	2807591	1797
2403186	49.3	-	2403222	36
3968218	49.25	+	3968009	209
56997	49.2	-	57156	159
3182526	49.1905	-	3182350	-176
3881817	49.1667	-	3881803	-14
2105022	49	-	2104947	-75
3367485	49	-	3368879	1394
2531557	48.9048	+	2531523	34
4122478	48.8889	-	4122533	55
3916213	48.875	-	3915851	-362
14141	48.75	+	14535	-394
4371372	48.75	+	4370784	588
1798064	48.75	-	1797326	-738
2229932	48.7333	+	2229842	90
3324269	48.7	-	3325000	731
4047940	48.6154	+	4047920	20
3553802	48.6	+	3556221	-2419
2172300	48.6	-	2172495	195
3980398	48.5789	+	3980385	13
458567	48.5	+	458039	528
556952	48.5	-	557004	52
1260941	48.5	-	1261399	458
1158509	48.3333	+	1158496	13
2689289	48.3	-	2689362	73
1682242	48.25	+	1680949	1293
2751589	48.25	+	2751577	12
3326239	48.25	-	3326162	-77
1019096	48.1818	-	1019409	313
3886454	48.1111	+	3886434	20
197757	48	+	197730	27
2764919	48	+	2764659	260
4056377	48	+	4056405	-28
262202	48	-	262242	40
2439012	48	-	2438268	-744
3881759	48	-	3881803	44
3561873	47.8182	+	3562070	-197
1237118	47.8	+	1236748	370
4056354	47.8	+	4056405	-51
2060384	47.75	+	2060273	111
3968216	47.75	+	3968009	207
668295	47.75	-	668359	64
3325672	47.75	-	3325705	33
479659	47.7143	-	479725	66
4040440	47.6	+	4040414	26
2106236	47.6	-	2104947	-1289
3334469	47.6	-	3334273	-196
852039	47.5	-	851936	-103
1923320	47.5	-	1923331	11
1156728	47.4286	-	1156880	152
4461025	47.4286	-	4460823	-202
2689348	47.4	-	2689362	14
3489592	47.25	-	3489911	319
3516948	47.25	-	3517188	240
3904618	47.2222	-	3904597	-21
2816151	47.1667	-	2816294	143
3056559	47.1111	-	3056570	11
2042762	47	+	2042562	200
3943948	47	+	3944174	-226
2399086	47	-	2403222	4136
2402878	47	-	2403222	344
2906853	47	-	2906901	48
3469359	47	-	3469467	108
2940730	46.9	+	2940718	12
208504	46.8333	+	208326	178
229023	46.8333	+	229064	-41
2531536	46.75	+	2531523	13
3924334	46.7143	-	3924499	165
3399197	46.6	-	3399150	-47
980290	46.5	+	980263	27
3995989	46.5	+	3995930	59
2275877	46.5	-	2275803	-74
3352647	46.4286	+	3352533	114
696279	46.4	-	696389	110
2112357	46.4	-	2112375	18
3882934	46.375	+	3882944	-10
2095511	46.375	-	2096076	565
2111365	46.25	-	2111257	-108
4602727	46.2222	-	4603713	986
584863	46.2143	-	584893	30
2231129	46.2	+	2231105	24
1151298	46.1667	+	1150704	594
982733	46	+	982433	300
4213810	46	+	4213678	132
4374353	46	+	4374533	-180
3071578	46	-	3071845	267
2464351	45.9753	+	2464326	25
1286548	45.8636	-	1286549	1
575632	45.8333	-	575189	-443
2807828	45.75	+	2807591	237
1156616	45.75	-	1156880	264
3881762	45.75	-	3881803	41
4015338	45.7	+	4015321	17
3646099	45.6667	+	3646085	14
1096873	45.6429	-	1096902	29
583848	45.6	-	583685	-163
755623	45.5	+	754178	1445
1225020	45.5	-	1225364	344
233781	45.4286	-	233980	199
1744452	45.375	+	1744441	11
402006	45.3333	+	400587	1419
4083974	45.3333	-	4083988	14
22444	45.25	+	22229	215
1157004	45.25	+	1156991	13
4373832	45.25	+	4374533	-701
3144107	45.25	-	3144427	320
4083150	45.25	-	4082837	-313
4603431	45.25	-	4603713	282
2314287	45.2	+	2313997	290
90568	45.1667	+	89590	978
3718159	45.1579	+	3717912	247
3472631	45.125	-	3472641	10
3561589	45.0952	+	3562070	-481
3342853	45	+	3342703	150
4183350	45	+	4182916	434
3144781	45	-	3144638	-143
3469300	45	-	3469467	167
3909134	44.9545	-	3909612	478
3560689	44.875	+	3559952	737
2481722	44.8333	+	2481663	59
2402378	44.8333	-	2403222	844
198954	44.8	+	199299	-345
1143720	44.8	-	1143951	231
2041572	44.8	-	2041589	17
3550495	44.8	-	3550532	37
2823883	44.75	+	2823813	70
3513894	44.75	-	3514273	379
2865868	44.625	-	2866139	271
458048	44.6	+	458039	9
3109509	44.6	+	3109249	260
3775326	44.5833	+	3775315	11
1096885	44.5714	-	1096902	17
774044	44.5455	+	773934	110
1084102	44.5455	+	1084166	-64
1905492	44.5333	-	1905641	149
2170862	44.5217	-	2171205	343
567564	44.5	+	567166	398
4402702	44.5	+	4402683	19
690822	44.5	-	690177	-645
1797315	44.5	-	1797326	11
3323493	44.5	-	3323413	-80
176575	44.4706	+	176561	14
4213754	44.4	+	4213678	76
2238558	44.4	-	2238588	30
4176397	44.375	+	4176377	20
257917	44.3333	+	257810	107
4244420	44.3077	-	4244487	67
4120335	44.2857	-	4120371	36
198484	44.25	+	197730	754
4633169	44.25	-	4633376	207
1147028	44.2222	+	1146800	228
1100086	44.125	+	1099519	567
2533973	44.1	+	2534075	-102
21052	44.0625	-	21207	155
4173830	44.0294	+	4173696	134
1084101	44	+	1084166	-65
1151378	44	+	1150704	674
4183093	44	+	4182916	177
4374302	44	+	4374533	-231
478934	44	-	479028	94
1620924	44	-	1620938	14
3988658	44	-	3988595	-63
780564	43.963	+	780910	-346
[truncated: 1,544 more rows]
