# Supplementary material for: Nascent RNA sequencing identifies a widespread sigma70-dependent pausing regulated by Gre factors in bacteria
Source: Nat Commun. 2021 Feb 10;12:906. doi: 10.1038/s41467-021-21150-2 (PMC7876045; doi:10.1038/s41467-021-21150-2)
Supplement: Supplementary file 6 — Supplementary Data 2 [file 41467_2021_21150_MOESM6_ESM.xlsx]

## Sheet: Description
Description of Supplementary Table 2:
All G1p and G1d pause sites identified by σ70-affinity in ΔgreAB cells.
Pause site location: The position of the pause site in the genome (NC_000913.2).
Pause score: 3’ end read counts/3’ end median (51-bp window) read counts.
Strand: The strand of the pause site in the genome (NC_000913.2).
Nearest TSS in the same strand: The nearest reported TSS (Thomason M. K. et al, J Bacteriol. 2015) relative to the pause site on the same strand.
Distance to the nearest TSS: The relative distance from the pause site to the nearest TSS on the same strand.

## Sheet: sig70-greAB-_G1p
Pause site location	Pause score	Strand	Nearest TSS in the same strand	Distance to the nearest TSS
576465	10709	+	576452	13
4584821	8694	-	4584833	12
2542680	6747	-	2542694	14
3073237	6144	-	3073252	15
3926525	5968	-	3926540	15
3750005	5473	+	3749991	14
956806	5251	+	956792	14
2903449	5107	-	2903464	15
3189127	4895	-	3189141	14
872137	4843	+	872122	15
2771320	4742	+	2771308	12
4279730	4693	-	4279743	13
2066013	4662	+	2065999	14
89602	4603	+	89590	12
2902472	4576	-	2902483	11
3213633	4416	+	3213618	15
3752624	4223	+	3752610	14
480090	4221	-	480104	14
3378163	4135	+	3378148	15
3436027	4103	+	3436012	15
570868	4096	+	570856	12
4324967	4073	+	4324956	11
2404646	3993	-	2404657	11
189653	3819	+	189640	13
179210	3810	+	179198	12
1161062	3731	+	1161048	14
571174	3725	+	571159	15
1914176	3460	-	1914190	14
3352097	3410	+	3352084	13
2734982	3410	-	2734996	14
507308	3368	-	507321	13
4072681	3334	+	4072668	13
1881181	3313	+	1881168	13
2754166	3204	+	2754155	11
2404683	3190	+	2404669	14
2890438	3123	-	2890452	14
2981297	3057	+	2981284	13
2741669	3030	+	2741659	10
3326978	2982	-	3326991	13
3891890	2962	+	3891875	15
3151423	2949	-	3151438	15
431305	2944	-	431315	10
3651556	2889	+	3651544	12
712045	2861	-	712058	13
4639148	2856	+	4639136	12
915538	2803	+	915523	15
712081	2776	+	712067	14
4368468	2762	-	4368478	10
3067879	2742	-	3067893	14
897186	2718	+	897171	15
1590900	2687	+	1590887	13
3984711	2683	-	3984725	14
3334842	2668	-	3334854	12
1092076	2656	+	1092063	13
3559907	2623	-	3559920	13
4427808	2612	+	4427793	15
3572948	2597	-	3572960	12
4537936	2567	-	4537951	15
1590492	2534	-	1590504	12
765108	2490	-	765122	14
3662711	2470	+	3662696	15
2339222	2462	+	2339208	14
151820	2445	+	151806	14
113407	2432	+	113394	13
559770	2392	+	559757	13
2774366	2380	-	2774381	15
3978860	2378	+	3978846	14
3013798	2328	-	3013812	14
2716712	2284	+	2716697	15
2065930	2280	-	2065942	12
742031	2272	+	742021	10
2735615	2244	+	2735602	13
1923320	2214	-	1923331	11
4440273	2200	-	4440286	13
4516405	2187	+	4516390	15
3086174	2175	+	3086162	12
3387454	2171	-	3387465	11
3939460	2151	+	3939447	13
3199044	2144	-	3199054	10
4534496	2140	-	4534507	11
712181	2137	+	712169	12
2077479	2125	-	2077491	12
3706890	2111	-	3706902	12
3351065	2097.5	-	3351079	14
1078134	2068	-	1078145	11
3796965	2016	+	3796954	11
2474154	2000	-	2474167	13
39926	1962	-	39939	13
2974402	1952	-	2974415	13
152507	1948	+	152495	12
953715	1948	-	953726	11
3360940	1939	-	3360951	11
4495715	1925	+	4495703	12
4131779	1888	+	4131768	11
2415045	1884	-	2415057	12
3252288	1880	-	3252301	13
1640433	1875	-	1640446	13
528224	1868	-	528236	12
1225399	1851	+	1225387	12
2650503	1850.5	+	2650490	13
2858821	1816	-	2858833	12
2493345	1810	-	2493356	11
1128469	1809	+	1128457	12
4501534	1807	-	4501547	13
3635515	1806	-	3635527	12
2807603	1784	+	2807591	12
3187983	1780	-	3187995	12
2530374	1767	-	2530388	14
2613642	1748	-	2613655	13
4056211	1747	+	4056196	15
1899785	1732	-	1899796	11
3530697	1727	+	3530684	13
2893802	1727	+	2893788	14
1250117	1697	-	1250130	13
2594	1673	+	2581	13
1944106	1635	-	1944118	12
2454145	1632	-	2454158	13
1306684	1617	-	1306697	13
193975	1611	-	193987	12
714859	1602	+	714845	14
3136621	1576	-	3136632	11
576094	1571	+	576081	13
3180872	1571	+	3180859	13
1278835	1565	+	1278824	11
2496637	1559	-	2496651	14
2997928	1549	-	2997940	12
1272168	1542	-	1272182	14
3053793	1524	+	3053781	12
3656881	1517	-	3656896	15
1003682	1480	-	1003695	13
1112877	1465	+	1112864	13
711881	1461	-	711893	12
3186218	1459	+	3186207	11
3472881	1455	-	3472893	12
2371582	1453	-	2371593	11
3886445	1446.67	+	3886434	11
3103845	1441	+	3103832	13
3390428	1434	-	3390443	15
1741410	1433	+	1741400	10
701077	1421.5	-	701088	11
2066493	1403	-	2066507	14
2063916	1402	+	2063904	12
2165559	1397	-	2165572	13
1216665	1396	-	1216679	14
234232	1395	+	234218	14
4528528	1389	+	4528515	13
1984784	1374	+	1984771	13
608999	1349	+	608986	13
1657321	1349	-	1657331	10
2447846	1348	-	2447860	14
960952	1343	+	960941	11
3243830	1338	-	3243842	12
214186	1335	-	214197	11
4349098	1301	-	4349113	15
17469	1290	+	17454	15
3830581	1280	+	3830569	12
1311979	1271	+	1311966	13
3250715	1263	-	3250728	13
556234	1262	-	556244	10
3023721	1256	+	3023710	11
4530371	1254	-	4530384	13
2749794	1243.4	+	2749781	13
2797124	1243	+	2797109	15
3884667	1243	+	3884656	11
4022932	1242	-	4022947	15
2996618	1236	+	2996606	12
2689350	1233	-	2689362	12
4331979	1222	-	4331991	12
379915	1220	-	379925	10
3175035	1218	-	3175050	15
418912	1216	+	418901	11
2340917	1214	-	2340931	14
3674159	1209	-	3674174	15
819398	1208	-	819412	14
2379543	1202	-	2379554	11
3920806	1191	+	3920796	10
1850439	1190	+	1850427	12
1408168	1179	-	1408183	15
3378070	1168	-	3378081	11
2732302	1159	-	2732315	13
142681	1154	+	142669	12
1840342	1153	+	1840332	10
1276986	1150	-	1277000	14
1297672	1149	+	1297662	10
2286879	1145	-	2286892	13
4103821	1144	+	4103808	13
2275790	1142	-	2275803	13
3479246	1135.5	-	3479258	12
1824073	1122	+	1824060	13
3851373	1116	+	3851362	11
3094037	1116	-	3094051	14
532220	1110	+	532207	13
3534629	1106	-	3534641	12
1523249	1098	-	1523262	13
2103238	1092	-	2103253	15
2097479	1089	+	2097467	12
1341488	1085	-	1341499	11
2371590	1068	+	2371579	11
2708173	1067	-	2708187	14
3582799	1060	+	3582788	11
1098136	1054	-	1098148	12
2923061	1051	-	2923072	11
2714531	1045	-	2714543	12
3053485	1045	-	3053495	10
2737569	1031	-	2737581	12
3602361	1029	+	3602350	11
823829	1028	+	823814	15
914252	1020	+	914241	11
1424983	1018	-	1424997	14
4484119	1018	-	4484133	14
903769	1015	+	903754	15
3804722	1014	-	3804736	14
465931	1013	+	465918	13
4007139	1010	+	4007124	15
582069	998	+	582057	12
3410624	998	+	3410612	12
2871398	998	-	2871410	12
2531535	994	+	2531523	12
2519875	991	-	2519890	15
1639841	988	-	1639855	14
3995944	984	+	3995930	14
234300	983	+	234288	12
1082584	982	-	1082595	11
182458	981	+	182447	11
3819420	980	+	3819409	11
4238335	980	+	4238323	12
2665040	977	-	2665053	13
2989154	971	-	2989165	11
2985073	968	+	2985062	11
4498645	963	+	4498633	12
3461583	963	-	3461596	13
4518720	962	+	4518708	12
1669951	957	+	1669940	11
2986496	954	+	2986481	15
2803576	953	+	2803563	13
1527645	949	+	1527630	15
2521814	940	-	2521828	14
4504616	933	+	4504605	11
4383243	932	+	4383230	13
757274	927	+	757260	14
4358272	923	+	4358259	13
1940669	920	+	1940658	11
4589669	918	-	4589679	10
2763922	917	+	2763908	14
490649	917	-	490663	14
1418253	917	-	1418265	12
2734107	913	+	2734095	12
945862	912	+	945849	13
2112469	912	-	2112483	14
4007103	911	+	4007091	12
1156870	907	-	1156880	10
1763855	899	-	1763868	13
1120238	890.5	-	1120252	14
2340521	887	+	2340506	15
986328	882	+	986314	14
2057700	880	-	2057712	12
2627287	873	+	2627274	13
3576762	872	-	3576776	14
1452947	866	-	1452960	13
1712353	865	-	1712364	11
745835	864	+	745822	13
3530928	864	+	3530918	10
4435560	864	-	4435574	14
3694435	863	+	3694420	15
4380424	862	-	4380437	13
1804178	858	-	1804192	14
710662	857	+	710650	12
2984575	856	-	2984590	15
3663399	848	+	3663388	11
848162	843	-	848173	11
3769822	842	-	3769834	12
2432021	836.667	-	2432036	15
4194310	832	-	4194323	13
450935	831	+	450922	13
3630595	831	-	3630607	12
1278673	829	-	1278687	14
1805808	828	+	1805794	14
3865774	826	+	3865763	11
2507664	823	-	2507677	13
849450	816.818	+	849436	14
2313651	811	-	2313663	12
4468269	809	-	4468283	14
1554631	805	+	1554621	10
503967	794	-	503978	11
769967	793	+	769953	14
4520607	780	-	4520620	13
4359970	779	-	4359983	13
2914290	778	-	2914304	14
1252250	771	-	1252263	13
3483962	770	-	3483974	12
4502042	770	-	4502053	11
4638446	767	+	4638434	12
12120	767	-	12135	15
4518529	766	+	4518517	12
1223748	760	-	1223763	15
4261974	759	+	4261962	12
2311248	755	+	2311235	13
2947382	754	-	2947395	13
1678796	751	+	1678785	11
1107804	751	+	1107789	15
1605306	751	-	1605320	14
980271	750	+	980258	13
4212152	749	-	4212165	13
2758932	741	+	2758918	14
3306710	739.25	-	3306720	10
644244	738.5	-	644257	13
2248532	734	-	2248545	13
92662	732	-	92677	15
660670	729	+	660659	11
712089	728.5	+	712074	15
980125	725	+	980111	14
4158840	725	-	4158853	13
3431832	722.5	+	3431820	12
2612484	721	+	2612469	15
1767959	719	+	1767949	10
2803035	719	+	2803022	13
3166409	719	-	3166420	11
4524252	718	+	4524241	11
1905151	718	-	1905163	12
3469594	717	-	3469604	10
3654802	717	-	3654814	12
4250264	710	-	4250274	10
886638	708	+	886624	14
3433268	708	+	3433256	12
1819785	695	+	1819773	12
2800946	695	-	2800959	13
2253323	687	+	2253312	11
2001079	687	-	2001093	14
3171115	685	+	3171102	13
2454032	683	-	2454045	13
4172490	683	-	4172501	11
3334262	675	-	3334273	11
4367728	671	-	4367741	13
1851424	670	-	1851437	13
594508	666	-	594522	14
2531346	665	+	2531333	13
1994960	664	+	1994945	15
4585664	662	+	4585654	10
4638698	658.222	-	4638712	14
1403824	657	-	1403834	10
1732183	656	+	1732169	14
1817994	656	+	1817983	11
3382336	652	+	3382326	10
2528161	651	+	2528147	14
2109306	651	-	2109319	13
4159113	650	+	4159102	11
3791004	648	-	3791016	12
1063046	642	-	1063056	10
637858	640	+	637846	12
1978735	639	+	1978722	13
4509646	639	-	4509660	14
1474619	636	+	1474607	12
1078445	635	+	1078434	11
2006130	635	-	2006140	10
122040	631.5	+	122025	15
767863	623	-	767876	13
781906	617	+	781895	11
1068899	615	+	1068886	13
2481667	613	+	2481652	15
4567325	611	-	4567340	15
2096213	610	-	2096223	10
3958681	608	+	3958671	10
3864353	608	-	3864367	14
4350724	606	+	4350711	13
3858552	600	-	3858563	11
3307293	600	-	3307306	13
2618085	598	+	2618071	14
4346443	595	+	4346429	14
4197518	593	+	4197503	15
1905526	593	+	1905512	14
2735117	592	-	2735128	11
4540702	592	-	4540717	15
2983781	587	-	2983796	15
3534415	587	-	3534428	13
2970641	586	-	2970652	11
2576402	583	+	2576387	15
3199045	583	-	3199058	13
1588163	582	-	1588175	12
4484149	580	-	4484161	12
3803843	579	-	3803854	11
2440010	578	-	2440023	13
1297520	576	+	1297509	11
3427387	575	-	3427399	12
2417857	571	+	2417844	13
4104897	571	+	4104885	12
4104870	569	+	4104858	12
3324783	566	+	3324772	11
3615784	566	-	3615795	11
2096371	565	-	2096385	14
2967145	564	+	2967133	12
3984467	562.5	+	3984455	12
4276110	561	-	4276123	13
2922631	560	-	2922642	11
4080444	559	+	4080431	13
3809865	554	+	3809854	11
2186226	552	+	2186214	12
1852366	551	-	1852377	11
455813	549.25	+	455801	12
130142	547	-	130153	11
4633365	547	-	4633376	11
585949	545	+	585934	15
2641012	545	-	2641026	14
500448	537	-	500461	13
3053525	536	+	3053512	13
3373098	533	+	3373086	12
1905804	533	-	1905817	13
2087172	531.5	-	2087187	15
216683	531	-	216694	11
2412524	528	+	2412509	15
3597769	528	-	3597784	15
3652966	527	-	3652978	12
2107469	526	+	2107454	15
1715340	525	+	1715328	12
2288792	523	+	2288777	15
1904181	519	+	1904167	14
2948048	516	-	2948061	13
677528	515	+	677513	15
405929	512	+	405914	15
748019	512	+	748004	15
1331799	509.4	+	1331785	14
4533200	506	-	4533212	12
4345831	506	-	4345843	12
879855	505	+	879841	14
4265944	503	+	4265932	12
2529290	503	-	2529302	12
2635862	503	-	2635874	12
3851026	497	-	3851039	13
2640980	496	+	2640965	15
4501736	493	+	4501724	12
1102225	493	+	1102212	13
3524206	490	+	3524193	13
4110747	489	+	4110734	13
4516413	487	+	4516403	10
174947	486	+	174933	14
1454045	485	-	1454058	13
3070868	485	-	3070881	13
1168075	483	-	1168085	10
4029164	480	+	4029153	11
2977031	479	+	2977017	14
1515301	478	+	1515287	14
4489315	477	-	4489327	12
4244773	475.667	+	4244759	14
2201909	475	-	2201921	12
421723	473	-	421735	12
4426829	471	-	4426842	13
1718917	466	+	1718906	11
1869302	466	+	1869288	14
1468774	465	-	1468785	11
1225845	462	+	1225834	11
2246593	462	+	2246579	14
4475195	461	+	4475183	12
3609768	459	-	3609782	14
3248615	455	+	3248600	15
3765103	454	+	3765092	11
4124892	448	+	4124877	15
2338622	448	-	2338633	11
532204	445	+	532189	15
4410107	444	+	4410095	12
2998065	441	+	2998050	15
3010319	440	+	3010308	11
374120	439	+	374107	13
234790	434	+	234777	13
1468570	434	+	1468557	13
1108192	433	+	1108178	14
1214502	432	-	1214514	12
2862735	431	-	2862749	14
3171944	430	-	3171957	13
3796955	429	+	3796943	12
702915	427	-	702929	14
3358895	427	-	3358906	11
4327335	423	-	4327345	10
1528438	421.5	-	1528452	14
1325000	421	+	1324986	14
4084820	418	+	4084808	12
882713	418	-	882728	15
3851229	417	+	3851216	13
1305642	417	-	1305655	13
1333817	416	+	1333805	12
2001663	416	+	2001649	14
903051	416	-	903066	15
3325103	408	+	3325090	13
3351948	408	+	3351934	14
1702864	408	-	1702878	14
2010235	406	+	2010222	13
3765098	405	+	3765083	15
1106664	404	-	1106676	12
3633101	403	+	3633088	13
1213366	402	+	1213352	14
2536521	401	+	2536509	12
3176037	400	+	3176023	14
1438858	400	-	1438869	11
2246645	396	-	2246660	15
1790165	394.5	-	1790180	15
477180	394	-	477191	11
3497430	393	-	3497443	13
2011179	392	+	2011167	12
4188651	392	-	4188663	12
3181954	389	-	3181964	10
2664869	386	+	2664855	14
2698758	386	-	2698771	13
3446232	385.667	-	3446244	12
2974605	385	+	2974591	14
3193247	384	-	3193262	15
3119591	383	-	3119603	12
3920731	383	-	3920743	12
4489988	382	-	4490000	12
4538628	380	+	4538616	12
4614716	380	+	4614702	14
174906	376	-	174919	13
1992450	373	+	1992437	13
4425188	373	+	4425174	14
3359579	371	+	3359567	12
3542887	369	-	3542897	10
3162998	365	-	3163010	12
664540	364	-	664555	15
3737709	362	+	3737697	12
2439367	361	+	2439355	12
3345845	360	+	3345832	13
1019506	357	+	1019493	13
747479	356	-	747492	13
1144175	355	+	1144163	12
2632124	355	-	2632138	14
2518785	353	-	2518797	12
1926884	349	+	1926870	14
2135899	349	+	2135887	12
1393780	349	+	1393770	10
4110739	343	+	4110726	13
808500	343	-	808513	13
2026101	343	-	2026115	14
2870967	343	-	2870979	12
4248570	340	-	4248582	12
4277954	337	+	4277939	15
2054833	336	+	2054822	11
602763	335	+	602750	13
2147631	335	-	2147643	12
2330297	334	+	2330285	12
2795092	334	-	2795107	15
4019797	333	+	4019786	11
3325741	333	-	3325753	12
3542891	333	-	3542903	12
4015336	332	+	4015321	15
906333	329	-	906347	14
245978	328	-	245992	14
1753339	327	+	1753329	10
1831929	327	-	1831940	11
3711022	327	-	3711033	11
1871255	324	+	1871241	14
852275	324	-	852285	10
734584	323	-	734597	13
1306417	321	+	1306406	11
2991380	320	-	2991390	10
2671738	319	+	2671725	13
3055468	319	-	3055481	13
184029	318	+	184018	11
659885	318	+	659870	15
1214713	317	-	1214728	15
3244661	316.571	+	3244646	15
450866	315	-	450877	11
921888	315	-	921899	11
948809	315	-	948821	12
2555340	312.5	+	2555328	12
2681945	312	+	2681932	13
3175012	311	+	3175002	10
2626657	309	-	2626669	12
3799375	309	-	3799387	12
3534472	308	+	3534460	12
3326871	305	-	3326884	13
2759277	304	+	2759265	12
2642383	304	-	2642393	10
1533891	303	-	1533902	11
3306881	303	-	3306893	12
1679422	301	+	1679411	11
1868348	301	-	1868360	12
2405546	299	+	2405531	15
2621933	298	-	2621945	12
2488229	297	+	2488215	14
259473	295	+	259461	12
1735724	295	+	1735712	12
570512	294	-	570527	15
4222519	294	-	4222533	14
4630733	293.333	+	4630722	11
240332	291	+	240319	13
1050883	290	-	1050897	14
500569	285	+	500556	13
2076391	285	+	2076378	13
2103291	285	+	2103278	13
3661736	285	-	3661748	12
3362278	284	-	3362289	11
1213325	284	-	1213336	11
3526909	283	+	3526896	13
1048555	283	+	1048542	13
1799358	282	-	1799370	12
3098947	281.667	+	3098937	10
1297681	281.5	-	1297694	13
3479261	281.5	-	3479273	12
986509	281	+	986497	12
1977756	281	+	1977744	12
2429946	281	-	2429959	13
106516	280.833	+	106502	14
2670663	280	-	2670678	15
2940002	280	-	2940017	15
2520231	279	-	2520244	13
3056950	279	-	3056964	14
4267980	277	+	4267970	10
643697	277	-	643707	10
3666827	277	-	3666839	12
1868112	275	-	1868122	10
1183538	275	-	1183553	15
4163633	275	-	4163645	12
4083973	274.636	-	4083988	15
3798871	274	-	3798886	15
2213674	273.667	+	2213659	15
1809712	272	+	1809698	14
1053678	272	+	1053665	13
688918	272	-	688931	13
251988	271.833	+	251973	15
1080533	271	+	1080520	13
4328355	271	+	4328343	12
245874	271	-	245884	10
248147	270	+	248134	13
2820101	270	-	2820112	11
2866949	270	-	2866962	13
3081961	270	-	3081973	12
1584673	269	-	1584688	15
3534765	268	-	3534777	12
3108338	266.571	+	3108325	13
1154125	265	+	1154113	12
1686570	265	+	1686557	13
3638789	265	+	3638774	15
3774649	265	-	3774660	11
1873607	264	-	1873622	15
77382	262	+	77367	15
2447728	262	-	2447738	10
243523	261	+	243512	11
3717136	261	-	3717151	15
4544103	260	+	4544091	12
539376	258	+	539361	15
4236527	258	-	4236541	14
2262860	256	+	2262845	15
2404806	256	-	2404821	15
1014885	255	+	1014873	12
2936754	255	+	2936740	14
4240449	255	+	4240435	14
1257417	255	+	1257404	13
1893259	254	-	1893273	14
2406170	253	-	2406182	12
914510	253	-	914524	14
4093456	252	+	4093442	14
223080	251	-	223093	13
2192210	251	-	2192221	11
3607953	250.5	+	3607940	13
4638583	250	+	4638571	12
2099676	248	-	2099691	15
4451634	246	+	4451623	11
2717054	246	-	2717065	11
938600	245.214	+	938588	12
1108901	244	-	1108915	14
4263734	244	-	4263748	14
777362	242	+	777352	10
970951	242	+	970939	12
1655877	242	-	1655892	15
1460129	242	-	1460142	13
2930667	241	+	2930652	15
2737560	241	-	2737572	12
3510376	241	-	3510389	13
4014222	239	+	4014208	14
2233119	239	-	2233134	15
4045124	239	-	4045135	11
2247651	237	-	2247664	13
3516509	237	-	3516522	13
1145884	236.25	+	1145872	12
1028991	236	+	1028976	15
3980237	235	+	3980223	14
443653	235	+	443640	13
4051296	233	+	4051284	12
2181564	233	+	2181552	12
4285318	233	+	4285307	11
2618167	233	-	2618179	12
636521	232	+	636511	10
584990	232	-	585001	11
2689398	232	-	2689411	13
2001056	231	+	2001043	13
528262	229	+	528252	10
3984300	229	+	3984288	12
2104935	229	-	2104947	12
4103772	228	-	4103784	12
3632105	227	-	3632117	12
913347	226	-	913361	14
4366640	225	+	4366626	14
3466601	225	+	3466586	15
524508	225	-	524522	14
2863078	225	-	2863090	12
820447	224	+	820435	12
865732	224	+	865719	13
1470377	224	+	1470364	13
2108683	224	-	2108698	15
2985548	223	+	2985533	15
3115254	223	+	3115242	12
1577461	222	+	1577447	14
543780	222	-	543795	15
623935	222	-	623950	15
4276575	220	+	4276561	14
1425412	219	+	1425398	14
2465342	219	+	2465329	13
4339658	218	-	4339673	15
2947210	217	+	2947198	12
3340042	217	+	3340032	10
4188499	217	-	4188510	11
17995	216	+	17981	14
3237896	216	+	3237885	11
496778	216	-	496791	13
3735252	215.8	-	3735263	11
1839500	215	+	1839485	15
583671	214	-	583685	14
3309331	212	-	3309346	15
4116172	211.6	-	4116184	12
1887931	211	+	1887918	13
3316371	211	+	3316356	15
4276351	211	+	4276341	10
1043467	211	+	1043455	12
2514275	208	-	2514288	13
654866	206	-	654880	14
2906448	206	-	2906460	12
5161	205	+	5147	14
84310	205	+	84300	10
1755404	205	-	1755419	15
2152016	204	+	2152003	13
4505032	204	-	4505042	10
4254339	204	-	4254350	11
2047471	203	+	2047458	13
2311304	201	+	2311289	15
4100823	201	+	4100810	13
1976386	200	+	1976373	13
851925	200	-	851936	11
3381382	200	-	3381397	15
431400	199	-	431411	11
2555346	197	+	2555334	12
3985772	197	+	3985759	13
753929	196.25	-	753944	15
2041452	196	+	2041439	13
2508998	196	+	2508983	15
4504244	196	-	4504258	14
467591	195	+	467579	12
1572388	195	+	1572378	10
246519	195	-	246532	13
3662900	194	+	3662887	13
1409556	194	-	1409567	11
2739861	192	+	2739846	15
3056556	192	-	3056570	14
1288339	191	+	1288329	10
1099399	191	-	1099410	11
2111245	190	-	2111257	12
4472814	189	+	4472802	12
242445	189	-	242457	12
1717813	188.625	+	1717801	12
4056229	188	-	4056243	14
4577372	188	-	4577384	12
1578700	187	+	1578689	11
3041196	187	-	3041206	10
1114756	186	-	1114767	11
3162605	185	-	3162618	13
3796446	184	+	3796434	12
4355815	184	+	4355803	12
867357	184	-	867371	14
4343536	183	+	4343524	12
3022308	183	-	3022320	12
2310855	182.571	-	2310870	15
478499	182.333	-	478512	13
745094	182	-	745109	15
1638819	180	+	1638809	10
4476481	180	+	4476468	13
4498514	179.5	-	4498527	13
3002755	179	-	3002767	12
1349133	178	-	1349146	13
141370	177	+	141360	10
4625339	177	+	4625324	15
2997529	176	+	2997518	11
14084	176	-	14095	11
1900031	176	-	1900043	12
58902	175	+	58890	12
1940626	175	-	1940636	10
526442	174.8	+	526430	12
881982	174	-	881994	12
3232767	174	-	3232782	15
1288331	173	+	1288317	14
3431706	173	-	3431719	13
2413035	171	-	2413048	13
1956758	171	-	1956771	13
2576510	170	-	2576520	10
2823824	169	+	2823813	11
3834125	169	+	3834115	10
3725320	169	-	3725334	14
4144121	167	-	4144131	10
3854425	166	-	3854437	12
208288	165	+	208276	12
3646546	165	+	3646533	13
3958332	165	-	3958347	15
584980	164	+	584967	13
2162282	164	+	2162270	12
4518380	164	+	4518365	15
122623	163	+	122612	11
3340672	163	+	3340659	13
2683094	163	-	2683106	12
3788049	163	-	3788063	14
1105530	162	+	1105515	15
4524006	161	+	4523991	15
1049920	160.214	-	1049935	15
2141239	160	+	2141228	11
515035	160	-	515049	14
911150	160	-	911163	13
2244642	160	-	2244656	14
3466849	158	+	3466834	15
2051400	156	+	2051390	10
3340905	156	+	3340893	12
1842545	156	+	1842532	13
3513266	156	+	3513252	14
1272887	156	-	1272899	12
4005761	155	+	4005749	12
184976	155	-	184990	14
1223271	155	-	1223285	14
1225351	155	-	1225364	13
2429883	155	-	2429896	13
2481673	154.5	+	2481663	10
1355821	154	+	1355811	10
3250296	154	+	3250285	11
4395135	154	+	4395123	12
1241319	154	-	1241333	14
1716048	154	-	1716058	10
2445635	153	-	2445650	15
1214540	152	+	1214528	12
3067887	152	-	3067902	15
4022928	152	-	4022938	10
2363749	151	+	2363738	11
126746	150	+	126733	13
2361664	150	-	2361677	13
1906186	149	+	1906174	12
3104180	149	+	3104165	15
592422	149	-	592436	14
841258	149	-	841271	13
2765404	149	-	2765416	12
2441509	148	-	2441522	13
3841208	148	-	3841219	11
3856312	147	-	3856327	15
4273181	147	-	4273192	11
3904709	145	-	3904720	11
2576803	144	-	2576815	12
3616999	144	-	3617010	11
1620924	144	-	1620938	14
1731949	144	-	1731961	12
2076388	144	-	2076399	11
3806250	144	-	3806261	11
3984210	144	-	3984221	11
3495782	143	+	3495769	13
4439256	143	+	4439244	12
1823849	143	-	1823864	15
1157002	142.5	+	1156991	11
2875624	140	+	2875610	14
4221820	140	+	4221807	13
1566124	140	+	1566112	12
4159068	140	-	4159079	11
2558383	140	-	2558394	11
3192876	139	-	3192887	11
192469	139	-	192481	12
688380	138	+	688366	14
4388452	138	-	4388462	10
1654754	138	-	1654769	15
848040	137	+	848027	13
3165342	137	+	3165329	13
3652615	137	-	3652625	10
2359451	136	+	2359440	11
4559528	136	+	4559517	11
4365123	136	-	4365134	11
3541851	135	+	3541839	12
3562080	135	+	3562070	10
812387	134	+	812375	12
3823230	134	+	3823219	11
1655494	133.571	-	1655507	13
1944064	133	+	1944049	15
2857958	133	+	2857945	13
925259	133	-	925271	12
1301077	133	-	1301090	13
3544887	132	+	3544873	14
3662675	132	-	3662689	14
2199259	132	-	2199273	14
1994916	131	+	1994904	12
3225328	130	-	3225340	12
4340357	130	-	4340372	15
3807081	129	+	3807066	15
1826578	129	-	1826591	13
4051850	129	-	4051864	14
3372527	128	-	3372540	13
4390343	127.5	+	4390332	11
3306548	127	+	3306536	12
914106	126	-	914118	12
1635857	126	-	1635870	13
400599	125	+	400587	12
453589	125	+	453575	14
2515880	125	+	2515870	10
2220054	125	-	2220065	11
2813076	125	-	2813088	12
558988	125	-	559003	15
3348609	124.5	+	3348599	10
1923427	124	+	1923413	14
398806	123	+	398796	10
2663438	122.5	+	2663423	15
405512	122	+	405502	10
240203	122	-	240216	13
2917269	122	-	2917281	12
4566779	122	-	4566790	11
607003	121	+	606990	13
1015182	121	+	1015168	14
1179792	121	-	1179803	11
2823617	121	-	2823628	11
3166572	121	-	3166584	12
229264	121	-	229275	11
1914412	120	+	1914399	13
3079881	120	+	3079869	12
2079338	120	-	2079350	12
108111	120	-	108125	14
2072802	119	+	2072789	13
2222952	119	-	2222963	11
454227	118	+	454217	10
3490345	118	-	3490357	12
4577928	118	-	4577940	12
880222	117	+	880207	15
1473526	117	+	1473513	13
2047178	117	-	2047188	10
906033	115	-	906047	14
2720539	114	+	2720525	14
3210509	114	+	3210496	13
264005	114	+	263990	15
3632220	114	+	3632210	10
922312	113	+	922301	11
543790	113	-	543805	15
3643248	113	-	3643261	13
4350383	112	+	4350373	10
4271946	112	-	4271956	10
3039317	111	+	3039304	13
3667383	111	+	3667372	11
447243	111	+	447232	11
2949125	111	+	2949112	13
379916	111	-	379930	14
2763492	111	-	2763504	12
889112	110.667	+	889099	13
1625257	110	+	1625243	14
4359371	110	+	4359358	13
3175118	110	-	3175128	10
3989913	110	-	3989926	13
251784	109	+	251772	12
2924305	109	+	2924294	11
3235356	109	+	3235345	11
3576872	109	+	3576859	13
234189	109	-	234201	12
3277252	109	-	3277265	13
3054007	108.583	+	3053996	11
162	108.5	+	148	14
3373108	108	+	3373094	14
4542548	108	+	4542535	13
3815877	107	-	3815888	11
3098926	106.8	+	3098913	13
890043	106	+	890029	14
2863380	106	+	2863366	14
3591290	106	+	3591275	15
2405147	106	-	2405160	13
734937	105	+	734924	13
1292179	105	+	1292164	15
2288386	105	+	2288372	14
2857746	105	-	2857757	11
479711	104.375	-	479725	14
3868028	104	+	3868015	13
3454874	104	-	3454887	13
1017694	103	+	1017682	12
1343141	103	+	1343129	12
1411301	103	+	1411286	15
3137967	103	-	3137977	10
1908151	102	-	1908162	11
169096	102	-	169109	13
3865632	101	+	3865620	12
3768741	101	-	3768753	12
395620	100	+	395605	15
441191	100	+	441178	13
3913384	100	-	3913399	15
814750	100	-	814765	15
3432761	99	+	3432746	15
475526	99	-	475536	10
1235063	99	-	1235078	15
3361922	99	-	3361932	10
1349174	98	+	1349163	11
2151680	98	+	2151670	10
2355591	98	+	2355576	15
2696602	98	-	2696614	12
3664071	98	-	3664083	12
176573	97.0476	+	176561	12
36173	97	+	36161	12
3807442	97	+	3807432	10
4040951	97	+	4040938	13
1262743	97	-	1262758	15
2195542	97	-	2195553	11
3366909	96	+	3366897	12
4145183	96	+	4145170	13
1017079	96	+	1017067	12
246662	96	-	246677	15
490098	96	-	490112	14
3714439	96	-	3714451	12
1870964	96	-	1870978	14
3656065	95	-	3656077	12
4499791	95	-	4499803	12
1186182	95	-	1186194	12
951337	94	-	951349	12
4231760	93	+	4231747	13
2664610	92	-	2664623	13
3827164	92	-	3827177	13
3436034	91	+	3436023	11
4161322	91	+	4161310	12
3488228	91	-	3488243	15
3651708	91	-	3651718	10
3948327	90.5	+	3948313	14
2941676	90	+	2941662	14
3274379	90	+	3274369	10
3964195	90	+	3964185	10
3258269	90	+	3258259	10
4452992	90	+	4452981	11
2408774	90	-	2408789	15
1300167	90	-	1300180	13
1893661	90	-	1893674	13
2140276	88.7	-	2140289	13
3524241	85.5556	-	3524252	11
1703245	84	+	1703230	15
2531634	82	+	2531623	11
1921103	81.2857	+	1921090	13
2313727	77.5	+	2313712	15
770442	75.875	+	770427	15
1990195	72.3333	-	1990207	12
3446312	72.2593	-	3446323	11
1653760	69.5	+	1653749	11
656486	68.5	+	656473	13
3698170	66.5	+	3698159	11
1049913	65.2941	-	1049923	10
3809821	60.5	-	3809835	14
3717923	59	+	3717912	11
4177656	56.625	+	4177646	10
2275788	56	-	2275798	10
709927	54	-	709939	12
3790585	54	-	3790600	15
174978	51.8	-	174990	12
4244325	50	-	4244338	13
1739236	49.0909	+	1739225	11
4047931	47.75	+	4047920	11
1288017	46.6667	-	1288032	15
2516444	45.84	+	2516429	15
3775330	43	+	3775315	15
3387516	42.25	+	3387502	14
1397564	41.4286	-	1397576	12
1732175	36	-	1732186	11
122046	34	+	122034	12
2041577	34	-	2041589	12
1755421	32.5714	+	1755407	14
1639727	32	-	1639739	12
1298704	31.6667	+	1298694	10
2969284	31.3333	+	2969274	10
2519078	30.6667	+	2519067	11
2229855	30.25	+	2229842	13
925897	30.25	-	925907	10
4437549	29.2857	+	4437534	15
1030927	29.1667	-	1030940	13
1236760	26.6	+	1236748	12
2997078	26.3333	-	2997089	11
1994904	25.6667	-	1994917	13
3524355	23.5	+	3524342	13

## Sheet: sig70-greAB-_G1d
Pause site location	Pause score	Strand	Nearest TSS in the same strand	Distance to the nearest TSS
4516410	14669	+	4516390	20
1225403	10570	+	1225387	16
2797127	10251	+	2797109	18
1640429	6881	-	1640446	17
3926524	6123	-	3926540	16
2903448	5911	-	2903464	16
558986	5647	-	559003	17
4007140	5644	+	4007124	16
2734112	4888.5	+	2734095	17
664539	4468	-	664555	16
4277955	4224	+	4277939	16
4537935	4133	-	4537951	16
571175	3786	+	571159	16
3390427	3584	-	3390443	16
3410628	3500	+	3410612	16
3891892	3292.5	+	3891875	17
3662712	3188	+	3662696	16
543788	3054	-	543805	17
2262861	3051	+	2262845	16
1649870	2729	-	1649886	16
4159122	2698.5	+	4159102	20
3164026	2667	-	3164043	17
2404805	2543	-	2404821	16
1527650	2448	+	1527630	20
4484117	2420	-	4484133	16
2774365	2411	-	2774381	16
2233118	2371	-	2233134	16
823830	2240	+	823814	16
3013795	2155	-	3013812	17
915539	2122	+	915523	16
1242320	2121	-	1242337	17
1852361	2073	-	1852377	16
3340910	2016	+	3340893	17
3788044	1995	-	3788063	19
2716714	1983	+	2716697	17
4599880	1943	-	4599896	16
2542678	1925	-	2542694	16
985156	1921	-	985175	19
3187979	1876	-	3187995	16
3232765	1827	-	3232782	17
3479255	1702	-	3479273	18
2481670	1701.5	+	2481652	18
12119	1696	-	12135	16
1663171	1640	+	1663154	17
4584817	1628	-	4584833	16
4427809	1562	+	4427793	16
956808	1535	+	956792	16
4100828	1434	+	4100810	18
1288334	1429	+	1288317	17
502501	1413.5	-	502519	18
903049	1382	-	903066	17
3378164	1304	+	3378148	16
3597764	1291	-	3597784	20
2902581	1281	-	2902601	20
3798870	1250	-	3798886	16
914506	1249	-	914524	18
4015337	1221	+	4015321	16
3213634	1213	+	3213618	16
528220	1213	-	528236	16
585950	1210.5	+	585934	16
2445633	1175	-	2445650	17
3865637	1144	+	3865620	17
422348	1097	-	422366	18
395621	1092	+	395605	16
2234127	1070	-	2234143	16
3694436	1066	+	3694420	16
3958330	1064	-	3958347	17
3188987	1062	+	3188969	18
4349097	1043	-	4349113	16
1686576	1040	+	1686557	19
4056212	1011	+	4056196	16
2355592	999	+	2355576	16
1292181	998	+	1292164	17
2056948	965	+	2056928	20
882892	929	+	882872	20
3316372	929	+	3316356	16
872138	925	+	872122	16
3151422	925	-	3151438	16
3935540	892	-	3935556	16
1213370	886	+	1213352	18
712090	861	+	712074	16
4244775	840	+	4244759	16
4056223	835.75	-	4056243	20
1008222	800	-	1008238	16
2734979	800	-	2734996	17
1105534	790	+	1105515	19
1654749	771	-	1654769	20
4279726	761	-	4279743	17
3166554	754	+	3166538	16
3790584	735	-	3790600	16
2052732	706	+	2052714	18
717451	701	-	717470	19
3274388	689	+	3274369	19
2405549	685	+	2405531	18
1225346	681	-	1225364	18
2708233	680.333	-	2708252	19
2998066	670	+	2998050	16
4625340	660	+	4625324	16
3260188	624	+	3260171	17
1790164	608.5	-	1790180	16
2989149	594	-	2989165	16
3067886	591	-	3067902	16
1905090	587	-	1905108	18
4542552	582	+	4542535	17
3488226	581	-	3488243	17
3973062	579	+	3973046	16
4470558	579	-	4470574	16
4104978	576	+	4104958	20
3387449	570	-	3387465	16
921883	569	-	921899	16
3483601	563	+	3483585	16
2163637	562	+	2163617	20
3683652	557	-	3683670	18
532205	555	+	532189	16
753928	551	-	753944	16
3646550	545	+	3646533	17
1642873	544	-	1642890	17
4197519	543	+	4197503	16
3387521	542	+	3387502	19
2311305	539	+	2311289	16
3104182	535	+	3104165	17
3765099	531	+	3765083	16
4160677	514	-	4160697	20
1156863	512.333	-	1156880	17
3497424	506	-	3497443	19
57234	499	-	57253	19
3646105	494.6	+	3646085	20
3326865	494.5	-	3326884	19
4188492	479.25	-	4188510	18
1051185	477	+	1051169	16
405930	469	+	405914	16
2288391	461	+	2288372	19
4334439	457	-	4334457	18
4137074	454	+	4137057	17
1048559	450	+	1048542	17
757276	447.667	+	757260	16
1418249	444.667	-	1418265	16
1104109	441	-	1104126	17
1120236	440.5	-	1120252	16
1262742	438	-	1262758	16
478623	430	+	478604	19
1920128	427	+	1920109	19
1028992	414	+	1028976	16
2001077	413	-	2001093	16
176579	409.476	+	176561	18
4083971	404.176	-	4083988	17
3524217	404	+	3524201	16
4022931	404	-	4022947	16
659886	403	+	659870	16
3171310	402	-	3171327	17
3630591	401	-	3630607	16
1107808	394	+	1107789	19
2531383	385	-	2531400	17
820451	382	+	820435	16
3331550	380	+	3331534	16
3098932	379.167	+	3098913	19
3287420	379	-	3287439	19
1213316	374.261	-	1213336	20
849452	370.545	+	849436	16
3750009	367	+	3749991	18
1823848	364	-	1823864	16
2109303	364	-	2109319	16
1940088	354	-	1940106	18
3026402	353	+	3026382	20
3189125	353	-	3189141	16
4150876	352	+	4150860	16
2877551	351	-	2877567	16
2429134	348	-	2429151	17
3664064	348	-	3664083	19
5165	342	+	5147	18
113410	340	+	113394	16
3433285	337	-	3433302	17
3922317	336	-	3922336	19
2711410	328	-	2711427	17
3432762	326	+	3432746	16
1717817	322	+	1717801	16
17470	320	+	17454	16
2301577	319	-	2301596	19
19548	317	+	19532	16
507305	317	-	507321	16
3856311	314	-	3856327	16
2417229	312	-	2417246	17
3656880	310	-	3656896	16
4398261	306.5	+	4398243	18
2641010	305.556	-	2641026	16
4622898	303	+	4622879	19
4032077	301	+	4032060	17
2930668	298	+	2930652	16
3351062	298	-	3351079	17
3984305	294	+	3984288	17
2271127	291	-	2271145	18
3073236	286	-	3073252	16
77383	284	+	77367	16
3732904	282	+	3732885	19
4388443	282	-	4388462	19
2103237	279	-	2103253	16
4244471	279	-	4244487	16
2707040	278	-	2707056	16
3638794	276	+	3638774	20
4439323	276	-	4439341	18
2107470	273	+	2107454	16
1620933	273	-	1620949	16
2454025	271	-	2454045	20
2363758	270	+	2363738	20
690157	270	-	690177	20
3804719	257	-	3804736	17
2627290	255.5	+	2627274	16
503959	252	-	503978	19
1049918	252	-	1049935	17
3752626	250	+	3752610	16
770443	247.625	+	770427	16
2140284	247.286	-	2140303	19
3402788	247	+	3402769	19
3526851	246	-	3526867	16
1288015	246	-	1288032	17
2099675	245	-	2099691	16
3810001	244	-	3810018	17
2640981	240	+	2640965	16
1078129	239	-	1078145	16
4339657	239	-	4339673	16
3476689	237	-	3476709	20
2633785	236	+	2633767	18
820554	235	+	820538	16
3541858	233	+	3541839	19
3243422	231	+	3243404	18
3217349	230	-	3217368	19
2678028	229	+	2678008	20
1223747	225	-	1223763	16
4591944	219	-	4591963	19
2213675	218.667	+	2213659	16
2516449	218.583	+	2516429	20
2406166	218	-	2406182	16
3662670	217	-	3662689	19
2379535	216	-	2379554	19
2967353	216	-	2967371	18
3740547	216	-	3740563	16
1424981	215	-	1424997	16
4185021	215	-	4185037	16
122041	214	+	122025	16
11110	214	+	11090	20
3436030	211	+	3436012	18
4518419	211	-	4518437	18
1975359	207	+	1975341	18
193967	207	-	193987	20
3086178	205	+	3086162	16
677529	202	+	677513	16
57277	199	+	57261	16
469989	197	-	470009	20
485293	196	-	485310	17
3070865	196	-	3070881	16
3775331	192.25	+	3775315	16
152511	191	+	152495	16
2496635	191	-	2496651	16
1927739	190	-	1927758	19
1703249	187.667	+	1703230	19
4540701	186	-	4540717	16
3168819	185	+	3168803	16
2087169	185	-	2087187	18
4103043	185	-	4103062	19
3980239	184	+	3980223	16
1355706	184	-	1355725	19
2632122	184	-	2632138	16
4504480	182	-	4504497	17
4044417	182	-	4044433	16
4019715	180	+	4019698	17
1408167	179	-	1408183	16
174949	178	+	174933	16
576097	176	+	576081	16
404904	176	-	404921	17
710728	176	-	710744	16
3244662	175.857	+	3244646	16
3670399	175	+	3670379	20
714861	174	+	714845	16
897187	174	+	897171	16
2830315	171	-	2830333	18
903759	169	+	903740	19
234234	169	+	234218	16
2941046	169	+	2941030	16
922318	167	+	922301	17
3067877	166	-	3067893	16
4424101	165	-	4424118	17
711876	164	-	711893	17
3828589	163	-	3828605	16
2632237	161	+	2632219	18
1346467	161	-	1346483	16
2342581	161	-	2342598	17
3609766	161	-	3609782	16
3411984	159	-	3412004	20
3834151	158	+	3834135	16
2597	155	+	2581	16
1128473	154	+	1128457	16
4110754	153	+	4110734	20
3796963	151	+	3796943	20
4173420	150.875	+	4173404	16
390177	150	+	390159	18
2663440	150	+	2663423	17
815875	150	-	815894	19
3246848	150	-	3246864	16
3097206	149	+	3097186	20
3111184	148	+	3111168	16
2986500	146	+	2986481	19
1278671	146	-	1278687	16
1515307	145	+	1515287	20
3779223	145	-	3779239	16
879857	144	+	879841	16
2474151	142	-	2474167	16
2708171	142	-	2708187	16
1375459	141	+	1375442	17
1923130	141	+	1923110	20
4324973	139	+	4324956	17
2795091	139	-	2795107	16
3666783	139	-	3666802	19
4501542	139	-	4501558	16
3193244	137.5	-	3193262	18
3598866	137	-	3598886	20
1425414	135	+	1425398	16
1655876	135	-	1655892	16
2152020	134	+	2152003	17
3175034	133	-	3175050	16
1157010	132.875	+	1156991	19
1528435	132	-	1528452	17
2642916	129	-	2642935	19
2890436	129	-	2890452	16
3138523	128	-	3138539	16
1656585	127	+	1656568	17
1915279	127	+	1915263	16
2101005	127	+	2100989	16
4276107	127	-	4276123	16
819395	123	-	819412	17
467644	122.286	+	467628	16
3710330	122	+	3710313	17
264006	120	+	263990	16
2749797	118.167	+	2749781	16
576471	118	+	576452	19
3945581	118	+	3945564	17
143848	117	+	143831	17
1715348	117	+	1715328	20
2581550	117	-	2581569	19
251989	116.75	+	251973	16
2641616	116	-	2641635	19
2940001	116	-	2940017	16
2763488	115	-	2763504	16
1702860	113	-	1702878	18
1161064	112	+	1161048	16
2195277	112	+	2195261	16
594506	111	-	594522	16
1015700	109.5	-	1015720	20
644241	108.5	-	644257	16
623931	108	-	623950	19
3343676	108	-	3343694	18
4158837	107	-	4158853	16
3395873	106	+	3395857	16
1804176	105	-	1804192	16
2231303	105	-	2231319	16
1490416	104	+	1490398	18
699558	104	-	699578	20
1944013	104	-	1944032	19
1914275	102	+	1914258	17
2047170	102	-	2047188	18
1396664	100.5	-	1396683	19
3466606	100	+	3466586	20
2403829	100	-	2403849	20
2519874	99	-	2519890	16
2339224	98	+	2339208	16
3256112	98	-	3256128	16
815927	97	+	815911	16
4346445	97	+	4346429	16
2026099	97	-	2026115	16
4014230	97	-	4014248	18
1241317	96	-	1241333	16
85775	95	+	85756	19
3683444	94	-	3683462	18
4273176	94	-	4273192	16
3331520	92.75	-	3331538	18
4072684	92	+	4072668	16
4273157	91	+	4273141	16
806807	91	-	806823	16
3717135	91	-	3717151	16
1921108	84.1	+	1921090	18
2432020	78	-	2432036	16
1331801	74.5714	+	1331785	16
3054890	69	+	3054873	17
2518962	68	+	2518944	18
2739862	68	+	2739846	16
4638695	65	-	4638712	17
1718887	58	-	1718903	16
4516266	57	-	4516286	20
4177666	56.9444	+	4177646	20
3053797	56.5	+	3053781	16
4402700	56.4444	+	4402683	17
406521	55.5	+	406503	18
3628935	50.5	-	3628952	17
1994961	50	+	1994945	16
3632255	49.5	+	3632238	17
3598852	47.3333	-	3598872	20
478496	39.8	-	478512	16
1923312	35.75	-	1923331	19
1800569	35.6667	-	1800585	16
1899837	31	-	1899857	20
2983616	30	-	2983635	19
2310854	28.5714	-	2310870	16
1655491	28.2857	-	1655507	16
1860470	27.3571	-	1860488	18
1236766	26.2857	+	1236748	18
3446305	23.75	-	3446323	18
889129	23	+	889110	19
3851199	20.25	-	3851215	16
