# Supplementary material for: Nascent RNA sequencing identifies a widespread sigma70-dependent pausing regulated by Gre factors in bacteria
Source: Nat Commun. 2021 Feb 10;12:906. doi: 10.1038/s41467-021-21150-2 (PMC7876045; doi:10.1038/s41467-021-21150-2)
Supplement: Supplementary file 7 — Supplementary Data 3 [file 41467_2021_21150_MOESM7_ESM.xlsx]

## Sheet: Description
Description of Supplementary Table 3:
All primers used in this study.

## Sheet: Primers
Primers to construct strain hRpoD-WT
Primer name	5' modification	sequence				Note
hRpoD-sgRNA-s	none	Fw:	5'-	atactagttaagtgtggataccgtcttagttttagagctagaaatagc		Construct plasmid pTarget-sg6his-rpoD by overlap PCR.
hRpoD-sgRNA-ol-a	none	Rev:	5'-	gtatacgcatggtcgtgcgtaaaaaaagcaccgactcggtgc
hRpoD-6his-olup-s	none	Fw:	5'-	gcaccgagtcggtgctttttttacgcacgaccatgcgtatac
hRpoD-6his-olup-a	none	Rev:	5'-	tgtgactgcgggttttgctcgtgatggtgatggtgatgcataagacggtatccacact
hRpoD-6his-oldn-s	none	Fw:	5'-	agtgtggataccgtcttatgcatcaccatcaccatcacgagcaaaacccgcagtcaca
hRpoD-6his-a	none	Rev:	5'-	gagaattcccagatcttcttctgcgttc
Primers to amplify DNA templates or construct plasmids for in vitro transcription
Primer name	5' modification	sequence				Note
5biotin-universial	Biotin	Fw:	5'-	ctagccagtggcgataag		PCR DNA templates with biotin labeled at 5' end of non-template strand.
rrnB-P1-Cless-s	none	Fw:	5'-	gcgaattcctagccagtggcgataagttggttgaatgttgcgcg	-3'	PCR DNA template for in vitro transcription from rrnB P1 promoter to transcribe 20 nt manually designed RNA without CTP.
rrnB-P1-Cless-a		Rev:	5'-	cgctaagctttccgtgtcagacaccacattcacactacatggtggcgcattatagggag	-3'
mraZ-s	none	Fw:	5'-	gcgaattcctagccagtggcgataagccgtaaacatcgggttttttac	-3'	PCR DNA template for in vitro transcription from mraZ promoter and construct the plasmid pMD19Ts-mraZ.
mraZ-a		Rev:	5'-	cgctaagctttgctccccggaacatgcca	-3'
mraZ-10R Ri--s	none	Fw:	5'-	tccgtaagctcctttcagtgggaaat	-3'	PCR to generate the -10R Ri- DNA template of mraZ promoter.
mraZ-10R Ri+-s	none	Fw:	5'-	tccgtataatcctttcagtgggaaattg	-3'	PCR to generate the -10R Ri+ DNA template of mraZ promoter.
mraZ-tssR Ri--s	none	Fw:	5'-	tccgtaaactcctttgagtgggaaattgtggggc	-3'	PCR to generate the tssR Ri- DNA template of mraZ promoter.
mraZ-tssR Ri+-s	none	Fw:	5'-	tccgtaaactccttttattgggaaattgtggggcaaag	-3'	PCR to generate the tssR Ri+ DNA template of mraZ promoter.
mraZ-mutants-a	none	Rev:	5'-	gctgaggaaaagcttgtca	-3'	PCR to generate the mutated DNA templates of mraZ promoter.
exuR-s	none	Fw:	5'-	gcgaattcctagccagtggcgataagttagtttcccttcaaagccg	-3'	PCR DNA template for in vitro transcription from exuR promoter and construct the plasmid pMD19Ts-exuR.
exuR-a		Rev:	5'-	cgctaagcttaaacggcgtggttcagtgat	-3'
exuR-10R Ri--s	none	Fw:	5'-	gtggtagaacaaatatagtctgccg	-3'	PCR to generate the -10R Ri- DNA template of exuR promoter.
exuR-10R Ri+-s	none	Fw:	5'-	gtggtataataaatatagtctgccgtat	-3'	PCR to generate the -10R Ri+ DNA template of exuR promoter.
exuR-tssR Ri--s	none	Fw:	5'-	gtggtataacaaatagagtctgccgtatcatgcct	-3'	PCR to generate the tssR Ri- DNA template of exuR promoter.
exuR-tssR Ri+-s	none	Fw:	5'-	gtggtataacaaatatattctgccgtatcatgcctg	-3'	PCR to generate the tssR Ri+ DNA template of exuR promoter.
exuR-mutants-a	none	Rev:	5'-	ttttgcgagtttagctcta	-3'	PCR to generate the mutated DNA templates of exuR promoter.
ileX-s	none	Fw:	5'-	gcgaattcctagccagtggcgataaggaaaatacattgtttata	-3'	PCR DNA template for in vitro transcription from ileX promoter and construct the plasmid pMD19Ts-ileX.
ileX-a		Rev:	5'-	cgctaagcttttgaaccagcgaccaagcg	-3'
ileX-10R Ri--s	none	Fw:	5'-	actttttaatccgctaccatggcccct	-3'	PCR to generate the -10R Ri- DNA template of ileX promoter.
ileX-10R Ri+-s	none	Fw:	5'-	actttataatcctaccatggccccttagct	-3'	PCR to generate the -10R Ri+ and SD2 DNA template of ileX promoter.
ileX-tssR Ri--s	none	Fw:	5'-	actttataatccgctaccagggccccttagctcagtggt	-3'	PCR to generate the tssR Ri- DNA template of ileX promoter.
ileX-tssR Ri+-s	none	Fw:	5'-	actttataatccgctactatggccccttagctcagt	-3'	PCR to generate the tssR Ri+ DNA template of ileX promoter.
ileX-mutants-a	none	Rev:	5'-	aactccgtgtcgcaatcca	-3'	PCR to generate the mutated DNA templates of ileX promoter.
mocA-s	none	Fw:	5'-	gcgaattcctagccagtggcgataagcactcctgaaaattattat	-3'	PCR DNA template for in vitro transcription from mocA promoter and construct the plasmid pMD19Ts-mocA.
mocA-a		Rev:	5'-	cgctaagcttaaatttagaaaacgtagtta	-3'
mocA-10R Ri--s	none	Fw:	5'-	tccttatccttatgataatgagtgccg	-3'	PCR to generate the -10R Ri- DNA template of mocA promoter.
mocA-10R Ri+-s	none	Fw:	5'-	tccttataattatgataatgagtgccg	-3'	PCR to generate the -10R Ri+ DNA template of mocA promoter.
mocA-tssR Ri--s	none	Fw:	5'-	tccttatcattatgagagtgagtgccggaaggatta	-3'	PCR to generate the tssR Ri- DNA template of mocA promoter.
mocA-tssR Ri+-s	none	Fw:	5'-	tccttatcattatgatattgagtgccggaaggatta	-3'	PCR to generate the tssR Ri+ DNA template of mocA promoter.
mocA-mutants-a	none	Rev:	5'-	atcactgattttgagaaaag	-3'	PCR to generate the mutated DNA templates of mocA promoter.
yieE-s	none	Fw:	5'-	gcgaattcctagccagtggcgataaggttgtaataagcttgtctg	-3'	PCR DNA template for in vitro transcription from yieE promoter and construct the plasmid pMD19Ts-yieE.
yieE-a		Rev:	5'-	cgctaagcttttaaaatccctcgggcaaag	-3'
yieE-10R Ri--s	none	Fw:	5'-	tgattacgcttgtattcataatggacca	-3'	PCR to generate the -10R Ri- DNA template of yieE promoter.
yieE-10R Ri+-s	none	Fw:	5'-	tgattactattgtattcataatggacca	-3'	PCR to generate the -10R Ri+ DNA template of yieE promoter.
yieE-10LR Ri--s	none	Fw:	5'-	tgattactcttgtattcataaaggaccattaagcatggag	-3'	PCR to generate the 10LR Ri- DNA template of yieE promoter.
yieE-10LR Ri+-s	none	Fw:	5'-	tgattactcttgtatttataatggaccattaagca	-3'	PCR to generate the 10LR Ri+ DNA template of yieE promoter.
yieE-mutants-a	none	Rev:	5'-	tttactggaatgatggaca	-3'	PCR to generate the mutated DNA templates of yieE promoter.
yieE-SD1-ol-s	none	Fw:	5'-	tgattactcttgtatcataatggaccattaagca	-3'	PCR to generate the SD1 DNA template of yieE promoter.
minC-s	none	Fw:	5'-	gcgaattcctagccagtggcgataagggccttactcaattagcta	-3'	PCR DNA template for in vitro transcription from minC promoter and construct the plasmid pMD19Ts-minC.
minC-a		Rev:	5'-	cgctaagcttccatttatcacagaataga	-3'
minC-10R Ri--s	none	Fw:	5'-	atgttatggtctggattatattgaggc	-3'	PCR to generate the -10R Ri- DNA template of minC promoter.
minC-10R Ri+-s	none	Fw:	5'-	atgttataatctggattatattgaggc	-3'	PCR to generate the -10R Ri+ DNA template of minC promoter.
minC-10LR Ri--s	none	Fw:	5'-	atgttatagtctggattatatagaggcaagtcaccctccca	-3'	PCR to generate the 10LR Ri- DNA template of minC promoter.
minC-10LR Ri+-s	none	Fw:	5'-	atgttatagtctggattataatgaggcaagtcaccctccca	-3'	PCR to generate the 10LR Ri+ DNA template of minC promoter.
minC-mutants-a	none	Rev:	5'-	gccttatagtcttcggaac	-3'	PCR to generate the mutated DNA templates of minC promoter.
gadW-s	none	Fw:	5'-	gcgaattcctagccagtggcgataagaggatcaccgagcagacat	-3'	PCR DNA template for in vitro transcription from gadW promoter and construct the plasmid pMD19Ts-gadW.
gadW-a		Rev:	5'-	cgctaagcttgataaattttggtcctacca	-3'
gadW-10R Ri--s	none	Fw:	5'-	tcagtatgctaatgaaatgatgccag	-3'	PCR to generate the -10R Ri- DNA template of gadW promoter.
gadW-10R Ri+-s	none	Fw:	5'-	tcagtataataatgaaatgatgccaga	-3'	PCR to generate the -10R Ri+ DNA template of gadW promoter.
gadW-10LR Ri--s	none	Fw:	5'-	tcagtatactaatgaaatgaagccagactgtttcttagc	-3'	PCR to generate the 10LR Ri- DNA template of gadW promoter.
gadW-10LR Ri+-s	none	Fw:	5'-	tcagtatactaatgatatgatgccagactgtttc	-3'	PCR to generate the 10LR Ri+ DNA template of gadW promoter.
gadW-mutants-a	none	Rev:	5'-	aattgaaataatcgcagta	-3'	PCR to generate the mutated DNA templates of gadW promoter.
mrdB-s	none	Fw:	5'-	gcgaattcctagccagtggcgataagcctttggtcgcgtcatggc	-3'	PCR DNA template for in vitro transcription from mrdB promoter and construct the plasmid pMD19Ts-mrdB.
mrdB-a		Rev:	5'-	cgctaagcttaattagcgccgatcctcca	-3'
mrdB-10R Ri--s	none	Fw:	5'-	ttggtacggtaagcggtattctgccg	-3'	PCR to generate the -10R Ri- DNA template of mrdB promoter.
mrdB-10R Ri+-s	none	Fw:	5'-	ttggtatagtaagcggtattctgccg	-3'	PCR to generate the -10R Ri+ DNA template of mrdB promoter.
mrdB-10LR Ri--s	none	Fw:	5'-	ttggtatggtaagcggtattcagccggttgtaggggttccg	-3'	PCR to generate the 10LR Ri- DNA template of mrdB promoter.
mrdB-10LR Ri+-s	none	Fw:	5'-	ttggtatggtaagcggtataatgccggttgtaggggttc	-3'	PCR to generate the 10LR Ri+ DNA template of mrdB promoter.
mrdB-mutants-a	none	Rev:	5'-	tatttacgaagacataaac	-3'	PCR to generate the mutated DNA templates of mrdB promoter.
artP-s	none	Fw:	5'-	gcgaattcctagccagtggcgataagattgtccggcatttcgtga	-3'	PCR DNA template for in vitro transcription from artP promoter and construct the plasmid pMD19Ts-artP.
artP-a		Rev:	5'-	cgctaagcttattctcgccgtcggtcagc	-3'
artP-10R Ri--s	none	Fw:	5'-	gtgctacgtttattgaataatgcgc	-3'	PCR to generate the -10R Ri- DNA template of artP promoter.
artP-10R Ri+-s	none	Fw:	5'-	gtgctatatttattgaataatgcgct	-3'	PCR to generate the -10R Ri+ DNA template of artP promoter.
artP-10LR Ri--s	none	Fw:	5'-	gtgctatgtttattgaataaagcgctttgcttttaact	-3'	PCR to generate the 10LR Ri- DNA template of artP promoter.
artP-10LR Ri+-s	none	Fw:	5'-	gtgctatgtttattgtataatgcgctttgctttta	-3'	PCR to generate the 10LR Ri+ DNA template of artP promoter.
artP-mutants-a	none	Rev:	5'-	aaaataacgggggcggtggt	-3'	PCR to generate the mutated DNA templates of artP promoter.
focA-s	none	Fw:	5'-	gcgaattcctagccagtggcgataagcataaaaaccatgcgagtta	-3'	PCR DNA template for in vitro transcription from focA promoter and construct the plasmid pMD19Ts-focA.
focA-a		Rev:	5'-	cgctaagctttcaaaagggttgtcagct	-3'
focA-SD2-ol-s	none	Fw:	5'-	caatttctcatctataatgctgttagtatctcgtcgccga	-3'	PCR to generate the SD2 DNA template of focA promoter.
focA-SD2-ol-a	none	Rev:	5'-	tcggcgacgagatactaacagcattatagatgagaaattg	-3'	PCR to generate the SD2 DNA template of focA promoter.
Primers for permanganate footprinting.
Primer name	5' modification	sequence				Note
mraZ-KMnO4-s	none	Fw:	5'-	acctcggtatgccttgtgac	-3'	PCR DNA template of mraZ promoter for permanganate footprinting.
mraZ-KMnO4-a		Rev:	5'-	ttgctccccggaacatgcca	-3'
minC-KMnO4-s	none	Fw:	5'-	atcgccagcgcgcgatgatg	-3'	PCR DNA template of minC promoter for permanganate footprinting.
minC-KMnO4-a		Rev:	5'-	gccatttatcacagaataga	-3'
T7A1-Cless-KMnO4-s	none	Fw:	5'-	aaatttatcaaaaagagtat	-3'	PCR DNA template of T7A1 promoter and 20 nt manually designed RNA without CTP for permanganate footprinting.
T7A1-Cless-KMnO4-a		Rev:	5'-	cgctaagctttgggatggct	-3'
Primers for RNET-seq.
Primer name	5' modification	sequence				Note
barcode DNA linker	Adenylation	Fw:	5'-	NNNNNNCTGTAGGCACCATCAAT	-3'	Barcode DNA linker.
oGAB11	none	Fw:	5'-	rArGrUrCrArCrUrUrArGrCrGrArUrGrUrArCrArCrUrGrArCrUrGrUrG	-3'	RNA for negative control.
oRTay7	Phosphorylation	Fw:	5'-	GATCGGAAGAGCACACGTCTGAACTCCAGTCAC/iSp18/CACTCA/iSp18/TCCGACGATCATTGATGGTGCCTACAG	-3'	Reverse transcription primer.
oLSC006	none	Rev:	5'-	TCCGACGATCATTGATGGTGCCTACAG	-3'	Sequencing primer.
