# Supplementary material for: Nascent RNA sequencing identifies a widespread sigma70-dependent pausing regulated by Gre factors in bacteria
Source: Nat Commun. 2021 Feb 10;12:906. doi: 10.1038/s41467-021-21150-2 (PMC7876045; doi:10.1038/s41467-021-21150-2)
Supplement: Supplementary file 8 — Source data [file 41467_2021_21150_MOESM8_ESM.zip]

Archive with 2 entries (2 files):
- Source data/Source data of figures.xlsx
- Source data/Source data of uncropped gel images.pdf
