# Supplementary material for: Nascent RNA sequencing identifies a widespread sigma70-dependent pausing regulated by Gre factors in bacteria
Source: Nat Commun. 2021 Feb 10;12:906. doi: 10.1038/s41467-021-21150-2 (PMC7876045; doi:10.1038/s41467-021-21150-2)
Supplement: Supplementary file 8 — Source data [file 41467_2021_21150_MOESM8_ESM.zip › Source data/Source data of figures.xlsx]

## Sheet: Summary
Summary
Fig. 1c	histogram		Fig. S1a	scatter plot
			Fig. S1b	scatter plot
Fig. 2b	venn disgram		Fig. S1c	scatter plot
Fig. 2c	pie plot		Fig. S1d	scatter plot
Fig. 2d	histogram
Fig. 2e	heatmap		Fig. S3	histogram
Fig. 2f	line plot
			Fig. S4	pie plot
Fig. 3a	boxplot
Fig. 3b	boxplot		Fig. S6	boxplot
Fig. 3c	boxplot
Fig. 3d	boxplot		Fig. S16	heatmap
Fig. 3j	boxplot
Fig. 3k	heatmap		Fig. S17	column pot
Fig. 4a	boxplot
Fig. 4b	boxplot
Fig. 4c	boxplot
Fig. 4d	boxplot
Fig. 4e	boxplot
Fig. 4f	boxplot
Fig. 5e	line plot
Fig. 5f	line plot
Fig. 6a	venn disgram
Fig. 6b	boxplot
Fig. 6d	heatmap

## Sheet: Fig. 1c
	Read length distribution (%)
Read length	σ70-WT	β’-WT	σ70-ΔgreAB	β’-ΔgreAB
8	0.000214399	1.28107e-05	0.000244771	0.000224612
9	0.01111	0.01402	0.00832	0.01106
10	0.17825	0.12499	0.1549	0.09976
11	1.33609	0.66287	1.99273	0.96874
12	3.71483	1.5183	8.28893	3.35277
13	4.85382	2.05042	13.2621	5.06962
14	4.40313	2.27301	13.5862	4.93077
15	6.4328	2.50004	10.8636	4.41379
16	30.7007	5.48332	11.1954	5.14627
17	34.2397	20.3454	14.6231	11.1297
18	7.3731	28.1752	8.34779	16.193
19	2.25612	18.1706	4.41245	14.5457
20	1.81684	8.86715	3.39266	11.1563
21	1.57554	4.32916	3.66772	8.35006
22	0.7592	2.41229	3.02528	6.11773
23	0.26025	1.75016	2.00847	4.696
24	0.08822	1.32305	1.17024	3.81843

## Sheet: Fig. 2b
Position of the pause sites
σ70-WT	β’-WT	σ70-ΔgreAB	β’-ΔgreAB
4169816	4104410	4516410	576464
3750009	4036763	576465	1124705
3213632	2518957	1225403	576465
4104408	3943596	576464	1768500
3213631	3940069	2797127	1768501
4104410	4166597	4516409	1092076
428858	4104409	2797128	189653
168432	4035874	2797126	4277955
2996637	4035130	2797125	1768499
1225399	3213632	3750016	4516410
1082251	4033761	4516411	3750016
1050130	4033773	1124705	3752624
4169817	3940068	3773608	3750005
3265463	2518958	4007140	986328
4040440	3943595	3750005	2771320
3662708	4035131	770125	4516409
4501672	2518959	956806	3213631
770119	4166596	882894	882894
3750010	4166594	2734112	4104410
2488331	2945420	872137	1225403
1572594	4035867	3524287	3524287
3332797	3942011	2771320	4072681
1786283	3942099	2066013	3752625
3990654	3942023	89602	3791788
1100052	506511	882893	882806
3213629	4036761	3213633	3213633
1290628	77593	3773607	2754166
2272694	4104408	576466	4104409
1092075	4035869	3791788	4501675
2016100	3939641	506511	4633513
4393439	3943591	4277955	1161061
3990655	3939688	3752624	897186
3213630	4033757	3378163	570868
3773603	3940061	3436027	3651556
1121917	3940070	570868	4633514
2481664	4166289	3188993	3213630
4478003	226317	4324967	3651830
2212912	4035868	3188994	1161062
3213633	2945416	3213631	4501677
3188988	4033763	189653	3943596
4040441	4166259	179210	4324967
2513651	2945421	571175	3524288
405011	3942024	770123	179210
4104409	4035121	1161062	2341541
3939693	3942028	3524288	49804
3965427	4035132	571174	2076066
123381	2057880	956805	2404683
3039549	2518956	2771319	152506
103224	4169816	1225404	2741669
1647463	4166258	3773609	2797125
1988372	2518960	3410628	1161063
3183287	3213631	3750017	3978860
4501671	4036764	77646	3213632
3950431	4173549	3352097	2771319
17466	3942017	3638018	77646
3950430	4038631	4072681	3939460
4105444	3939642	4516408	2797128
418567	2057881	1881181	189654
3352326	4166260	3891892	3180462
4169815	3941434	1278718	4035868
3352325	4105445	2754166	2797126
803393	4035872	2404683	1468562
764369	3941435	3662712	2016103
3975341	3942098	3834123	4036763
1100051	3943594	3750015	152507
1708636	1768501	2754168	3530697
428857	2518955	2981297	3662712
1572593	4035871	2262861	882893
3108385	3348718	4501677	2468781
2780915	226031	1161061	4516411
3773604	2057879	2741669	2404682
3662709	4166595	3524289	2981297
2940923	2057878	179211	2508998
1753493	4036762	3891890	4625340
3213628	226318	2404682	4007140
2231197	4038632	882806	3942028
3039547	3941430	3213632	872137
770120	3939689	3651556	3662711
4071427	226030	4501675	2262861
4471027	3213633	4639148	4104408
4033761	4035873	915538	1368908
4518720	3941424	712081	4035869
1700228	889370	3891891	576466
256522	2798690	1289087	2797127
4038632	1121917	3750014	4639148
1116883	3944645	897186	1860562
1536389	4035875	4516412	3750006
3804048	3109511	4159122	2454062
4072681	3942085	1590900	4071432
3409036	226024	4071432	3940069
3773355	226032	2488330	3331550
1988371	3940071	2108076	3348718
3379953	4033762	1092076	3735096
1100050	3942096	4427808	3524289
18574	4169817	3213630	2754167
1121918	1768500	4633514	4166597
151817	3940060	2780916	986329
3332796	576466	141365	3940068
2741502	3942095	3651830	2754168
2488330	4033758	1161063	3750017
1842103	1225399	3662711	4501676
3662707	3561639	2339222	3750015
2286044	3944712	1527650	1161060
4163351	3348719	3646106	3348719
1900873	3944720	151820	3830581
1785485	4208062	113407	1881181
17465	4035870	2981298	222817
3087323	3750009	3378162	2893802
1700227	3944721	559770	1121918
1225400	3942027	2016103	2594
224905	226622	2276522	3188993
4292672	4166254	3978860	3166554
1291105	3941429	4285458	4285458
3834117	4516405	3752625	2716710
4038631	4208050	4633513	4036761
3039548	3939650	576463	2780916
3188989	3940058	1785450	1278835
3038075	2488331	212334	4033757
142191	2945417	2716712	576096
2060090	4033774	742031	151820
3380373	3942029	507411	2802599
402924	3940074	3902486	2562041
485692	226316	1236822	915538
3785714	4472133	4501676	576094
3372939	897873	2060092	4169816
1301260	4169809	2454062	1289087
3939691	226309	2735615	770125
1298396	3944643	1150753	1078354
4220801	3524287	823830	141365
2231198	3662992	2754167	2468782
1050137	4174578	2066012	3494975
3773354	224907	2940923	2945421
485714	3942012	2115424	3796965
2754165	3939693	1368908	4501674
2262861	4169808	2341541	4038633
2159188	4174579	4516405	2594797
4173303	2497789	3086174	2741668
1710150	3942018	3773610	1225404
2337968	4035866	3188992	4276363
4516537	4173551	1468562	179211
4105445	228691	3939460	4038634
3944721	3940065	712181	1215937
2718495	2519280	915539	226030
3646103	216101	2734111	2076065
2164540	3943592	2108075	3939461
3098926	4056363	3835181	3421134
918001	1768499	1647463	506511
2164541	3942022	2763367	4216986
3942011	3942100	2311198	2270347
968493	4166249	418672	2488329
3466601	3942013	922064	3940061
2780916	225589	2698546	1785450
2940922	956806	1121918	4231777
937142	1092075	1150752	2981298
1653365	4478003	3340910	4035867
4244771	576465	3796965	576463
946094	3784944	2276521	3180872
1700360	4035857	1289088	4516408
937141	3942082	770124	2945416
3534993	2519279	2716714	2057881
764368	3944658	956804	3942024
2516429	3941425	4402722	3764951
3834116	1225400	865773	714859
1177233	3939687	576467	4038632
3695105	3577739	4040445	3638018
770121	223754	152507	2057880
3309739	4169810	494342	1476030
4561597	4166598	4495715	3750014
234942	2807603	2468781	897185
781317	576463	179209	77593
4105443	2311198	3607193	2945420
2857761	2945418	1161060	3378163
3795122	3942015	4131779	2339222
4232980	226025	151819	4033763
4371225	4173544	4073290	715872
3608431	506510	2289381	1984784
3183276	3942021	2741668	4035121
2213703	4035858	3590430	2562040
2857760	77382	4072682	4035132
576465	3944727	1225399	1144175
1050131	4048029	2650503	2780915
3479283	3942090	3494975	3939689
3777033	4169815	1167277	478623
88000	4465647	89603	17326
1339245	3940075	3750006	179209
3988819	1647463	742032	2741435
3978856	3213628	2562041	4276346
3821168	4038642	1128469	2227031
4173302	4208051	956807	4063011
957309	225599	3773611	1840342
2694985	3944647	2807603	3834123
3811406	1257974	2797130	4495715
4371226	226301	2076066	3773608
3344101	225592	3796008	2734112
2481663	3939648	4131778	2893803
1290629	4166503	4056211	4072682
1703769	223758	2893802	571175
3244657	889372	3530697	3115254
4516405	2945415	4104985	3752623
181424	3944258	2115423	1121917
2513650	4035126	152506	1914285
1741799	4276363	240356	1278836
506511	3941422	398802	3865565
4159118	3213630	4131780	29227
4213811	3984661	2481670	1953618
3176023	3939691	4104410	1976386
3886667	228690	1225402	4169817
564219	3939643	4071431	769967
2474554	4033771	2594	2340521
1298397	3346472	770126	3193220
2271425	4276362	3891893	4035872
3695104	3561638	4516407	3984661
3973046	226314	2780915	3662992
4049775	3939692	3735096	113407
1920403	3944644	1663171	4036762
2404683	2945419	4259621	3942017
3942082	4033759	2754169	4036764
2590534	4038650	246650	3188994
2996638	223746	1389366	1225399
1489842	3944659	2562040	2057878
98596	2591046	2797129	4033765
258422	3773603	3834124	4131780
1995014	3752621	714859	151819
4516536	819608	4086468	980125
1339244	90001	3543637	4086468
2797126	3940073	3629273	1622635
4076051	224905	1150751	1311979
2619129	2945414	2705182	3943591
3410624	4033772	576094	2987758
405502	226623	3180872	3186218
2052234	4035133	1468943	4166260
4035130	3980716	2716713	2518962
2980434	3332799	1278835	3941430
225742	3087842	4427809	4273788
2041054	3940066	567672	2060092
3065167	1082251	2481668	4518721
3724484	2940923	88004	2945415
2614981	4208049	2504429	3939642
3766937	4208061	3580702	3784944
754445	224902	2485444	1128469
1331786	226619	956808	733372
872561	3332797	3749219	2227030
3940059	507897	3193220	3980716
4176186	3332800	3053793	3826989
429020	4173547	3939461	3941435
1919757	2735160	1579696	3942018
3561639	4035118	1078354	3973062
179210	2627586	1020619	234232
872929	3826989	4159118	443895
27264	2812899	2716710	1051387
1324996	4208060	4402723	4208062
2113381	3213629	628501	2749794
59155	4457496	3750004	2108076
3635635	3779249	3978861	3773607
102175	4035125	2468782	1051185
224902	3944661	246651	865773
226314	3086239	1112877	17469
441582	1121918	3186218	3891891
2797125	3939645	3886445	3899027
2797127	3940059	2488329	3944712
3409037	12060	3103845	182458
225738	3944722	3466608	2363758
1710288	4035859	1591592	3590430
2165169	4571198	4100828	3939692
123382	4501672	1741410	507411
4118678	1646392	1664368	212334
4398243	4174266	1288334	1382106
1876928	2513651	1572598	4484513
2272692	3942092	3524286	571174
18575	3944662	222817	3089097
196768	226607	3331665	240372
260666	223750	3950435	882895
640601	3694432	2417948	226032
2289381	2771320	2063916	2770208
3072885	576093	4007141	1664368
4272108	1303871	578425	246650
3410625	226313	4063011	3180873
3109511	897874	234232	4408173
3858632	223755	4346763	4489051
945510	2735159	4528528	1808964
2856312	4033760	3180873	2488330
1124795	3942086	4528529	4166596
1288329	4035123	4516404	4035130
114567	12061	1984784	2991230
2362649	4166610	2288393	4478003
1161061	4169814	969875	3891892
3108465	3943602	231077	4231776
1501851	4072681	1645970	180857
3834118	3942097	578424	2063916
3282094	2754165	608999	4038636
1735800	3941431	960952	4501678
4578001	4035128	1878576	1002224
1704034	12062	4104408	3580702
3169213	4633514	3638019	576093
4104978	2481664	49121	3694436
4526045	3144995	1225400	3359573
4577882	3942084	3764951	2716712
2583676	3944657	1020618	1225400
3072884	4035122	2481671	578424
3436027	3561640	3072889	3378687
559838	2857780	3182839	1243141
1015182	3944646	3053794	243412
4543383	226308	3891894	3944721
1895166	4368651	1735801	1590900
2518957	4036760	2594797	2371590
2620263	4174265	4495716	3939693
4169809	780670	3378164	2341542
418566	4038648	3950436	3978861
770122	2519282	3186220	2246593
3662710	2797129	1292746	246651
3332798	3378163	570870	1741410
437420	4035124	2404681	544536
1489843	151817	17469	1439058
4262752	2893802	2415464	1257974
936005	77386	2893803	1339851
3524287	2151680	4408173	2504429
3980716	3551059	3766373	3796966
2282792	2519287	89601	2807603
3287766	3941426	635121	4578496
3939689	2798689	2772084	2974605
923922	3551058	3830581	259456
1175592	4036768	4212194	2057885
3372940	4166599	544536	2108075
2474555	1278743	1311979	4277956
390771	3940067	1384719	2884777
579796	225732	844297	3766373
1239095	3943929	819094	4071431
3250416	4035129	2111041	3202619
93817	3995940	3023721	3413661
3090923	429752	3213629	4103821
872123	3662708	4276346	4488904
3378683	3939651	3253409	4501673
3662992	3941433	969874	879856
1290627	4038643	4001081	608999
2576877	4368652	1128471	1647463
576463	946355	3891888	1994960
2595785	3944660	576096	2518958
2151892	4035863	2749794	1735801
2771320	4166507	2311639	1572598
3265461	225588	2797124	3651557
3193192	4035861	3884667	4504616
3608179	1735800	4639151	2518959
4166594	1860697	3023722	4410107
240352	4035120	770121	1646392
224900	2519281	3348718	17467
1422039	4038636	2996618	897187
3193193	1395769	4072683	4131779
742032	4407266	969876	3942099
2945502	4007966	3984661	2463312
196769	2165224	2417947	2111041
4179111	1958045	640601	3694435
2576878	4033769	4015337	3633101
1468637	4166290	154907	49121
2764741	571657	3359573	2115424
966176	3941423	3886446	3750004
2718496	4484513	418912	4033761
3525889	1257975	2741434	3783259
189834	4166255	4015338	636307
4369057	4166292	2807602	2595
3380195	889371	3213634	570870
1744594	2519278	561572	559770
752175	2893803	712080	1002222
3798368	3941419	2940922	3939690
4166596	3561641	585950	1331799
168431	2185295	426257	400556
4023906	3942102	2183574	1020618
3410628	2746932	2694934	3942029
3244658	2780915	49804	2945414
418568	712089	268659	4033774
168802	3282094	3834122	2812899
1301523	2937549	3530927	1953619
3975342	224906	240352	2996617
3607246	2057957	1349830	4038650
4071428	956813	3920806	2763367
124012	4049070	1850439	3920806
1330895	133022	559769	1735800
3188987	1144175	1331790	4007141
1422040	1891818	88005	635121
3213627	3577738	2270347	1860563
4536945	4173550	2504430	1645970
732800	3244659	2874672	1269646
1185955	489252	1470711	3213629
2266374	897875	2734069	1860561
911282	3944253	4349019	4261974
3793057	754187	844298	2741434
2550673	226034	1278836	443896
2802956	4035864	2454063	89602
3971305	780071	2741435	3316372
3176024	3939640	3779302	3978859
1211342	3944718	142681	1768502
4427804	4172173	1840342	2772084
3936268	3561642	1297672	3213634
4208049	2797126	570869	3752620
1012503	4075095	3453566	2716709
1116884	4247480	3865637	1020619
872475	2914420	4103821	2518960
1920404	3662709	2945412	660670
2763936	3939690	142682	576095
3265464	4038649	2807604	4000994
3378682	4276359	3651557	2066013
1753494	12059	3865565	2057882
142192	223759	715872	4534992
225734	2057886	2874673	2754169
479580	4173545	4098789	1278743
781316	226022	2066283	2913367
2975405	3942093	1824073	4035875
1080809	4033767	4104983	1225402
2615970	3941436	571176	1331800
4194840	1243141	3248605	3453566
4254460	224904	3851373	4472866
208933	3662707	4231777	1579201
2919143	4035865	532220	712089
2230633	3944648	1368909	3373098
224904	712087	4071433	4625338
1423290	1293799	3796966	2152020
3718348	2735161	4173306	4495716
3804049	4036767	2716709	3662901
4465599	4166251	569705	4518740
1331795	226043	1881180	1735976
1155861	3200055	395621	4035131
2272695	3943601	4590731	1225845
256521	2614279	532200	3253409
583785	4427806	2097479	2780300
945513	4501673	4472866	712088
4375776	2175382	578427	29228
3607941	983653	2076065	4166256
4561598	3942026	3865638	915539
4397246	4035862	819093	2289381
1501850	4465648	4304855	2485450
1700226	3941427	3773612	3749219
4040442	712088	1002224	4208050
3808076	226311	3013573	4535800
2552073	225587	3340909	1840344
3974066	223745	1528406	3942095
3544528	576092	2371590	2016102
571170	2289381	3694436	2404681
1741798	4035879	3648818	710662
3940069	226310	3188987	1960150
1468639	4038635	3202619	2454063
3933852	4534611	4276347	1984783
3382326	657200	1146045	2141274
3344100	3053523	1250263	2453719
1127085	4035119	3582799	4276347
222972	4106628	3661983	4472134
3031438	4501671	1579201	3064182
3190198	159	2281833	3260359
1785451	4036765	4049352	4518720
2262862	4173548	479378	2591046
4427806	418529	398803	152508
576466	4033770	1984783	3646106
1269654	4166261	2620278	882809
1150748	71801	3072892	3089096
429752	223744	435816	2543769
1735799	4105444	1112876	226318
3054564	4285458	1686576	1292181
4495365	4465395	3580703	3421135
4254481	457966	2689545	3942011
89203	3969820	882809	3109511
2231106	225600	3602361	3186220
3109411	1161061	579800	3835181
3183288	2798691	823829	582069
3942095	77383	3608019	1349830
4567787	3544529	3248606	3248605
3929261	475658	2947419	889370
103223	2712288	4589701	1468561
986616	2807602	914252	17327
3526658	4166605	4040446	3942025
4618412	4370830	3891885	3944723
4179112	2765080	903769	570869
124013	2481663	1625526	3248606
732799	226319	465931	819608
777309	640601	1297673	4516404
968494	4020234	1523650	3752621
2262858	2236448	4104409	4166258
3294086	4516406	4056212	4516405
3950429	3109510	4007139	879857
4033757	3826959	1572597	712181
4173544	3943935	179212	2270346
1735885	4547975	1527651	1124707
3646354	585946	4000994	2263455
145213	4166248	2475855	3942012
3546137	3939685	3265536	226316
141365	4174263	1389085	844297
1681413	4267990	1337610	914253
3151504	3378161	2355592	4118403
2151910	3940064	582069	4625341
1895167	4216986	1292181	1257975
2741501	4161716	3410624	1840343
2803563	4440687	2531535	3886445
3943596	1860698	418671	2066283
181425	168432	2135438	3413660
1839529	1175708	3773603	712087
2803022	3886667	1228033	4457496
3939694	225594	3291443	2518956
3990916	226026	784859	1509590
4169808	780375	3995944	4166289
3531002	1734121	234300	2945418
2797128	2057882	182458	1850439
2968922	2795178	461219	3436027
756920	3942094	3819420	1768498
872211	2518965	4238335	4032077
3884775	3944656	1297669	3378162
4576595	4166601	4533007	467591
2476190	4049282	1002222	2152019
1995015	4183351	3607192	3940075
169053	226618	2355593	4033764
176449	1892573	3530565	956806
418565	3943607	2747276	3791098
1154113	4166246	399072	4589701
1987975	4398917	2985073	1278718
2288447	983654	3331663	1389366
2734065	1892574	2056948	3093088
3891886	2623235	3036675	2076067
3943594	3678475	4498645	2996618
4166289	3942016	3662992	4495959
4273935	3944259	4518720	2770210
1338593	506512	259456	3166555
3603436	3942019	695898	640601
4471026	4174273	1669951	4264809
4617544	1902466	1523649	2518963
1005141	2746894	2492926	1403874
102255	3388561	2986496	4484098
1213366	4468501	256525	3410628
3633222	4516409	2803576	1645054
2268830	237010	2026135	3359579
1646392	226321	1527645	4035874
2054620	226604	1543741	405011
771311	4477063	1020620	2749795
3773396	922483	3366098	3940071
4208046	2632343	2262862	4625339
4272107	2941354	1472643	1080532
3291431	4465394	1735800	2485451
3065166	2797125	4504616	2797129
4100823	4048030	4383243	3189975
4393438	4499890	3749220	1124696
3920891	189653	882892	3944645
4003486	225593	3316372	1905525
2468583	1871664	2043966	4535050
1228597	3388563	3666862	4035128
2513652	4188452	757274	3661983
638104	4208054	3749218	3942015
1808248	762069	872138	4528529
3274385	1924373	3580701	532200
564218	1940630	3694486	4072683
3522436	2284463	4056210	2986496
4402717	1735799	4358272	4501736
4617590	237119	2884777	3378164
883793	986324	1940669	3794662
946368	2970733	3582800	4166259
2734682	3939649	29227	3886446
3646102	3942091	2763922	154907
1842104	3944716	2734107	1017695
3274384	4516404	945862	3766372
3717746	3784849	4076786	3939645
956805	3943600	4007103	3944713
3250334	2534006	3543636	3188992
4035131	3773354	578426	3719970
4038642	2519289	2263455	3942027
771866	2698555	2485362	4516412
2362648	3944264	4100830	2518957
2488371	1225401	405508	636306
4639136	3984467	3834121	1905526
3821169	3346473	3901765	2716711
889370	3891887	2536392	2754165
935948	1005809	1766086	3602361
1895948	2165223	3382331	3834121
3599094	4116460	3891886	1292182
4038643	4023154	1653369	3103845
2231199	3886446	2488331	4035857
132455	3436027	4501674	1297672
715867	3779247	733372	1382104
3340658	225734	3331664	3943595
3934186	2940729	1102704	4035871
4038646	3346474	784858	576467
259451	21893	2716711	1934631
945509	3431829	2770208	2415464
2945501	3244660	570867	2930668
96003	2720751	2340521	3939694
1266869	4179113	3254812	4131778
1753492	1395839	3378161	8202
4491275	4455302	1213370	2066689
418529	1860657	986328	3937789
3245315	1303872	2763368	1124704
4036763	3851994	590069	712090
4502826	174991	2627287	3670399
4618028	2940922	3237889	897199
770592	1243140	151818	154888
2220216	1940629	1625784	1998426
3380196	4075257	1403874	4173549
2165168	3935605	4100829	3366098
2651007	4578088	29228	1528588
3544529	3883171	2749795	1591592
4176185	956808	745835	259473
576294	2751592	2060091	2504430
3099155	4037409	3530928	969874
3891885	3826988	3694435	1080533
1718453	89602	2981299	1864826
96002	3773604	712090	3387521
856324	3485023	4259622	223759
1050138	1148030	2746667	1934630
1515920	225733	710662	4518529
3699734	196927	2913367	2510734
3773606	90567	3291444	3595871
3943595	3348717	18578	89250
4465647	2192322	2741505	2463313
4516404	705173	1121917	4633512
3340659	1338652	2481672	1289088
3934187	1735801	4261195	2115423
485715	225742	3086176	2874673
675435	4056356	3766372	742031
1349826	4393327	1128470	152509
3344834	4465599	3663399	4484097
3971304	89763	4488904	886638
4285458	123381	1875603	2190719
4324967	3882571	3119511	1409821
4495364	4368653	3378687	1622593
3811964	4159118	1297671	3942023
70924	3806630	4228394	4595097
133789	2664969	832141	4625336
638734	1145888	2996617	1228033
2288446	3484898	4244775	4166598
576464	208741	3621036	3378686
243537	4025364	3648819	3773609
771865	712139	1288335	3942098
4132944	77592	3421135	475562
2519280	4244771	243412	578425
2485438	3891885	450935	4412853
4591750	4179246	3984330	4495960
754444	3200054	1805808	628501
154903	458052	2367220	1257973
3135999	3943938	2765447	2468780
956806	3352163	2945413	3023721
2468582	3891886	2996642	3796008
576422	202324	3865774	3032380
3408099	4390784	2734070	3941436
4169814	3109411	4471026	3997938
1267080	778930	3032380	4166249
754628	819607	1579678	4590731
179211	3236407	113409	770123
1105531	243535	4100023	49805
1443759	3491105	4007102	1732183
2271426	2746860	1292182	3580701
2407603	3821028	2362556	2485444
3013179	1705467	3352096	844298
4263898	3055075	3796007	3764110
986615	2751591	1095145	3940074
1708635	93899	849450	4166599
1986706	225736	3482345	4440258
3031437	3946082	4046283	4472864
2859377	754188	3202620	3115255
1115984	2812898	3340911	2705182
3524489	1860691	3643284	2974603
1786284	3939686	71332	3663399
3523428	2945722	3318147	956805
2268831	4023393	3724489	4056363
2534393	1860692	4471027	2798558
4485084	22401	506510	142681
570689	4457462	1278719	216101
3932518	712826	1554631	914252
4279696	3055027	154888	2038987
4038636	3244657	2453719	3382331
4382424	3365683	1840343	4100023
102254	4216984	832142	226309
1291106	2531558	956809	1144176
3371703	2267852	2270346	3483602
3939685	1084810	1840344	395621
3966280	2735162	1124696	3944722
849811	938645	4516406	2807602
1804402	962985	769967	2276521
1268173	89601	1105534	2623235
1331785	208740	3453564	3064183
4486427	3882653	4048029	1622592
4213812	2465950	3752623	1663171
1653936	4018976	4557561	1338172
3525947	4570394	882810	1339852
3942012	97286	1988371	2763368
1468646	4402268	3611951	4516407
2518958	3108490	1236823	897873
4232981	3984468	2050530	1817994
179209	4390785	4518721	2108077
866328	201058	3565529	2770209
3537837	175228	4484269	3943592
4184579	4018975	1105536	742032
946369	1948828	4118403	1167277
1881206	3946461	2627289	2380926
2272693	1860655	3724488	2681949
3966278	3431828	2016102	3378161
3966283	229024	3359572	569705
4173549	3596578	3651555	1215936
4276359	1144304	2945410	1579696
1330896	2765259	945863	781906
2034183	3346600	3835180	3359572
2407601	3085279	3891887	2519279
3287767	3999336	4427811	4228394
3523429	3176037	1311978	3023722
979899	770618	4638446	4244775
3354560	3244658	3819419	3202620
4166258	1331648	4518529	3944727
144546	1620624	113408	4276362
3607247	2749794	770519	882807
3723846	3348692	1960150	1878576
3837278	3819773	4104986	2772357
3184131	202326	784787	4501672
3752621	1084100	4015339	479378
3940068	705172	4199794	4049352
3293722	90000	426256	3940060
2532811	1081113	4261974	4038635
17467	3784942	1942215	4105445
770690	3777185	2763939	506510
966177	77387	3590474	2945417
1100053	1732561	3791787	3244640
3590468	1243148	2311248	3580703
98595	405528	3103846	121978
154904	3245747	3166554	835553
2590160	4403210	3752620	3254812
2772310	762118	570683	2497789
3383875	193420	1105537	3576872
1718452	3851986	2580498	3451883
485691	1735887	1107804	4033775
3295318	1084104	1678796	240356
4023350	2945723	980271	2417948
240353	257823	429752	3524286
390604	4216985	3244640	3632220
419973	3646096	4472864	3980237
1115985	1861479	832140	179213
4049296	3935307	2772085	561572
4536996	124010	405507	4528528
4370053	2411406	2770210	1121919
762762	4023783	2734113	1324337
849446	89600	1791632	1095145
1265324	973725	2758932	3942013
3939688	1924342	4446503	3943597
4040413	2746852	4056209	4304855
2734108	3378684	2190719	757274
196555	4534612	585953	3891890
883771	160	559771	2454061
975557	4570399	3946578	4476481
2313661	3886726	715873	152505
4393442	1111166	2276520	3362393
462993	3946463	2689544	922064
1290544	225744	4478003	1338173
3525948	772724	2595	3941422
4019934	3902881	1901283	2151680
777611	939534	2355594	1243140
3773608	405502	4561597	3494976
2590535	3346469	1409821	4033773
2765417	3943941	1592266	1243148
460768	225743	2897716	1384719
778141	1158510	4103822	2417947
2734106	4465396	660670	4358272
256520	2751590	1701676	3942022
1154112	3098947	712089	1252917
3526896	3929300	1146047	3654797
3939641	3561643	2454061	3348717
4127998	2726	259457	2698546
756207	3551061	2991230	2276522
441583	4075255	3410625	695898
715868	237120	4159125	3632175
819904	4104978	980125	2507490
1149898	1921106	1464114	2612484
2263664	3530837	1292180	2890155
2752855	1145890	3779259	3036675
4398245	3646097	3431832	3779302
3608178	3773608	2405130	769968
883772	1237198	2612484	4213392
2626238	2053078	2763366	3851373
3285621	4049287	3421134	2593
3291430	4160171	4540257	226623
259452	208342	78284	1292180
1228599	2531535	1767959	2716714
1411298	1717814	2803035	2947419
2194065	707486	3699737	3719969
2589495	1338838	1751209	259457
3971306	3965096	4524252	2057884
4166597	1717815	2708216	3453564
199299	402567	2468780	712081
169052	3245746	4457303	2518955
923921	1237601	2066689	5165
1496816	3485939	3531813	1896748
1786286	90107	1389367	2771321
1791626	3108491	2380926	3565529
2598677	3819603	4159124	4174266
3732900	1899981	2650504	528333
4454913	225731	886638	1994959
1182146	3176038	1924025	1995081
1331243	195496	3433268	2041205
1726344	4159110	3699736	3791789
1849139	582904	2052732	4035133
3711181	1735886	1785449	2772085
3711182	4262487	2485451	3629273
4197992	496500	3651824	2057879
4365392	2721847	1214895	2576402
1109926	3339359	475562	1115988
3403196	3785157	742033	659884
405006	257822	4007142	2204823
742031	4398243	4159123	4524006
879911	401238	576095	4526013
2053916	4403618	1579695	4273789
2420403	4244772	3331666	4349019
3475686	3823201	872136	1368909
3410627	475659	1480868	4231772
390770	2314289	1768501	3666862
576093	3819658	2562042	3939643
939200	3948330	3077281	4075096
1840603	956807	17467	1092077
2055404	3352915	1819785	2708216
3802425	3812472	231078	2311198
1150746	4015676	3607194	224907
1230566	4159819	2969280	840953
2055405	4247479	570694	1124706
57687	2627587	141367	1669951
1145152	1703911	882816	1942215
2750633	4018321	1124707	3331548
3940058	2890651	4534992	3940070
3995845	3346054	1645406	4238336
4262848	770731	2770209	3176038
1155860	428740	3274388	3891893
1976386	257947	3590473	2367220
3524214	962980	3638017	3942096
4231868	12755	3327136	3943594
13713	1732557	1146046	4038642
762761	4179245	757275	2041204
4516538	108273	897185	3791787
260667	107795	2253323	89603
99371	100957	2741436	3851994
2436423	1237651	1462737	1881209
3941424	4206007	3632175	2930667
4035871	4371286	2405549	226319
196554	225738	3171115	2183574
2734107	3346603	3937789	2945422
27263	1333636	964580	4166600
2060088	196926	3494976	3654995
2220215	2493739	2507490	1112877
2769940	2969273	849451	1875603
4049295	4178994	1250262	3940073
1150181	1099666	3980391	142682
2740503	103711	494341	2246592
763513	458054	1002233	3901765
1443830	849446	3436026	1002223
3031064	4176398	3911832	1311978
4187437	962986	3507398	2405130
2213675	88000	1115988	3433268
109668	77594	770119	3807442
3826989	416344	2499494	3858636
4160171	2411405	1696607	3911832
4163352	2627588	2998066	3942090
420366	3410624	4272733	1666650
1015183	776937	1767960	2056948
1653366	4037415	2747277	4259621
2041053	1157592	949227	3176037
2633913	1755419	2598468	1108192
2983835	4015631	3103844	1257972
4163176	4255273	3950437	3582799
4105496	3888337	1150748	3942016
196767	962835	949421	1678796
200691	3886533	2531346	4208051
3989676	225739	1994960	715873
1468589	4099296	3382329	1523649
1735886	4607412	4585664	2341543
1993983	4402700	3858636	2355593
2685209	1150751	234233	608998
3770695	963013	2945502	1020620
4035861	3886888	4427810	17228
4229344	2945721	4625340	1231571
457685	3943933	1389982	656772
4084011	3561592	1881182	3944646
262184	973724	2576877	2772356
897929	3943934	4639150	585950
3245316	849548	1472642	3755376
3408098	1151381	3963680	465931
3599093	3238009	1732183	3939644
4166503	3348722	1817994	4001081
4266451	4402943	3086175	17229
2752890	4457495	3524184	806582
585115	1487768	1324337	1824073
2589494	1717817	2464358	3037535
4038644	3553965	4501672	3325103
141361	88153	3382336	4166610
946095	3995988	3466609	4199794
1175457	2263464	2528161	879855
3090922	3820270	182457	1572597
3933853	2531559	4159113	1767959
4032627	656772	3950438	3175012
933636	2735514	4538716	3410136
256068	416808	823828	2519280
1877112	4014511	915540	4198778
3058260	1157006	2598469	3244661
3802424	2555346	4277956	579294
3807067	3086305	3802429	1468563
4157108	3965934	2026136	1892574
4262751	4390581	4238336	4174265
1995004	3931540	2698547	770124
236022	200391	637858	243522
585062	778985	1666650	2807604
812686	3776666	4022859	2716713
1175086	3646102	2481669	2772365
2482651	3886719	1978735	4169815
2925831	2042717	4409845	4183351
3607940	3886445	2930648	234300
3804694	416670	1474619	4116460
226999	4015402	4040447	980126
2752854	982378	1078445	2026135
191241	3208704	1830266	2065634
923762	4366683	4638448	3809865
4578002	2057959	2095675	1470711
1753797	3948323	2780918	4173544
1515919	93817	122040	2940923
1711078	3410628	1470710	745835
2006264	3980399	2982351	3942082
4106601	456614	3865639	4038684
2518959	3968217	4501673	175989
2663434	4198667	4073289	189655
3942098	2284237	4231776	1592266
4058046	3819659	608998	2371636
3884776	3785158	2498040	2996616
4198781	1303919	3260188	3875562
88001	106247	1838241	823830
3732901	2534007	1312581	1733361
4198783	4179114	2108074	4346763
1150326	127840	4540258	4488906
2721706	1717813	4124946	2163637
479579	4178015	915537	2712705
965782	4179146	781906	2874672
1050129	2940924	2405547	3524205
1331242	176574	2530410	4498645
1712866	1299951	4457304	151818
3481921	2759282	712087	865732
3561640	3777068	4041109	3939691
3651556	101302	1068899	1480858
3824701	4020820	2969273	3383579
3244776	199286	2109257	3662676
1150327	3717923	2481667	4033759
3038076	21470	3382340	4035870
3098947	2945507	1089400	4446503
425925	932650	212335	3530565
583589	3902706	1480858	4542552
1230569	21562	3958681	4639149
1421767	2752874	4495714	3378165
2407602	1301998	3237848	226622
3072886	3403254	4402724	1528589
3791788	1145889	2288394	3920807
3815119	1755420	2763492	4169810
931826	2053077	3103847	2435210
169544	459256	4350724	2468785
774338	3236518	2464369	2945419
1168033	712184	579294	2367695
1175590	2066588	4000993	4035873
1215315	3086303	3602362	969875
2927610	939533	4261194	1338171
2981297	4445941	1051470	659885
3546136	563935	1395363	1750710
3795649	461113	3841968	1976387
4036761	4398876	585951	4174579
4395141	462685	2618085	1264749
225739	3966182	2914385	2884629
436187	4607414	3638020	2108074
2419661	1860696	949420	2985073
2488332	2481680	1808956	3621152
3054566	3561839	2308549	4035119
3561638	3965930	3041678	1108193
4023349	2088090	4346443	1766086
1225403	779748	1905526	1753312
1804401	3943936	4197518	3681703
3820747	3945076	849653	1587597
770593	458304	3819421	2991632
176450	4370703	167449	2998066
1011092	962805	4267459	4166292
1785450	456725	3410627	398902
2311944	1005300	4412853	3724642
2925992	1175150	1101071	849450
3807066	2945720	1407054	2363757
4166259	3882166	709968	3858359
4187438	3694898	621487	3944716
3176022	4047934	2576402	570683
2516442	107535	3186219	1343141
3282093	3965956	4542552	1924025
1293540	758865	435817	2162282
1918221	3995962	1718896	3752626
2231196	199469	3973062	3941431
2720691	417031	1468944	4073290
3481922	3990888	3530906	223755
3695106	712182	507410	4033760
3939642	1900873	1078409	712091
4037409	1100018	2758930	1167417
4254480	4328404	3736804	3643362
4516409	2740003	1278837	2798692
1078595	4014522	1297520	1860699
225732	3244756	1590927	57276
1703768	88154	3608018	3621042
3942093	757923	3655023	4383243
3561886	2734108	4104978	1527650
234943	4005823	418913	2097479
1341110	922402	3865773	2803035
2087462	4404213	1751208	3582800
4022853	2751588	1002223	3942085
4100929	455813	2417857	4238335
4231772	3943932	2477254	3053794
104636	2533285	4104897	400555
4198782	4247481	3029211	1257978
4263896	1744594	1480866	2363749
478619	4037411	3891889	3010877
2512189	200470	4104870	4015338
3013757	938646	823831	4498734
3013759	1005256	1590901	882810
3039546	1984899	2485450	1445383
3383236	417958	3293744	2371637
4229173	932644	3324783	3432762
2516445	225741	3378686	3980238
2752889	1100052	2417856	819093
4292673	3820808	2967145	3950436
1744592	1717882	1161059	4639151
1012504	1921105	3483601	1682242
2282022	4178996	3767781	2447932
2803472	401239	3984467	4035859
3180608	458061	2036436	4285450
1258085	2809388	2163637	4615320
4402718	3968218	3768809	3072889
165861	2531557	2593	3940065
190866	14141	980270	2355592
197730	4371372	4080444	2362556
1150277	2229932	980269	4208061
1985344	4047940	1874906	405929
2265950	3553802	2190681	484934
2798716	3980398	2723862	1805808
2890248	458567	3289508	4000993
3054565	1158509	3530707	4492556
3851953	1682242	3382330	2803576
4071432	2751589	3621041	2974604
4187436	3886454	532205	3942019
4177666	197757	2493441	77382
224901	2764919	2754165	149906
2094252	4056377	3809865	563104
2902689	3561873	4537246	2063834
3192818	1237118	882888	3670400
3275628	4056354	3289509	3939688
3436023	2060384	748976	659886
4037415	3968216	1173659	1667700
4347608	4040440	2186226	3784942
1010740	2042762	4451742	231077
1461580	3943948	770122	897877
3949794	2940730	3462530	4540257
4504069	208504	705292	602734
4633394	229023	4212193	1303871
1744593	2531536	455813	3466608
3966282	980290	3180480	3750007
102076	3995989	3832763	3942086
406923	3352647	155466	3950435
1712867	3882934	461218	4071433
2584965	2231129	2033137	4166294
3190228	1151298	1046276	113409
3466602	982733	4557560	3483601
3694432	4213810	585949	1161064
3819773	4374353	715871	1645055
4414828	2464351	3646550	3382336
4495877	2807828	4201381	2897716
892330	4015338	4276348	4402722
1080948	3646099	1615866	1767960
1331244	755623	17228	2366324
1710151	1744452	398902	2945424
1995003	402006	2115418	4035118
2890249	22444	4197519	4166247
2912542	1157004	847495	4633515
3937709	4373832	1767962	564249
4441951	2314287	1891310	1686576
4544148	90568	3387521	2694934
4516406	3718159	4488906	748019
3347173	3561589	1288338	2945412
225733	3342853	4169816	3248615
405007	4183350	4273788	3646550
460072	3560689	695899	3086174
979897	2481722	2311305	1986125
3792820	198954	3980393	1988371
4035869	2823883	2151678	3316373
4638445	458048	3188988	4310841
209389	3109509	4131781	4446504
1005041	3775326	1089399	4056211
1154278	774044	1528409	1128471
2694126	1084102	3053525	3814716
3785713	567564	506512	4166594
3799075	4402702	131524	4561597
4116264	176575	1384730	3834124
4434931	4213754	3104182	17470
3638234	4176397	418914	1382105
1527645	257917	757273	1741412
1901113	198484	1442525	1753311
872947	1147028	3373098	4532284
1067144	1100086	3386422	712080
1496632	2533973	3724642	1107804
2598676	4173830	4517757	1838241
3402780	1084101	1493225	3694434
4371224	1151378	3260361	3992293
4402339	4183093	1476030	4035125
638105	4374302	1735802	4040952
1700229	780564	2054829	4196444
2798717	2464337	3572928	4524252
1017861	774038	3765099	2640980
2001178	4399562	152505	2741670
3939686	1298718	1173821	3984330
4049774	4020105	3053792	2531346
3250517	4020136	3324785	2518961
962337	416530	4085070	3662902
1840330	2481723	1311976	3941419
2937383	1150748	2412524	1337610
3096383	3340310	3590431	2723862
3638816	4183861	1528588	3796967
4576596	236937	3791789	4163355
4615910	3544943	2107469	4166507
2532810	131650	1715340	179212
102783	3984469	2969281	576092
465453	757357	2026138	1078355
589374	402805	152508	3202618
1735887	4390474	2288792	3332800
2269405	2531543	3992293	17465
2693798	494533	4040440	879858
2746518	775465	152509	973724
3817774	2481806	1243554	2741436
4516408	4571175	1395364	4038649
585601	417515	3750018	4446470
702778	4176399	2969274	226034
872474	4198664	3796006	1881180
2151893	460798	3980392	4407266
2620264	2282462	1406066	3891894
3098676	3524449	1904181	3561638
3773607	564076	3958682	222820
3086477	2481665	17560	3013573
1301261	4183585	696619	3654994
931825	2945508	1349826	4044988
151820	1099586	1468563	89601
169507	2739884	2380925	223754
872930	12756	2528160	2735159
1327956	12757	1645054	4035866
3804730	198444	3453565	4044977
3858709	757274	677528	570867
3978857	2464406	2184902	1523650
88532	4179542	2562287	4584945
1439235	4400031	3041679	12060
1701272	12939	3621152	182457
2045212	3244662	4007143	226031
2275227	3346053	405929	3213628
3774128	3551167	748019	3651831
3851986	3718339	2746856	3941425
87999	3999539	2468783	4476479
93818	4255521	4276349	455813
770125	4402929	4577886	1104681
1298658	1901020	705290	1112876
2708380	4047935	2772460	1528406
3042148	89676	3188989	2689545
3462595	2945504	1331799	2720321
3695930	2945724	1768500	969876
4633542	176573	256524	1026986
176561	2057964	3799081	3166553
1115995	131667	3661982	3865637
2798715	1487107	3661984	4477063
485522	4261194	3699735	2350619
1544771	1146218	4100022	889372
3942023	93166	879855	3171115
4127999	193421	4589702	3943602
4370703	2284238	879856	4035134
4467107	563993	2709539	4059190
3054964	1739270	4265944	3988822
3210497	3883263	2650498	540266
21384	199464	2902674	897875
855158	3199908	3779303	1017694
957821	3646103	2491107	1480868
982170	4457490	2550356	3651555
1121919	4538716	3331662	4166506
1726345	4261191	570695	4159122
1809743	458053	2183575	2464358
1984779	1900747	2286048	2720322
2065630	4369919	2884778	2812898
2488372	703493	167450	3942021
4033762	417241	1028000	4046283
4503755	1486688	1092077	4557561
4633594	3883433	2141274	4048029
3250333	3934291	2481663	1732566
407500	4015401	2640980	819094
674929	656753	3724880	1587596
788580	4180739	3974071	2022619
1017109	4374518	2721316	2562042
1920402	4198615	400592	4166261
1942212	1682235	4561602	4166508
2406641	458056	3646105	4216984
3944720	3884013	754445	4476480
4173342	4181490	1528285	4100828
2532861	4399082	1102225	3053525
214339	3777252	2468785	144721
972953	258	4501736	986327
1105530	4180051	3265467	1998425
1572597	4374301	3694434	2518965
2231433	707601	2156501	3107559
2404682	849450	3524206	3490495
2468533	1147576	4163355	3494977
3572922	2284239	405502	3988824
4016852	1329462	1612352	4231761
4038641	2926173	4110747	4485203
4131779	3646106	4536951	3834122
4279367	4015339	484934	4548010
4393440	1860699	3978859	1150752
4553394	193237	1577055	226022
3865763	4446139	4516413	660669
757268	4424237	174947	2519278
1109297	1900283	267606	2967145
1324995	4177145	1904182	2987755
1339246	256350	2039803	3939648
2213969	1157292	4577887	4166603
3646355	4423144	2697967	2165223
3966281	4178016	461220	2109257
4093822	106600	1753311	2380927
4633514	2720825	1235608	4277954
4100824	3888182	3104181	903769
262185	158	1225405	3995944
571313	4176534	1791631	400557
960664	104272	4173142	1579678
975558	106601	2519787	3331549
1010741	3886534	3131937	3360272
2529257	3352164	4029164	3974071
2590688	405567	2977031	4033771
2937384	3902655	2991632	2620278
3058258	849451	849652	226607
3185892	3346660	190744	502800
3941425	3208799	1515301	1173821
4197504	3086238	1554462	2380925
4219807	3886725	1051185	4276575
4501677	1302079	1690491	1288334
949221	2311165	2086861	2786965
980121	2945510	3769263	4040951
1528273	2481720	4244773	4173551
1985345	161	484941	4638448
2379605	2057991	2380928	1389367
2632731	417529	3841938	2288393
931827	2753762	2227031	2488331
2534392	434043	2763491	2982351
4516403	22433	1579697	4208060
4056363	107543	2040912	1150753
3524490	3932458	154908	1144177
77810	2945502	1579698	2164624
584968	3244661	2383839	2675882
585946	2533854	2471639	3260188
656772	4255207	3053795	3351948
1111076	107541	3086177	1078445
4293825	4246265	3882268	1395839
398719	3945083	483591	1944146
1809742	1100014	405930	2129463
2511316	1146912	629094	2308549
2689808	2088089	407889	2492926
3245524	2311164	769968	2772364
3804050	3931513	2008791	2803616
3891887	3551577	2129463	3749218
3965428	4399884	2903614	4166604
1168038	225740	1994959	590069
2519279	456587	2412522	1428920
2754166	2533971	2735785	1474619
3380374	3553186	4346764	4540258
4293826	4160230	3410629	12062
4618254	107542	1718917	506512
921859	4037410	1869302	1278837
200692	4369920	3260359	1869956
1011148	2057963	1905525	2576877
1211343	962014	2105006	2734111
1489909	982348	3176104	2945413
2213099	1921172	1112875	3324784
2633912	3408478	3462531	3661982
4195014	757235	3858359	418529
191242	2270403	4044977	490551
713243	4036735	4104984	568746
4516410	759446	4365395	2033137
57686	1237535	179208	2735161
190745	2661777	1225845	3382330
621518	201061	1228035	4085070
1665615	2229858	2246593	4595096
2467797	208495	4104871	3352098
3094655	208621	2288391	1331790
3525355	3552171	2481664	1819785
3244668	4020848	2485443	2056949
1711826	3886453	4046282	1150751
1726343	461216	4475195	2531535
2026130	2466862	3681703	1214895
2407604	4177518	3995942	1864783
2476969	4390586	256522	3186219
2694236	1151130	2468784	3317630
2698546	3551575	1664369	3328586
2945420	89603	2982352	4033762
4099256	3237948	1410019	4440687
4229172	1099642	1753498	1732563
849810	8409	2499493	3352915
1490178	1150884	2926066	3784848
418667	2481714	3465182	3886726
234966	458051	2749796	3929820
570868	1146909	1808957	4612469
1078597	2229864	3248615	121710
1615861	1146905	234231	225589
1739207	3086228	1480867	949420
3795121	458059	3765103	2618085
3942017	780481	4137074	3799081
4618027	3886599	3662676	3942014
225589	2511064	4410025	1543741
462994	849553	2940924	2262862
763020	3551574	1875696	849451
776465	1739388	234301	226025
1080426	2753658	1048559	3942093
2288387	2940840	3030963	4216985
2746851	4198663	1745756	872136
4032031	4404219	1580412	882892
4228389	3883170	3158850	1250263
4618411	4245046	4124892	2010234
2465942	92132	757276	2060091
96947	3822319	3176102	3648819
224903	4374406	1638136	4225640
875379	3209129	2076067	155435
880692	4176503	4633512	579800
2420091	4399258	945861	2041203
2721649	2940733	71334	3318147
2213702	2764741	532204	3807441
3777032	3883131	1150749	4173547
3638233	1150935	2405548	4244772
3526515	92350	2697661	113408
758295	563936	3766929	1124818
99370	2280597	502800	2478201
212329	2481716	913913	3103846
651979	4398036	1527646	3316374
1108501	4465400	1573891	3486817
2271924	176572	2582055	3834163
3851954	110325	3494974	4472133
4437475	2751883	4105445	4638446
4397247	4390584	4410107	405930
756919	3931917	1837491	2018148
2926336	3053792	4365396	2135899
485449	1100015	1078355	2485362
504815	3244668	1611963	2536392
759176	3551532	1903493	1228034
2525283	3646098	2998065	1645406
2529703	1900012	3119512	1659713
2720652	1739271	3388504	1786357
3293022	4398214	3937358	2318183
3942085	1150752	4578496	2405549
4040801	780482	3010319	2945423
4106602	1099667	3267419	3643284
4478697	3544277	4495959	3942030
4501675	2268400	4532324	879915
1901115	2314290	374120	2632237
1148062	3935009	1331800	1653745
579401	4020496	2716707	3694486
688407	417151	3580704	2735785
757674	4177091	578423	2746932
856326	455843	1686575	3026402
1017107	656483	1528408	3817569
2714956	1151382	1934631	3886667
2925993	2060374	2708217	4074103
2929916	13762	2772311	4166290
2985180	756261	3899390	234233
3188921	757967	151817	890100
3633221	2734107	638095	1067145
3792969	3948329	677526	1175708
3793172	4374899	1899269	1381988
3941430	3245878	2689546	3169671
3942024	3053632	3651831	3790689
3994733	296	78282	3819420
4038634	102877	234790	1257976
4100928	1237119	1468570	528267
4457496	4374908	3130274	1751208
3946568	197602	4084019	2689544
4424311	4248533	1108192	3395873
461077	417655	150580	3941429
59154	1646091	3865564	4033767
1338203	3524460	4212195	4435693
1468804	12091	240372	865962
1736657	1744513	974719	1640249
1785484	4390473	2968922	1751209
1861949	77573	4574671	2011179
2486059	4261255	478623	3524157
3595981	3931515	903768	3833615
4371684	774043	3193221	4131781
4589708	2042763	3796955	4228395
2516443	1860656	17229	3109512
4369058	4245574	1732182	1225401
921858	1702795	455808	1464114
1211344	2534004	1920128	2447931
1572595	4175579	419778	2619135
1700359	3348685	1806709	3104116
2230632	225735	2404680	3524184
2496614	3561686	3607191	4116248
2705164	4465640	4080445	4208056
2748222	2735687	4495713	4503850
4076050	3483987	405506	176579
4537053	402007	443019	2516434
3403195	416672	3031069	2165224
197729	201060	3274387	1940669
1297663	2464405	3408279	4007966
4437474	4159348	4590732	3902707
3792284	963147	1349831	780071
150576	4424236	1389084	1480866
402957	12092	1613927	1785449
1849140	3820509	2271462	3941423
2052235	4437746	3841966	225587
2094744	3291431	4244430	267606
2759277	194818	1528522	429752
3834221	3560198	1785451	1068899
3837236	2533644	1978736	2735615
3989675	4173803	636307	3648818
2053054	3484887	1325000	3823620
3883036	3646101	1718915	4535799
405915	2753657	1924130	435816
479581	962129	3316374	4015337
504813	3882650	3646104	1250262
760754	2751672	2698545	1439057
1366229	757930	3773606	2518964
2004370	4177673	4639149	3681704
2313477	8403	2914376	3826960
3239046	192824	4080446	3831507
3651555	3483986	4084820	3942084
4016776	4015333	1212886	3944720
4170369	162	2060090	4231760
4498956	1300874	3530706	4471027
4539935	4103840	3851229	1105537
1258086	3999230	4495960	1410019
1901114	3989254	585968	1462737
638735	4465592	674169	1527928
1154276	2229863	844296	2405547
1864820	417481	1333817	2468783
1904176	454399	2001663	3551059
2721705	3551465	2107468	3830582
3340657	3963726	3804056	3939649
3773356	4368830	2712705	4036765
3988818	4245047	3950554	772724
4518580	4246989	757272	507410
2739889	1620775	1028992	2709539
202745	4516548	2919147	2746667
2165170	4261199	2996616	3248614
15382	849449	3202618	4517757
197071	4177379	3213635	4639150
237281	1148067	4373684	1310720
2231434	1682241	4638447	2043967
2519287	4398877	1164245	3189751
3561641	3902522	2734105	3513897
3638789	962130	1381898	3868028
3750005	2533966	2267648	4244773
3925843	417032	3984329	2141275
3942018	2532316	2253322	175988
4503902	3053793	150581	1622720
2481716	1717983	2734114	2465950
465454	2519157	1986712	3463932
897931	4245577	176579	4495714
1423056	3948331	3833615	4504617
2247784	3086237	4285450	4618919
2598340	2516443	4495717	1128470
2924121	849549	2585533	223758
3309738	2284345	3325103	715871
3410825	13761	3351948	1297673
3603437	3108483	4238364	2162283
3832759	262184	4534533	2528161
4043292	1646090	212333	3559943
4557549	3352108	677196	3611951
4578000	3209687	1267863	4446469
461081	3999231	1696606	223750
4116680	4390585	1901284	576097
215344	8909	3724881	889620
268618	417235	4527345	1830266
433837	2314194	980272	2051400
1215229	3053794	1128472	2758932
1219925	3410665	2010235	3768118
1228598	4368959	589378	4540841
2403359	3984551	2339221	3482345
2741505	2042718	2530409	1157010
4441179	14032	2939013	1311976
2151425	1147522	3324784	1611963
932395	257911	3365174	2011178
1339464	2516444	3663400	2057957
3534992	106985	3765098	2122583
1331796	3886580	256521	2404691
4104979	3948328	2151342	3265871
9403	2481715	2571092	4166595
1044059	4025352	3524217	240373
1630774	176787	659886	585949
2229728	107378	1288333	12059
2927809	1146093	3166555	2054829
3102798	201057	3633101	2981299
4085064	416364	4231772	3662900
4196681	4179237	4516541	3796964
4467108	2531868	4541929	4104486
4014772	3886666	2721317	4007142
1900874	2230015	712082	1860700
108273	961836	1067145	450935
2313662	107779	1213366	1469113
3792002	707594	1956220	3237848
200262	2533284	823826	3324783
3339472	1157080	1818239	4375193
3210496	4245647	2026137	4580820
16996	4465398	2536521	3902651
4328936	4390591	3462532	223745
1005139	4390472	3995287	573418
1150751	2532196	4162576	1944145
1301522	90561	4472865	4472136
2859386	770581	3176037	960952
402925	1302072	4478298	78282
3293723	1700249	4570261	770126
1861479	226981	2060098	2580498
1808211	2531602	3491664	2932850
2481665	1146911	3765097	3413662
776941	2945617	458062	3655023
4398574	3882271	4534047	3752622
1225398	982354	1212887	4285318
1301229	2751806	1753310	1645965
3383097	3931451	3188995	2798690
1755532	3882572	2697665	78284
1901020	417959	2878571	261535
1150276	262241	989746	2253323
1894990	229038	1753307	3107560
2151909	4175349	3723798	3465182
3282097	3820534	1994958	3621041
90104	190281	94565	3749220
1554532	229037	980121	4410106
2313998	3561838	1515300	3773610
4499893	4176433	1869956	2516449
460769	417488	2052238	882808
713885	3948324	2109258	1472643
1626350	4116538	3332797	1653369
3180475	962861	3851306	1976388
567668	4037416	1107808	2227032
774337	2940735	2735612	3796006
3378163	3562061	532202	696619
3932517	4245430	709969	2618086
776937	4570323	1622635	4169809
2314075	3946420	1678797	212335
4398573	4015190	1860700	225588
4084012	4177671	2229740	225599
2474556	2060378	2780919	226308
2940924	2753620	3185817	2716707
2969273	4370197	4173307	2945410
777010	107377	1124704	3359578
3291432	3108465	1767961	3732881
1469347	1299049	2011179	3941434
1744513	1300010	3030962	507897
2284345	1680210	3635664	1017696
4175302	1900116	2341543	2026137
3250469	2267853	3530708	2383839
962959	3965858	3545020	3523835
2716707	849555	3755376	3576871
3387550	2751673	3796967	3958141
4211217	4423067	465932	3978857
3543632	12086	473251	4033772
1718454	107794	840953	4131787
3963673	1158283	1926249	4537246
4104977	4177146	256523	604914
200431	2519079	398804	1488928
3126272	1194466	1767121	2286048
1653935	4370430	2504431	3596578
3344833	4173829	2708210	3942102
3291438	1099530	4220816	4035858
4159117	1300445	1753497	4455302
757269	3552354	2006269	4468501
2735636	3989290	2040740	4501734
2808939	780486	2689542	733371
4177665	4247633	1078205	872138
4570255	4398878	3694164	2519290
109669	3935225	4534048	2735160
2632233	938602	637255	3694437
4369921	564149	1462736	4220816
3382920	1146040	2664869	2481670
3646106	2280484	3773604	4465649
4495740	2940734	1992430	1019536
4398244	1298841	2974605	174990
1175456	564072	3245642	400558
2151891	3945033	2626073	1105534
4402716	3886598	3629274	2008791
4292671	4015195	4457301	2626604
1718024	4424468	770520	2812250
458274	455547	538501	3796007
1150020	3946427	969873	3939651
3250461	1744590	2056949	4278043
3796003	4424222	2185722	4471026
3965426	2753623	3524290	4524146
457199	4398915	3851736	4578088
3086239	4390587	4044978	1735802
3765093	3948327	4516403	1090302
1901269	564078	1717837	1124759
2764742	229032	567671	1389085
4398413	236942	820451	1480857
3694482	416942	4244771	1669978
3937354	2060377	1314313	3093087
3346627	3775327	2477253	3119511
77687	3820129	3724487	3177898
938747	4526079	776945	3274388
1005267	656525	3331550	4370835
703461	2598488	4056473	4393327
3038125	4103841	4059190	3053793
2466567	4402887	4538628	479676
4173383	1861799	4614716	882805
2632256	1620737	3098932	882816
104635	459008	1645055	1690500
3936267	3820809	2687118	2115418
101948	1739437	155435	2379609
1339247	4390475	1433131	2468784
1486439	656599	1860699	2712289
1711624	2519078	559762	3200055
3965655	4423138	677197	3851736
2812855	4402721	1669952	4038631
3403194	3208750	3463932	4166608
2534394	3882850	4089831	4169804
2812854	2533737	4163468	757275
3332391	1717979	1750710	1389982
3339473	8395	4596571	1411301
1299194	2532942	3694478	1472642
4198587	2532118	2945411	2301900
3402770	4245523	4145175	2562287
2464355	3775325	1292724	3352099
2516444	1299537	1573890	2650503
1321860	1151379	3655022	2751592
2746850	3948419	1839534	556137
564072	12306	1992450	1480853
779994	2807705	2273212	1521745
3792285	4175554	3835182	1639882
4262484	4370194	4425188	1753310
3188990	4437824	629093	2008792
1109298	4403378	705291	2528160
1146040	3236408	2780470	2884778
4023905	2060375	3091988	3939697
4617555	1150749	3749632	4472865
3250460	4366776	483669	4533007
1100054	4423775	614975	3819419
3884055	3352589	922063	3882653
4163423	454323	1324040	1005809
2598901	3931536	1741412	4516406
3244660	770592	1934630	2914420
2532862	1680214	2508476	576091
2466689	4390480	3359579	782373
3250518	4398918	4346444	1002233
4186296	201950	849452	1229169
3358753	3777281	2156502	1333636
3534976	4390592	2618086	2508486
1108541	237062	3091074	2741505
260113	2533922	865772	3939641
3275366	3965044	4044988	4044978
4504513	1717833	4359564	4208063
194784	780161	1645969	4276349
16995	4048006	2890252	4037409
1005209	3931450	2977032	18578
4254462	1084105	3681704	225592
3378267	2268397	788583	398753
202075	2311166	1332096	695899
778140	13496	1921094	2712288
2927380	564155	2697662	2739412
3189098	756959	3383579	3417256
3339474	3551155	3750009	3496098
4254461	3560586	174948	559769
4369055	3561359	660669	234231
4261191	3834255	4100827	559771
3793056	3948421	872135	1161059
4211218	225755	1669953	1161862
3383541	3378267	2016100	1528408
3608430	4176168	2183573	3104117
4084013	1099812	2606691	3940067
426506	417078	3093088	4076786
3946104	563947	2705173	1625526
564220	3964411	3995940	222818
582913	1861222	3649105	1095143
1115996	1620735	243543	1705467
1150328	3086231	564768	2039803
2929086	3484897	693455	2105006
3945083	237040	757277	2983912
457198	459009	1392504	3646551
197299	707598	2311249	3736804
3525524	962128	3685177	3803820
3562337	2533826	3735507	4526015
4020605	2735383	3737709	2412524
1099519	4177848	1105535	88154
3561887	3886625	2439367	250891
4516469	4390719	243544	405928
2282972	4374900	656772	631243
3185499	417291	2380921	675164
4504483	656491	2508486	915537
1341111	4177560	3345845	1461586
3244938	4178998	3795003	1667699
3793058	4261195	1615867	2798557
208627	226988	4228393	2902674
1711625	4423837	3244672	3645048
2213674	1099841	3590481	3764950
3247786	4248534	4516336	3826893
3524286	3980396	3963726	3891827
402923	2268368	1019506	4276348
4584981	455550	3750010	4534439
3348718	3989218	3779260	4029164
763514	176576	4435693	1733360
1210828	1151383	1212888	4607414
1609965	3561555	3835980	231078
3531238	1921246	3646102	2464369
2481714	3931514	1144175	4585663
3244669	176569	2576401	1292746
712608	1921186	544348	3995942
12981	3989087	564761	956804
21170	4176400	1468561	3865638
939199	12307	1896748	240371
4019935	103531	3403201	155436
2466096	4175720	3988826	3244662
107328	2533181	455816	3784850
105984	4178440	675164	3851880
933637	176595	3026402	563932
933638	197299	776946	2940922
933635	236921	1640249	3988823
104637	3882241	1686574	532220
1301259	3888311	3590472	122623
2746849	3946110	4150876	1228035
107329	4255120	1891401	1669979
755469	4368927	3316373	1735724
2464354	4398472	3766930	2627289
3826988	189842	4073291	3339359
4159119	2533972	4267321	3326131
3851994	4211210	1095143	4007139
1011286	1146115	1124706	3352097
1225401	89762	1229169	494342
3966279	417687	1407245	1303872
167538	190924	1944146	4015339
875385	4178325	3841940	4056209
2481715	236934	1014879	2769945
1078596	4177794	1393780	4437557
402916	3561556	1926884	1735890
493187	2532037	2135899	1741415
2001055	9322	2151677	3151561
4183351	564038	3291438	4231778
1150019	236939	973224	3984467
1150021	1146296	2491326	3543637
1150745	1150761	2976650	3802429
3821170	1718286	781907	3561592
3934289	3989282	1005046	174991
961959	4175154	3838529	2481671
459348	1298713	4344403	251988
1150180	4465544	576423	2798170
1876932	4179178	1988372	1395644
4182917	3560747	3559943	3607193
872210	2531562	2052731	2798689
1421768	4019977	2276523	196927
2969309	4179238	2288791	657201
4251861	3108484	2746668	1264230
1704498	297	3766374	770884
2482266	12917	3810728	2705173
2998068	3347215	167447	2797124
3091070	189972	1573001	2195281
2474543	4177085	2350619	3621043
2231922	4178997	3646551	2550678
455868	656485	882895	2937549
199412	849651	2040739	3387520
190744	1157320	3372943	4056210
461078	2751671	4110739	932650
3339900	417956	4267460	2276520
2476191	416592	5165	3561639
4329953	236938	1406065	3920808
4369056	758197	1481826	4259622
3038126	3775323	2772079	2734113
3638268	2753624	3403198	3031089
4044975	4211205	4285457	849653
4534202	2519077	886639	3638019
3561068	3882279	2341542	2066012
872212	190696	3694776	3999706
982936	4390582	113410	240352
1901268	225737	515453	4020496
1921088	849547	2429978	2746856
3561161	849551	4373686	2749796
1050677	2532805	715868	1338170
2057963	1298842	1554633	3920887
3806944	4374898	2227030	1468943
405503	1682238	2627315	1515302
150579	4177665	1824074	77384
757290	4261256	2758933	2518952
77593	416671	2763493	4534533
705285	777032	3029041	4628755
1005771	426937	3648820	4244774
2412544	4176430	3694775	1994958
3635721	402497	4100831	268659
3884056	778322	29226	3182839
4173305	1717818	1867999	1338838
962336	3883056	2066690	1663172
4263897	4179342	3929820	2213681
938588	3989289	3934192	1145884
4445863	2464407	4277954	2311248
3995940	14038	4498563	3560007
3282095	417486	569704	176578
1329313	1147302	2054833	2481668
201058	3209689	2620269	2464359
1876931	106770	2803034	4427808
1297664	2230095	3015714	3108338
4116910	12418	3752621	2708217
2749794	4178370	4144176	3779303
3779254	1755597	784857	764371
4571685	107329	602763	774309
1901116	961212	1230011	418912
3798629	1739341	1464113	4098789
2929085	2519080	3958678	4037411
1289087	4437571	4076787	3607953
2193173	4369057	4498564	1406066
3479440	4177970	712088	3784849
3926245	1298877	882815	945862
132785	105414	1150754	455816
260112	4390344	2330297	3188989
2913022	1744591	2492575	2151681
3662923	4014772	677527	259472
12982	2753935	1288337	1338652
107507	3902650	3109272	532205
3920892	1717891	3530695	4159113
1333303	4211211	4019797	8204
564037	2230399	246649	1914284
3544530	4014520	2797131	3785162
460620	1717936	4015336	458048
583784	2042722	4518722	4103822
1150752	2945512	3621042	3054188
12181	201843	1101070	398903
1099478	1108583	1298699	4368652
1146041	4179023	1468571	2464356
2555404	4397969	1702418	2412522
455869	4570339	2371264	2263454
2474542	-584362	2675882	2263456
222844	-1797781	1554537	3819659
1527646	-3513834	2518952	4631793
3534994	-3306618	93829	2753546
4163422	-1906543	1753493	1680211
3524410	-3144547	2288453	849445
222843	-3915497	4056363	1515300
1145151	-3923815	659847	2926066
1709857	-2743943	1218934	4526057
4163424	-4243459	1663170	956808
4498480	-2922324	1920127	3607952
779782	-2865929	3190971	770443
89767	-2816041	3276020	490550
4176399	-3071713	3590475	945863
175074	-3907179	4538724	2052732
191508	-1906698	3524373	3638017
3812472	-3439917	980126	1554509
2057964	-2402179	1753339	938600
4024313	-3920079	1808955	3882571
3282098	-2596767	3174819	4484095
982935	-3320078	757294	2797130
1704988	-1797745	1288336	3348720
102761	-1665985	1926883	4018976
416858	-2815892	3432762	3646096
4534638	-2997016	4427807	77383
90103	-3919664	4538714	1717782
197072	-575311	4484098	1144304
754179	-3445676	528333	1389988
990054	-3439499	1026569	3966333
200261	-4463708	3075139	243523
2735612	-2402126	559761	2192322
3694481	-2967002	835553	956807
405578	-3444529	1663172	4368653
2721687	-584319	1871255	1607072
3750013	-4532150	2010234	3773603
4245181	-1798270	2115420	4179246
973220	-1261089	2536051	2493582
1099459	-3376146	2561944	2516448
1940630	-450643	3180486	1515298
4401273	-1797782	4098788	3920888
4440412	-3909133	4304854	251987
1147740	-3444360	2339223	3819427
429018	-2401156	2543769	3432276
4023351	-3918596	3282104	113410
852401	-4114268	2734108	2213674
2313997	-1798671	141368	201058
3544309	-3904677	559768	4538716
2812853	-3907146	1717817	3245642
3775608	-3917740	2620277	1718917
4403292	-3906372	2860379	1682273
2467185	-3918916	3237053	2518966
3646101	-2748432	3734430	4106628
1341109	-2816153	4411529	4516403
3352327	-2864982	113241	4465599
4263759	-1905429	222818	3236407
2735637	-1286549	1306417	1111166
2968850	-3437742	2260602	3410629
4017193	-3920041	2772356	426257
495755	-3443802	3608444	1486233
2808839	-1905519	17470	2213675
3346483	-4604419	1655610	4206007
3884777	-695763	1891392	1262914
3776466	-3904945	240296	57277
2975406	-3905745	1659713	1278719
4570404	-3924058	2550354	2184947
426505	-3919027	2671738	1148030
200180	-1030928	3253408	3530927
3055018	-3056439	3920807	960953
3358754	-3441898	4063010	1804386
1299195	-1798669	4324968	2650504
2632247	-3472008	184029	3039318
90102	-4241438	418911	823828
100272	-3909190	659885	4457462
935652	-3706693	688411	89600
3526513	-3330850	1887545	1735887
3572923	-1292136	1914285	1686575
23116	-3306391	3891895	3826962
889128	-2310456	19548	4056212
921860	-2815786	770518	3245747
2494852	-3316233	3013243	4437573
770519	-3906871	3851364	3053526
1891818	-1797746	4484097	3086176
4246212	-2742284	3244661	3773611
2311198	-3306164	3607190	2163639
1085485	-3517339	240353	3784851
1124794	-1797843	1648655	4500116
2746852	-2729096	1741413	3775831
3431710	-1798439	1808958	2924305
3608177	-2616802	2969276	3948328
3886666	-3331527	3089097	195019
4370828	-3071206	4032031	1527651
4516402	-3469563	4504617	2518967
1301227	-3919478	4536949	3531813
3814711	-3449209	153799	1920128
1680950	-3306199	443258	1739237
4328798	-3598991	511433	4048030
1901040	-575083	748977	4292684
3126271	-1096874	949411	897188
3250415	-3440422	1986125	949227
455801	-3325705	2151343	1340737
3802430	-2403315	3275002	1384730
1707237	-2723408	3629868	2798691
57328	-3904939	3798598	4402723
200178	-4463180	3800319	4049361
200179	-3909269	2969283	3995940
484969	-709880	712179	4116461
921854	-4243461	784786	4025364
2066013	-3905542	1342683	1084106
3966565	-4460884	2011178	526442
3966566	-1156778	2474678	155466
4017157	-925185	2556696	1338174
4032063	-159131	3494977	3765104
3282092	-2816042	4344402	1146045
1735801	-160442	189654	2697967
1146015	-2023248	636306	467644
1301230	-2816296	1612810	1645971
2411359	-2398157	2969315	1175277
3387516	-3443680	4254662	1331924
3054908	-3923955	4536950	1645969
107508	-1224815	2555340	3826892
491513	-4115760	594317	4328441
3524487	-4116168	2681945	4399562
3561162	-3268427	3235354	3948327
1901019	-3442568	1479650	3098932
105689	-3438561	2624928	567672
195880	-584239	2627288	1147105
757894	-3471896	3175012	4630733
198844	-4083875	3795002	1864825
2969311	-2099716	3978857	4465648
4186297	-4242777	4267051	4255124
4570335	-4638540	1228034	77592
712080	-4122507	2065634	2276532
3791060	-3909368	2697664	3365684
4402943	-1989839	2763921	3793090
4369259	-925188	4267320	3777185
770701	-2515978	2420837	435817
774166	-3084076	2429977	819607
4538826	-925787	3244642	1390741
703533	-2632099	122038	1891379
1486440	-3472504	484942	4015336
3109510	-1397502	2008792	4395505
3524288	-696157	3534472	484954
3884870	-1030823	4501671	2739861
4606677	-3430493	576093	131524
3054956	-3440292	879915	629094
1333636	-3472010	1121919	3819421
4173717	-258392	1214894	703493
526527	-1015551	1808251	3182847
1109928	-65787	2456710	2735616
2466688	-2742653	2475856	657200
2890657	-1906709	3572927	1115989
3988896	-3471092	4038634	2980460
405004	-3917882	4398261	3054186
1145153	-4360554	1278717	4018321
3378303	-3706692	1452268	2721847
4390470	-2403152	2141275	703074
2809388	-1905529	2825931	1084100
3608553	-2707530	3171114	1527645
2550310	-3324609	4547079	1755728
3989131	-3906843	2734110	1237601
194946	-2815891	2734106	2827006
426597	-3706707	2882869	3551058
704783	-2744198	2929090	4159112
1707238	-2401867	3814402	1894996
4552528	-3445457	1324025	407403
4526044	-709884	1655609	259516
3638018	-3919094	2759277	3237896
21168	-4604429	4110746	4484511
197731	-3598270	4528530	3884667
705284	-4116159	2562286	398802
1468638	-3918722	2798558	879916
3185500	-3516942	2851511	4110739
2213704	-2702221	3724641	1158510
1861733	-2399257	3796964	3378688
4390333	-2865928	4622898	3999336
1157518	-2742743	1475206	757276
567654	-3440696	2340429	1124758
1709856	-696145	3348719	2412523
104633	-1906796	3841939	4534612
3992810	-2817171	180354	231079
4617540	-2865798	847496	823829
3882443	-3316385	927112	939533
197070	-4116004	930253	2555346
3332336	-2815880	1100052	3935307
3806943	-3376398	1488928	4018316
4516535	-4360566	1679422	4041109
110113	-1800678	3072890	4178994
1744590	-2815766	3451883	3964195
2229747	-2707954	3695461	784859
2268671	-3735232	4032077	3694478
[truncated: 10,213 more rows]

## Sheet: FIg. 2c
	Number of pause sites
	σ70-WT	σ70-ΔgreAB
CDS	3820	3805
UTR	2523	5378
Antisense	531	2686
tRNA	352	164
rRNA	26	4
ncRNA	160	174

## Sheet: Fig. 2d
Distance to TSS (nt)
σ70-WT	σ70-ΔgreAB
-241	20
18	13
14	16
-64	12
13	18
-62	19
1	19
-492	17
31	16
12	25
478	21
349	-40
-240	-218
1847	16
26	14
12	29
-52	14
23	22
19	17
6	15
28	-55
77	12
-125	14
0	12
533	21
11	15
84	-219
0	14
12	-116
-1509	83
1	16
1	14
12	15
-223	15
152	12
12	24
-593	11
-30	25
15	13
19	13
27	12
2098	16
45	27
-63	14
37	-54
-342	15
769	13
1	11
352	17
-15	-217
2151	16
185	26
-53	-264
-1121	13
12	58
-1122	13
1	18
-76	13
-207	17
-242	-106
-208	11
445	14
3034	16
0	8
532	24
975	13
0	13
27	16
0	-47
1551	13
-222	10
13	-53
-107	13
0	15
10	13
92	-66
-1	14
24	12
717	-49
-316	12
-131	15
12	14
2	16
143	-313
92	23
733	15
-731	22
25	20
13	13
291	722
233	5
2150	622
1	13
531	15
21	12
153	67
11	1552
76	5
-157	286
5	15
51	15
11	14
-171	20
0	21
219	14
-923	13
11	14
-454	14
1	13
13	-1506
-476	-1739
0	14
58	151
2	15
91	66
0	11
20	-958
-50	367
-243	15
-183	10
1	5
-2042	44
-21	74
-111	-48
-147	-181
-262	-1753
35	13
-298	49
-1006	16
93	12
356	13
232	-107
1	1641
10	695
16	1035
-3032	15
1	12
-138	-216
1	23
2	5
2	13
-2	12
-496	16
18	16
-424	621
13	960
41	-15
-423	-541
49	-37
-818	29
15	-6
1552	4
-108	153
107	48
-368	17
12	11
1	-1740
134	-312
106	28
-1	17
3033	12
0	39
1	54
0	15
-151	31
25	12
1	701
177	12
157	249
401	11
0	50
-184	12
565	11
573	13
441	-142
131	-53
174	9
44	88
-185	14
13	12
350	13
66	-794
-914	4
153	13
-649	15
22	11
10	-182
422	12
0	15
216	-215
439	12
235	21
442	64
1	230
11	10
85	15
1	14
11	13
15	27
580	1640
2097	11
399	37
83	6
16	12
133	18
0	-62
233	15
298	721
156	13
-297	30
363	18
-152	17
0	1551
-191	66
282	17
14	6
120	14
-1	-1484
32	-1051
114	-183
2	20
612	9
69	14
1	392
-650	157
17	291
524	47
98	97
12	13
0	13
-338	140
-34	16
-275	11
242	16
-60	506
23	16
-343	157
0	5
1218	-788
267	30
1	16
439	469
-110	120
-191	12
163	14
6	-683
-431	48
12	-261
807	16
1	13
10	40
-21	-82
100	13
34	15
-279	250
-479	-1483
320	13
404	11
16	11
18	4
292	13
238	22
0	6
31	18
770	10
-2	487
0	17
563	32
-2	-56
22	-668
-149	7
554	-1117
-481	104
-53	12
21	17
1	56
13	319
262	14
356	35
-339	13
1	14
50	14
12	14
592	13
100	21
13	8
80	5
43	-492
3	55
-794	13
88	11
-60	299
266	-64
410	59
20	-1201
46	13
24	-132
86	-262
20	19
15	25
81	-263
14	13
40	19
259	89
13	-762
41	13
-248	16
-77	-1116
26	13
14	-546
78	14
34	12
115	15
51	271
-177	15
-55	-715
-129	654
667	11
82	-1151
33	776
1	12
507	-62
-146	-827
157	13
134	1576
726	-633
-317	225
131	-889
-3520	11
1	11
1	5
1	372
105	7
83	-650
265	14
11	13
99	15
-111	13
12	165
1845	15
92	11
-121	15
197	12
33	25
-481	119
-3359	12
93	15
11	9
-17	206
-148	103
87	-481
266	16
80	-1200
82	6
358	12
-495	11
467	-225
121	17
418	11
0	16
153	1178
-1092	13
1414	-108
199	16
-493	-82
-66	1285
16	388
12	-518
-75	309
-122	7
1	9
1	33
103	129
718	10
1400	12
0	12
18	5
-3358	158
9	529
1493	6
117	58
26	347
-474	-26
-2959	1349
238	-632
409	12
-66	-1752
1	-224
1	80
-125	12
11	10
1200	10
-252	13
1293	160
734	17
353	13
283	8
20	13
1848	13
0	13
1	-55
-242	-122
234	59
976	7
400	275
814	13
289	25
-77	17
-106	5
-20	11
607	30
24	13
141	696
-477	723
-2108	12
436	4
26	12
214	-882
10	12
-1130	16
1	602
142	-7
-546	12
-336	64
767	58
5	63
178	18
1	224
42	7
0	-214
28	-1137
2	361
764	16
-451	776
-94	11
11	16
398	4
-100	18
82	-58
134	6
0	30
0	51
79	11
-513	-23
-1725	506
1229	-152
-957	293
17	774
13	7
14	12
38	56
44	28
-48	-1184
87	12
-309	19
0	-787
1	124
-158	-63
1	11
162	730
186	15
133	79
-50	6
-21	221
351	-428
119	11
146	32
158	10
88	15
1401	-162
116	13
-43	11
-817	2399
13	-63
-2	16
-1123	15
-135	31
140	14
-122	21
38	-737
103	-802
378	1920
5	-1332
464	-95
-1	16
-93	12
260	17
-158	12
0	12
-578	28
581	-449
44	-223
0	1288
38	52
262	44
-249	14
84	12
19	11
-301	142
-340	11
89	12
0	7
0	-516
-467	-1139
70	49
-63	17
-1	-119
-78	758
0	276
1754	11
-10	5
-30	20
11	-267
-580	12
-108	105
794	12
87	-5
-1	1598
-317	11
-46	2398
65	-589
-199	15
14	146
134	13
130	-83
-70	15
-202	122
719	-260
274	435
-255	17
0	7
40	88
22	11
13	13
0	470
95	20
-60	16
51	1404
1852	235
2099	14
188	468
-658	16
16	-789
297	66
1588	14
34	13
0	-501
1	11
-44	12
-464	98
17	14
52	12
15	13
-166	-1069
13	12
49	156
-33	57
102	610
-555	-52
99	20
46	6
0	6
423	-59
260	-117
-234	-336
-156	5
-1139	11
103	-364
94	6
501	-50
-127	689
-1	6
-1	225
106	43
-10	14
-340	93
-18	11
-1334	15
20	-438
-1	13
1452	18
-114	14
-257	-540
-54	-203
1102	13
-226	4
0	12
26	-6
1	-104
30	19
1	99
-93	14
-192	13
-158	-182
0	10
10	15
1	15
-1335	16
-520	7
357	149
-40	12
3	382
-220	53
-579	25
262	-154
14	152
0	20
0	6
2	14
0	653
125	13
208	11
0	101
151	-762
11	-111
-1	5
194	9
-368	35
-358	-126
284	11
-11	16
12	2030
25	5
-556	18
-507	-16
93	-100
24	13
39	42
266	14
-1204	2826
39	788
14	9
50	36
-30	11
-171	-25
-243	-317
1	-783
450	-701
13	15
16	-370
-599	11
364	18
745	7
-33	12
-30	229
118	-96
974	14
485	-1240
-1726	-40
-843	-57
-10	18
147	-65
-124	3
-765	532
131	-338
318	-316
-828	82
102	-105
128	10
43	-1219
96	1471
0	11
-200	-125
59	17
1	528
29	12
367	-49
375	16
1133	14
0	19
0	158
-90	109
134	13
187	140
525	-62
50	2150
89	-194
14	75
574	-860
11	13
609	-1674
-243	237
-1262	21
-43	-51
31	15
-1	-339
365	-1507
370	5
145	11
18	6
1	14
379	959
743	12
83	18
-764	12
156	12
1794	10
-139	12
-14	14
104	-73
42	124
-669	28
1029	-28
11	18
-101	-124
1	-83
0	12
13	766
98	23
359	132
534	-117
126	13
1	14
-1203	16
-375	10
1002	96
-277	22
0	875
-22	15
1224	11
-622	13
34	-48
1	-6
1	62
-9	-127
237	777
1544	5
-279	95
1427	18
10	4023
-1081	14
32	76
-1	13
13	-1572
-362	19
-21	14
2438	526
-51	-121
4	-1741
1422	123
0	-593
526	14
1	57
259	18
-218	177
0	-629
758	-38
147	3928
-547	14
11	11
141	7
-1	15
0	32
-15	-1754
715	-4
-1053	6
405	13
-126	23
0	14
-259	-1947
-572	16
1	37
2	12
-122	291
-20	15
-152	-542
26	-17
39	361
-9	-48
1854	10
12	13
-1196	6
-88	1226
2	11
200	1051
0	248
-64	31
0	-403
-39	-243
-122	-1050
4017	-385
589	22
15	14
1128	14
64	-98
348	12
1	5
280	18
219	-959
220	37
-207	280
-502	367
-1317	4
35	12
40	18
10	21
70	14
862	-684
52	8
104	14
15	299
133	105
12	-181
612	28
271	13
582	12
29	6
42	51
-374	6
583	107
195	7
-172	-56
-541	-38
-111	-10
-85	5
147	94
-1131	19
13	131
13	57
121	178
630	31
1426	15
3	14
555	11
1	-223
-479	874
-538	-35
94	18
-363	13
12	-1163
0	-449
-185	-793
25	909
-175	15
236	50
24	6
246	700
2178	-1128
-528	14
-2099	97
1	601
16	-6
-561	23
45	440
592	-883
1	16
394	-111
15	11
-367	759
-61	6
-41	380
1	12
107	-1115
53	44
-150	-36
292	13
654	15
32	3
-121	10
-275	360
302	15
365	-17
84	17
-186	16
-130	-435
50	14
122	265
212	14
-256	6
-172	7
-1140	14
106	11
251	13
36	-9
148	73
-89	32
104	-52
1	10
2	23
372	14
0	10
135	11
-191	-1114
1278	100
-13	14
747	17
-241	381
28	17
1	33
-434	-82
50	13
59	5
85	12
95	543
-32	356
1	17
133	13
-126	-250
4	-4
-202	12
-36	33
0	11
-482	-157
-77	14
-59	-739
-123	1554
-41	15
380	346
0	1067
25	19
15	-51
11	-143
136	29
2	12
1	-605
291	17
154	-1244
16	-160
293	620
146	362
-463	63
975	14
-36	11
348	16
347	44
745	32
-1664	13
-430	-81
12	13
-658	-1
130	1803
147	15
-49	14
10	144
-75	368
-742	289
-371	10
-3631	11
744	-37
22	41
-116	22
228	-416
-92	15
-2	13
404	43
-209	224
505	-738
787	12
58	5
13	7
377	-1058
-129	1289
-56	17
18	14
239	-780
-813	60
-690	-37
7	50
-307	1573
-432	170
-623	14
16	14
1132	15
1	217
1	12
0	-1475
-118	81
-958	15
470	175
35	-1141
0	-99
-138	-682
2	6
-1	15
13	12
-795	17
-1	-1183
1	-10
91	16
0	141
-1663	-12
-150	4
-14	-25
-581	12
0	-726
19	13
1	11
232	40
0	78
131	-11
-184	20
158	12
1216	10
50	1225
350	-1138
119	13
25	-63
99	12
292	591
-32	297
15	14
636	12
-346	17
-344	14
-2	36
-268	23
-357	11
16	4
35	12
1	12
151	11
1294	16
37	2062
-91	12
162	6
681	20
35	-1141
1626	12
356	12
0	13
97	11
-223	-1459
132	-1610
38	6
36	-101
-308	23
67	4
722	2035
0	16
20	-74
-480	10
-397	11
-1827	-1370
95	16
261	-100
11	7
-575	-965
-62	12
-2	70
46	26
1031	-374
-207	6
-53	-63
152	12
369	34
-378	1056
-49	-641
746	141
274	-667
1259	502
16	139
12	15
-49	-123
841	17
-6	112
181	7
428	5
349	4
-137	106
58	1635
37	16
-240	-159
-1243	13
-631	5
57	19
16	103
725	21
233	-241
41	647
-484	1599
154	16
1	8
92	8
11	19
-237	13
1	143
165	779
376	13
-112	84
2121	4
0	1587
1	17
274	13
15	13
-113	1493
825	12
60	-349
1	-185
588	-608
11	6
440	190
2	1423
189	90
3	7
39	246
179	16
135	10
30	-803
-192	11
-81	13
-636	262
-2	10
40	15
-803	89
42	958
1	-115
900	15
-1	12
40	7
-1	-80
106	13
-120	15
-413	5
48	26
0	14
172	1203
18	-1057
22	27
-86	0
352	228
-110	7
42	81
147	14
-219	11
-14	106
-261	2319
-93	125
14	6
-39	-386
808	13
-857	-347
-166	159
433	15
11	-50
685	64
-120	171
184	-2064
-1996	19
1221	15
302	15
-49	338
152	251
-3519	8
29	28
-36	4
-1206	1152
640	20
-309	14
674	104
95	145
0	2127
34	-24
37	-22
-191	4
-609	-371
61	14
716	-427
-81	15
-736	-47
91	12
1	8
1	-1842
1	81
-410	97
-76	92
154	4
2	108
45	1286
8	-167
-369	-500
47	-1474
-130	-976
-521	14
147	46
48	11
-296	15
1	53
-380	-446
42	625
281	5
763	182
213	20
-3	267
40	655
50	13
70	253
136	12
15	1851
31	14
328	1498
13	13
1	4
240	0
-339	-238
101	13
11	1499
-286	-149
2	13
69	-392
0	10
8	14
1119	-580
9	15
-648	822
310	29
39	-575
368	143
197	-18
67	-1140
14	16
123	18
154	4022
277	-160
2439	396
-1	270
-189	11
153	14
41	408
-243	216
-41	234
-537	14
1	-159
-2000	16
-47	-1026
0	-338
10	-687
643	14
-222	-142
1087	-383
512	1259
-91	-1486
317	-417
13	-682
-42	-202
148	-1199
-100	-681
1	413
12	21
53	14
-167	15
-1084	5
51	409
44	16
-237	78
387	93
-48	15
27	37
12	7
-341	-902
-204	14
92	13
11	183
2	36
-1083	17
0	11
-211	14
293	188
-62	13
-124	-538
-145	8
157	11
-42	-373
68	83
-481	-483
729	26
20	-499
194	10
235	11
37	1290
201	14
-735	13
2	19
-63	12
22	29
-295	-41
0	12
-88	1008
746	12
250	143
-310	252
4	488
16	1068
474	-431
-358	5
374	439
35	8
24	181
181	15
12	51
3	15
0	13
-18	298
564	11
55	17
-227	-20
89	-70
1423	-106
1685	-669
-231	13
-94	17
15	-2200
333	1315
-29	33
30	-184
157	15
613	16
-390	6
-478	321
36	65
1	65
-260	12
-520	5
43	15
-915	45
273	17
3	490
1027	1210
0	-1312
362	-328
-1	16
323	-859
-770	8
68	-795
39	2
2	12
-341	774
211	-498
-264	49
-337	-627
-1231	7
335	15
257	-110
-39	59
-699	-1594
123	435
-137	11
26	-405
101	76
-49	267
-111	13
1262	15
331	10
33	-786
406	54
-518	18
40	778
-350	239
36	1052
-736	1003
118	64
-33	11
133	179
150	13
353	-518
-532	125
62	287
-1197	-50
94	13
118	13
114	-1393
516	58
531	14
6	32
99	-56
-8	-61
1	53
650	1600
-924	-301
-513	-92
-214	19
86	14
-381	121
-421	12
14	5
419	13
-212	29
-123	19
29	-142
133	-379
140	11
-55	48
79	14
-332	10
523	4
-1563	-621
34	-2094
-1	18
1	9
38	603
322	130
28	-1333
-2009	-822
281	400
-337	1287
95	-329
12	892
0	-957
-711	14
653	35
0	14
0	9
1	7
977	18
-339	19
347	3
167	-220
-915	13
-235	-789
-53	15
11	12
-415	357
0	-183
37	22
39	13
682	77
-112	34
285	-47
163	-634
-101	12
9	14
-464	14
-2	33
234	-995
21	-998
63	12
43	16
672	28
32	10
847	-59
154	17
207	-849
329	13
100	6
-429	10
15	-196
14	178
591	41
56	10
-374	33
53	19
0	491
214	18
-2342	-445
1	143
252	14
-173	842
0	13
213	14
0	41
1052	-68
-301	366
128	-317
-61	-47
10	-884
416	58
355	54
268	-1063
1636	14
701	15
84	13
1853	110
-11	13
-154	43
343	-929
90	12
37	202
-430	12
-2	15
11	142
21	7
-1687	-502
604	16
36	16
40	16
257	17
218	13
256	25
1	6
-735	371
181	626
220	15
605	61
-50	14
40	-2283
-137	12
31	256
0	-81
44	12
593	-372
63	-643
47	-7
0	63
-834	14
-2041	-298
2	78
469	-175
-695	6
13	14
245	23
-68	-212
11	358
-293	-19
-407	26
125	494
-206	-228
96	8
83	-22
-94	4
-791	13
514	-2772
-89	10
1	13
32	-39
148	-334
-960	1804
0	77
29	-56
502	19
403	10
15	13
127	-681
241	-219
78	12
-69	59
51	52
158	1555
-106	-116
-1	5
314	-41
41	12
6	12
72	-2201
118	29
102	1037
-129	24
-14	-106
10	831
48	13
154	14
152	87
2	167
0	-621
19	144
32	8
47	85
186	7
207	1045
47	-991
15	4
9	5
34	-374
1348	121
19	-101
72	-256
-560	-211
14	4
-411	873
295	14
21	-222
31	-7
1	14
371	70
-112	-317
33	292
-1	29
223	-72
235	-860
-137	6
-137	21
225	434
-343	-52
-245	-150
77	-482
10	13
43	36
83	505
170	16
62	12
-1598	1572
179	-64
-223	-340
159	249
191	16
-21	68
0	-550
1238	12
-21	14
37	19
98	-346
1199	-114
-506	-672
-647	665
224	58
-497	5
-114	-316
31	12
33	-4
319	-1216
30	117
-256	727
32	3
255	58
97	7
1	5
29	560
15	-860
71	-12
332	49
151	13
259	518
323	961
177	14
21	77
1120	5
25	1106
-67	70
-35	-359
-138	-391
535	-146
-601	-7
72	44
813	12
14	238
51	-507
1360	12
-80	15
347	16
-814	1499
-18	15
363	152
1	53
-1	-472
31	206
0	-493
43	40
133	15
-18	1009
-35	-377
2	311
-548	4
1	491
129	75
33	18
-19	15
416	10
2	17
237	13
155	13
37	-1509
130	1284
52	1139
78	6
52	88
299	10
94	6
35	31
148	213
30	680
-107	17
-246	1181
0	14
102	-1875
139	477
-666	12
0	20
-183	12
66	32
847	53
39	-390
1	-497
1217	13
292	446
239	6
301	34
-496	26
15	139
266	-54
-56	53
-2043	13
562	19
119	38
2179	763
282	359
33	1759
320	17
51	12
23	14
94	990
-102	206
163	4
611	146
2	7
767	29
-340	-13
-518	23
1279	20
1280	250
1277	6
100	17
-263	130
331	16
-339	96
1291	17
28	1211
44	-141
17	-57
-41	-98
76	-39
14	-1771
366	92
-1386	97
42	1261
52	6
2	10
-2050	14
86	12
12	7
435	47
-138	105
-136	316
41	-367
424	12
102	6
874	154
-1208	879
23	-29
567	2151
1	-9
88	17
-3630	-1738
35	14
-23	150
730	655
-252	4
18	-1477
148	435
145	-899
-224	18
39	23
113	-375
234	-143
7	13
-21	82
-466	18
-677	80
417	60
1	771
-276	37
-485	150
-57	15
-1002	1036
90	6
503	16
42	-1092
-2	0
-909	-847
149	-126
97	12
92	-1487
1	41
31	14
22	15
226	-415
-1	421
50	6
35	5
86	21
-600	97
3	-1289
-637	-402
-31	538
0	5
24	15
10	54
-793	-883
309	11
-426	47
566	12
2	489
-345	11
13	4
32	42
19	13
-110	-929
1675	-1948
29	7
-313	-1068
882	55
223	14
993	-57
831	50
0	12
37	901
36	14
-101	20
-161	23
96	-7
189	11
116	-1485
-92	22
-1	15
-547	14
48	2036
638	-1142
-41	5
26	14
70	-118
40	-315
144	327
-641	-84
16	8
0	-3508
71	0
68	-4
-642	-42
-173	-23
-431	163
73	16
-29	18
47	-1752
177	653
22	133
62	108
-215	31
702	15
98	10
111	49
-790	-183
502	26
1220	19
18	13
175	16
37	14
513	98
155	66
1	81
-245	-2407
-138	1872
10	4
61	373
76	18
-482	14
22	12
1	1637
101	170
-60	-279
-28	40
-85	6
-33	6
940	15
161	-1619
-621	-784
41	13
0	8
-313	11
29	16
0	55
-422	-77
-1347	-475
16	-600
1215	-1149
-206	-153
-169	-667
35	11
311	697
2	1048
38	144
1248	16
35	673
2	87
858	-23
815	-161
-73	90
77	13
-219	371
-107	11
-813	318
256	12
28	11
512	10
902	15
205	37
1	-104
241	27
0	20
18	16
-210	-74
55	31
-73	2
513	65
209	15
-37	47
1319	34
49	1177
334	13
-110	52
-123	2
232	6
44	-29
12	12
-295	1497
40	1304
1	-382
455	1482
-186	8
46	-46
130	-96
22	8
34	288
-424	886
67	1644
-221	-2077
-220	9
-114	10
-216	-29
14	-68
652	11
653	280
-34	-101
3	-792
-796	878
89	14
0	34
-292	220
90	41
14	182
35	1498
-160	12
234	878
145	13
-908	9
-207	5
642	-682
-279	14
626	10
-455	445
37	11
348	-327
-142	1289
13	-365
489	493
260	13
620	-58
109	137
232	-1
210	-4
51	13
225	-141
261	38
-54	12
95	-53
873	12
83	74
-169	154
21	366
97	-655
-1315	895
1359	-801
87	245
99	94
38	18
-171	-107
1	4593
-25	47
1797	-545
253	12
46	80
109	15
-108	11
169	364
-300	34
-423	-269
25	29
45	672
58	12
161	12
1	15
-2	63
81	115
40	-200
45	-186
723	10
1	19
527	599
488	-77
-432	120
96	1260
372	71
-50	-158
180	803
153	334
-311	533
91	-82
0	11
-116	26
149	-231
59	205
-29	17
[truncated: 10,213 more rows]

## Sheet: Fig. 2e
σ70-ΔgreAB
Distance to TSS	-50	-49	-48	-47	-46	-45	-44	-43	-42	-41	-40	-39	-38	-37	-36	-35	-34	-33	-32	-31	-30	-29	-28	-27	-26	-25	-24	-23	-22	-21	-20	-19	-18	-17	-16	-15	-14	-13	-12	-11	-10	-9	-8	-7	-6	-5	-4	-3	-2
sense_1	6.8171e-05	0	0	0	0	0	0	0	0.000136342	0	0.000136342	0	0	6.8171e-05	6.8171e-05	6.8171e-05	0.000136342	0.000136342	0.000204513	0.000136342	0.000613539	0.000340855	0.000409026	0.000749881	0.00382	0.0013	0.00123	0.000340855	0.000136342	6.8171e-05	0.000204513	0.00375	6.8171e-05	0	0.000136342	0	6.8171e-05	0	0	0	0	0	0	0	0	0	0	0	6.8171e-05
antisense_1	-0.000136342	0	0	0	0	0	0	0	0	0	0	0	0	0	0	0	0	0	0	0	-6.8171e-05	0	0	0	0	0	0	0	0	0	0	0	0	0	0	0	0	0	0	0	0	0	0	0	0	0	0	0	0
sense_2	0.000186759	0	9.33794e-05	0	0.000186759	0.000280138	0	0	9.33794e-05	0.000280138	0	9.33794e-05	9.33794e-05	0	0.000933794	0.00635	0.00261	0.000747035	0.000280138	0.00215	0.00542	0.03231	0.00682	0.00159	0.01149	0.0085	0.01139	0.00103	0.000933794	0	0	0	0	0	9.33794e-05	9.33794e-05	9.33794e-05	0	0	9.33794e-05	0	0	9.33794e-05	0	9.33794e-05	0	9.33794e-05	0	9.33794e-05
antisense_2	0	0	0	0	0	0	0	0	0	0	0	0	0	0	0	0	0	0	0	0	0	0	0	0	0	0	0	0	0	0	0	0	0	0	0	0	0	0	0	0	0	0	0	0	0	0	0	0	0
sense_3	0	0	0	0	0	0	0	0	0	0	0	0	0	9.46074e-05	0.000189215	9.46074e-05	0.000189215	0	9.46074e-05	0	0	9.46074e-05	0	9.46074e-05	0	0	9.46074e-05	0	0	0	0.000283822	0	9.46074e-05	0	0	0	0	0	9.46074e-05	0	0	0	0	0	0	0	0	0	0
antisense_3	-9.46074e-05	-9.46074e-05	-9.46074e-05	0	-9.46074e-05	-9.46074e-05	-0.00189	-0.02375	-0.05743	-0.12886	-0.02062	-0.00738	-0.00842	-0.01268	-0.02933	-0.02904	-0.000283822	-0.000567644	-0.00142	-0.000189215	-0.04626	-0.03623	-0.00851	-0.0036	-0.000189215	-9.46074e-05	0	0	0	0	0	0	-0.000851466	0	0	0	0	-0.000189215	-0.000189215	-9.46074e-05	0	0	0	0	0	0	0	0	0
sense_4	0	0	0	0	0	0	0	0	0	0.000585309	0	0	0.000292654	0	0	0	9.75515e-05	0	0	0.000292654	0.000292654	9.75515e-05	0	0	9.75515e-05	0	0	0.000195103	9.75515e-05	0.000487757	0.000390206	9.75515e-05	0	0	0	0	0	0	0	0	0	0	0	0	0	0	0	0	0
antisense_4	0	0	0	0	0	0	0	0	0	0	0	0	0	0	0	0	0	0	0	0	0	0	0	0	0	0	0	0	0	0	0	0	0	0	0	0	0	0	0	0	0	0	0	0	0	0	0	0	0
sense_5	0.000115022	0.000230044	0.000230044	0	0	0.000230044	0	0.000230044	0	0	0.000230044	0.000230044	0.000230044	0.000345066	0.000575109	0.000460087	0.000575109	0.000115022	0	0	0	0	0	0	0	0	0	0	0	0	0	0.000115022	0	0	0	0	0	0	0	0	0	0	0	0	0	0	0	0.000345066	0.000920175
antisense_5	0	-0.000115022	0	0	0	0	0	0	0	0	0	0	0	0	0	0	0	0	-0.000115022	0	0	0	0	0	0	0	0	0	0	0	0	0	0	0	0	0	0	0	0	0	0	0	0	0	0	0	0	0	0
sense_6	0	0	0.000145328	0.000290655	0.000581311	0.000145328	0.000145328	0	0.000435983	0	0	0.00116	0.00378	0.00305	0.00189	0.000726639	0.00131	0.000581311	0.000726639	0.000290655	0.000145328	0.000145328	0.000145328	0.000290655	0.00174	0.000290655	0.000145328	0	0	0	0	0	0	0	0	0	0.000145328	0	0	0.000145328	0	0	0	0	0	0.000145328	0.000290655	0	0.000145328
antisense_6	0	0	0	0	0	0	0	0	0	0	0	0	0	0	0	0	-0.000435983	-0.000290655	0	0	0	0	0	0	0	0	0	-0.000145328	0	0	-0.000145328	0	0	0	0	0	0	0	0	-0.000145328	0	0	0	0	0	0	0	0	0
sense_7	0	0	0	0	0	0	0	0	0	0	0	0	0	0.000148214	0	0	0	0	0	0.000148214	0	0	0.000148214	0.000296428	0	0	0	0	0	0	0	0	0	0	0	0	0	0	0	0	0	0	0	0	0	0	0.000148214	0	0
antisense_7	0	0	0	0	0	0	0	0	0	0	0	0	0	0	0	0	0	0	0	0	0	0	0	0	0	0	0	0	0	0	0	0	0	0	0	0	0	0	0	0	0	0	0	0	0	0	0	0	0
sense_8	0	0	0	0	0	0	0	0	0	0	0	0.00016276	0	0	0	0	0	0	0	0	0	0	0	0	0	0	0	0	0	0	0	0	0	0	0	0	0	0	0	0	0	0	0	0	0	0	0	0	0
antisense_8	0	0	0	-0.000325521	0	0	0	0	-0.00016276	0	0	0	0	0	0	0	0	0	0	0	0	-0.00016276	-0.00016276	0	-0.00016276	0	0	0	-0.00016276	-0.00016276	0	-0.00016276	0	0	0	0	0	0	0	0	0	0	-0.00016276	0	0	0	0	0	0
sense_9	0	0	0.000163319	0	0	0.000163319	0.000163319	0.000489956	0.00163	0	0	0	0	0	0	0	0	0	0	0.000163319	0	0	0	0	0	0	0	0	0	0	0	0	0	0	0	0	0	0	0	0	0	0	0	0	0	0.000163319	0	0	0
antisense_9	-0.000163319	0	0	0	0	0	0	0	0	-0.000326637	-0.000163319	0	0	0	0	0	0	0	0	0	0	-0.000163319	-0.000326637	0	-0.000816593	-0.0018	-0.00425	-0.00392	-0.00212	0	-0.000163319	0	0	-0.000326637	0	0	-0.000163319	0	0	0	0	0	0	0	0	0	-0.000163319	0	0
sense_10	0	0	0	0	0	0	0.000169176	0.000169176	0	0	0	0	0	0	0	0.000169176	0	0	0	0	0	0	0.000338352	0.00118	0.000845881	0.00237	0.00186	0.000169176	0	0	0	0	0	0	0	0	0.000169176	0	0	0	0	0	0	0	0	0	0	0	0
antisense_10	0	0	0	0	0	0	0	0	0	0	0	0	0	0	0	0	0	-0.000169176	-0.00305	-0.000676704	0	0	0	0	0	0	0	-0.000169176	-0.000338352	-0.0022	0	0	0	0	0	0	0	0	0	0	0	0	0	0	0	0	0	0	0
sense_11	0	0	0.000177085	0	0	0	0	0	0	0	0	0.000177085	0	0	0	0	0.000177085	0.000177085	0.000885426	0.00195	0.000885426	0.000708341	0	0	0	0	0	0	0	0	0	0	0	0	0	0	0	0	0	0	0	0	0	0	0	0	0	0	0
antisense_11	0	0	0	0	0	0	0	0	0	0	0	0	0	0	0	0	0	0	0	0	0	0	0	0	0	0	0	0	0	0	0	0	0	0	0	-0.000177085	-0.000531256	0	0	0	0	0	0	0	0	0	0	0	0
sense_12	0	0	0	0	0.000177179	0	0	0	0	0	0	0	0	0.000177179	0	0	0.000708717	0	0.000354359	0	0	0	0.00142	0.00939	0.01329	0.000531538	0.000177179	0.01169	0.14529	0.16141	0.00921	0.00124	0	0	0	0	0.000177179	0	0	0	0	0	0	0	0	0	0.000354359	0.000885897	0
antisense_12	0	0	0	0	0	0	0	-0.000177179	0	0	-0.000177179	0	0	0	-0.000177179	-0.000177179	-0.000354359	-0.000531538	-0.000177179	0	0	0	0	0	0	0	-0.000354359	-0.00213	-0.02038	-0.00762	-0.000885897	-0.000177179	-0.00142	0	0	0	0	0	-0.000708717	-0.000177179	0	0	0	0	0	0	0	-0.000177179	-0.000177179
sense_13	0.000294855	0	0	0	0	0	0	0.000147427	0	0.000147427	0.000147427	0	0	0	0.000147427	0.000147427	0	0.000294855	0.000442282	0.000294855	0.000294855	0.000147427	0.000884564	0.000294855	0	0	0.000147427	0	0	0.000147427	0	0	0.000294855	0	0	0	0	0	0	0	0	0	0	0	0	0.000147427	0	0	0
antisense_13	0	-0.000147427	0	0	-0.000147427	-0.000147427	0	0	0	0	-0.000147427	0	0	0	-0.000147427	-0.00634	-0.00604	-0.01356	-0.000442282	-0.000147427	-0.000147427	0	-0.000147427	0	-0.000147427	-0.000147427	0	0	0	0	0	0	0	0	0	0	0	0	0	0	0	0	-0.000294855	0	0	0	0	0	0
sense_14	0	0.00038088	0.00076176	0.00057132	0.0009522	0.00133	0	0	0.00019044	0	0	0	0.00019044	0.00057132	0	0.00019044	0.00019044	0.00038088	0	0	0.00076176	0.00019044	0.00019044	0	0	0.00038088	0	0	0	0	0.00019044	0	0	0	0	0.00019044	0	0.00019044	0	0.00019044	0	0	0	0.00019044	0	0	0	0	0
antisense_14	0	0	0	0	0	0	0	0	0	-0.00019044	0	0	0	0	0	0	0	0	0	0	0	0	0	0	0	0	-0.00038088	0	0	0	0	0	0	0	0	0	0	0	0	0	0	0	0	0	0	0	0	0	0
sense_15	0.00040858	0.00020429	0.00040858	0.00061287	0.00061287	0	0.00081716	0.00102	0.00040858	0	0.00123	0.00061287	0.00040858	0.00040858	0	0.00020429	0.00040858	0	0	0	0	0	0	0	0	0	0	0	0.00020429	0	0	0	0	0	0	0	0	0	0	0	0	0	0	0	0	0	0	0	0
antisense_15	0	0	0	0	0	0	0	0	0	0	0	0	0	0	0	0	0	0	-0.00040858	0	0	0	0	0	0	-0.00061287	0	-0.00040858	0	0	0	0	0	0	0	0	0	0	0	0	0	0	0	0	0	0	0	0	0
sense_16	0	0	0	0.000102281	0	0.000102281	0.000204562	0.0043	0.000102281	0	0	0	0	0	0	0.000102281	0.000204562	0.000102281	0.000102281	0.000204562	0.00215	0.000511404	0.00184	0.01268	0.11926	0.08438	0.00194	0.00133	0.00153	0.000511404	0	0	0	0	0	0	0	0	0	0	0	0	0	0	0	0	0	0	0.00133
antisense_16	0	0	0	-0.000102281	-0.000102281	0	0	-0.000102281	0	0	0	-0.000102281	0	0	0	-0.000102281	0	0	0	0	0	0	0	0	-0.000204562	-0.000102281	0	0	0	0	-0.000102281	-0.000613685	-0.000102281	-0.000204562	-0.000102281	0	-0.000102281	-0.000204562	0	-0.000204562	0	-0.000102281	-0.000102281	0	0	0	0	0	-0.000204562
sense_17	0.000825934	0.00206	0.000206484	0.000206484	0	0	0	0	0	0	0	0	0	0.000206484	0	0.000619451	0.00206	0.0095	0.000206484	0.00165	0	0	0	0	0	0.000412967	0	0	0	0	0	0	0	0	0	0	0	0	0	0	0	0	0	0	0	0	0	0	0
antisense_17	0	0	0	0	0	0	0	0	0	0	0	0	0	0	0	0	0	0	0	0	0	0	0	0	0	0	0	0	0	0	0	0	0	0	0	0	0	0	0	0	0	0	0	0	0	0	0	0	0
sense_18	0	0	0	0	0	0	0	0	0	0	0	0	0	0	0	0	0	0	0.000210881	0	0	0	0	0	0	0	0	0	0	0	0	0	0	0	0	0	0	0	0	0	0	0	0	0	0	0	0	0	0.000210881
antisense_18	0	0	0	0	0	0	0	0	0	0	0	0	0	-0.000421763	0	0	0	0	0	0	0	0	0	0	0	0	0	0	0	0	0	0	0	0	0	-0.000210881	0	0	0	0	0	-0.000210881	-0.000421763	0	0	-0.000210881	0	0	0
sense_19	0	0	0.000213083	0	0.000213083	0	0	0	0	0	0.000213083	0	0	0.000213083	0.000213083	0.00063925	0.00063925	0.00362	0	0	0	0	0	0	0	0	0	0	0	0	0	0	0	0	0	0	0.000213083	0	0	0	0	0	0	0	0.000213083	0	0	0	0
antisense_19	0	0	0	0	0	-0.000213083	0	0	0	0	0	0	0	0	0	0	0	-0.000213083	0	0	0	0	0	0	0	0	0	0	0	0	0	0	0	0	0	0	0	0	0	0	0	0	0	0	0	0	0	0	0
sense_20	0	0	0	0	0	0	0	0	0.00010725	0	0	0.00010725	0	0	0.0002145	0.000536251	0.00611	0.00311	0.003	0	0	0	0	0.0002145	0.00010725	0.0002145	0.000429	0.0015	0.0002145	0	0	0	0	0	0	0	0	0	0	0	0	0	0	0	0	0	0	0	0
antisense_20	-0.0002145	0	0	-0.0002145	0	0	0	0	0	0	0	0	0	0	0	0	0	-0.00032175	-0.000536251	0	-0.000643501	0	-0.00032175	-0.000429	-0.00010725	-0.00032175	-0.00032175	-0.00032175	-0.00010725	0	0	0	0	-0.00010725	0	0	-0.00010725	-0.00010725	-0.00010725	0	-0.00010725	-0.00010725	0	0	0	0	0	0	-0.00010725
sense_21	0	0.00021725	0.000434499	0.00174	0.00196	0.000434499	0	0.00021725	0.00239	0.00434	0.00021725	0	0	0	0	0	0.00021725	0	0	0	0	0	0	0.00021725	0	0	0	0	0.000434499	0.00021725	0	0	0.00021725	0.000868998	0	0.000868998	0.00109	0	0	0	0	0.000434499	0	0	0	0.000434499	0	0	0.00021725
antisense_21	0	0	0	0	0	0	0	0	0	0	0	0	0	0	0	0	0	0	0	0	0	0	0	0	0	0	0	0	0	0	0	0	0	0	0	0	0	0	0	0	0	0	0	0	0	0	0	0	0
sense_22	0.000655594	0	0.00131	0.00284	0.00393	0.00393	0.00743	0.000218531	0.000437063	0.000437063	0.000655594	0.00131	0.000437063	0.00328	0.00131	0.000218531	0.000218531	0.000655594	0.000655594	0	0.000218531	0.000218531	0.00328	0.0059	0.00175	0.00546	0.00568	0.00219	0.00175	0.0212	0.00962	0.00568	0.00481	0.00328	0	0.00109	0	0	0.000218531	0	0	0	0.000874126	0	0.000437063	0	0	0	0.000218531
antisense_22	0	0	0	0	0	0	0	0	0	0	0	0	0	0	0	0	0	0	0	0	0	0	0	0	0	0	0	0	0	0	0	0	0	0	0	0	0	0	0	-0.000218531	0	0	-0.000218531	0	0	0	0	0	0
sense_23	0	0	0	0	0	0.000223814	0	0.000223814	0.000671441	0	0.000223814	0.000223814	0.000447628	0	0.00201	0.000447628	0.000671441	0.000223814	0.000671441	0.00201	0.000671441	0.00246	0.000447628	0.000447628	0.000895255	0	0.000223814	0.000671441	0	0	0	0	0	0	0	0	0.000223814	0	0	0.000223814	0	0.000447628	0	0.000223814	0	0.000223814	0	0	0
antisense_23	0	0	0	0	0	0	0	0	0	0	-0.000223814	0	0	0	0	0	0	0	0	0	0	0	0	0	0	-0.000223814	0	0	0	0	0	0	0	0	0	0	0	0	0	0	0	0	0	0	0	0	0	0	0
sense_24	0	0.000226449	0	0.000226449	0	0	0.000226449	0	0	0.000226449	0.000452899	0.000226449	0.000226449	0.000226449	0	0	0	0	0.000226449	0.00159	0.000679348	0.000679348	0	0.000226449	0.000452899	0	0.000452899	0.000452899	0.000226449	0	0	0	0	0	0.000226449	0.000226449	0.000226449	0	0	0	0	0	0	0	0	0	0.000226449	0	0
antisense_24	0	0	0	0	0	0	0	0	0	0	0	0	0	0	0	0	0	0	0	-0.000452899	-0.000226449	0	0	0	0	0	0	0	0	0	0	0	0	0	0	0	0	0	0	0	0	0	0	0	0	0	0	0	0
sense_25	0	0	0	0	0	0	0	0	0	0	0	0	0	0	0	0.000236742	0	0	0	0	0	0	0	0	0	0	0	0	0	0	0	0	0	0	0	0	0	0	0	0	0	0.000473485	0	0	0	0	0	0	0
antisense_25	0	0	0	0	0	0	0	-0.000236742	0	-0.000473485	0	0	0	0	0	0	0	0	0	0	0	0	0	0	0	0	0	0	0	0	0	0	0	0	0	0	0	0	0	0	0	0	0	0	0	0	0	0	0
sense_26	0	0	0	0	0	0	0	0	0	0.000236798	0	0	0	0	0	0	0	0.000236798	0	0	0	0	0	0	0	0	0	0	0	0	0	0	0	0	0	0	0	0	0	0	0	0	0	0.000236798	0	0	0	0	0
antisense_26	0	0	0	0	0	0	0	0	0	0	0	0	0	0	0	0	0	0	0	0	0	-0.00118	-0.0026	-0.000236798	-0.000236798	-0.000236798	-0.00166	-0.00332	-0.000236798	0	0	0	0	0	0	0	0	0	0	0	0	0	0	0	0	0	-0.000236798	0	0
sense_27	0.000236911	0.000473821	0	0.000236911	0.000236911	0.000236911	0.000236911	0.000236911	0	0	0	0	0.000236911	0.000947643	0.00284	0.00308	0.000473821	0.00118	0.000473821	0.000236911	0.00118	0	0	0	0.000236911	0.000473821	0	0	0	0	0	0	0	0	0.000236911	0.000236911	0	0.000473821	0.000710732	0	0	0	0	0	0	0	0	0	0
antisense_27	0	0	0	0	0	0	0	0	0	0	0	0	0	0	0	0	0	0	0	0	0	0	0	0	0	0	-0.000236911	-0.000236911	0	0	0	0	0	0	0	0	0	0	0	0	0	0	0	0	0	0	0	0	0
sense_28	0	0	0	0	0	0.000241838	0.000241838	0	0	0	0	0	0	0.000241838	0	0	0.000241838	0	0.000483676	0.000725514	0.000241838	0	0	0	0	0.000483676	0.000241838	0	0	0	0	0	0	0	0	0	0	0	0	0	0	0	0	0.000241838	0	0	0.000241838	0	0
antisense_28	0	0	0	0	0	0	0	0	0	0	-0.000483676	-0.000241838	0	0	-0.000241838	0	0	0	0	0	0	-0.000241838	0	0	0	0	0	0	0	0	0	-0.000241838	0	0	-0.000241838	0	0	0	0	0	0	0	0	0	0	0	0	0	0
sense_29	0	0	0	0.000725865	0.000241955	0	0	0	0	0	0	0	0	0	0	0	0	0	0	0	0	0.000241955	0	0	0	0	0.0029	0.00096782	0	0	0	0	0	0	0	0	0	0	0	0	0	0	0	0	0	0	0	0	0
antisense_29	0	0	0	0	0	0	0	0	0	0	0	0	0	0	0	0	0	0	0	0	0	0	0	0	0	0	0	0	0	0	0	0	0	0	0	0	0	0	0	0	0	0	0	0	0	0	0	0	0
sense_30	0	0	0	0	0	0.000487448	0	0	0	0	0.000243724	0.000243724	0.000974896	0.000243724	0.000243724	0	0.000974896	0	0	0	0	0	0	0	0	0	0	0	0	0.000243724	0	0	0.000243724	0	0.000243724	0	0	0	0.000243724	0	0	0.00146	0.000243724	0	0	0	0	0	0
antisense_30	0	0	0	0	0	0	0	-0.000243724	-0.000243724	0	0	0	0	0	0	0	0	-0.000243724	-0.000243724	0	0	0	0	0	0	0	0	0	0	0	-0.000243724	0	-0.000243724	0	0	0	-0.000243724	0	0	0	0	0	0	0	0	0	0	0	0
sense_31	0	0	0	0	0	0	0	0	0	0.000244141	0	0.000488281	0.000976563	0.00171	0.00562	0	0.00122	0	0	0	0	0	0	0	0	0	0	0.000244141	0	0	0	0	0	0	0	0	0	0	0	0	0	0	0	0	0	0	0.000244141	0	0
antisense_31	-0.000244141	0	0	0	0	0	0	0	0	0	0	-0.000732422	-0.000488281	-0.000488281	0	0	0	0	0	0	0	-0.000244141	0	0	0	0	0	0	0	0	0	0	0	0	0	0	0	0	0	0	0	0	0	0	0	0	0	0	0
sense_32	0	0	0	0	0	0	0	0	0	0	0	0	0	0	0.000245519	0	0.000736558	0	0.000245519	0	0.000245519	0	0	0	0	0	0	0	0	0	0	0	0	0	0	0	0	0	0.000245519	0	0	0	0	0	0	0	0	0	0
antisense_32	0	0	0	-0.000491039	0	0	0	0	-0.000245519	0	0	0	0	0	0	0	0	0	0	0	0	0	0	0	0	0	0	0	0	0	0	0	0	0	0	0	0	0	0	0	0	0	0	0	0	0	0	0	0
sense_33	0	0	0.000500877	0.000500877	0.000500877	0.000751315	0.000751315	0	0	0	0	0	0	0	0.000250438	0	0	0.001	0.000250438	0	0	0	0.000500877	0.000250438	0	0	0	0	0	0	0	0	0	0	0	0	0	0	0	0	0	0	0	0	0	0	0	0	0
antisense_33	-0.000250438	-0.00125	-0.0015	-0.02254	-0.000500877	0	0	-0.000500877	-0.000250438	0	0	0	0	0	-0.0025	-0.00826	-0.00851	0	-0.000250438	0	-0.000250438	-0.000751315	-0.000751315	-0.02154	-0.7989	-0.73128	-0.32407	-0.10669	-0.01978	0	0	0	0	0	0	0	0	0	0	0	0	0	0	0	0	0	0	0	0
sense_34	0	0	0	0	0	0.000261849	0	0	0	0	0	0	0	0	0	0	0	0	0	0	0	0	0	0	0	0	0	0	0	0	0	0	0	0	0	0	0	0.000261849	0	0	0.000261849	0	0	0	0	0	0	0	0
antisense_34	0	0	0	0	-0.000261849	0	0	0	0	0	0	0	0	0	0	0	0	0	0	0	0	0	0	-0.000261849	0	-0.000261849	-0.000261849	-0.000261849	0	0	0	0	0	0	0	0	0	0	0	0	0	0	0	0	0	0	0	0	0
sense_35	0	0	0	0	0	0	0	0	0	0.000262467	0	0	0	0	0	0	0	0	0.000262467	0	0	0	0	0	0.000262467	0	0	0	0	0	0	0	0	0	0	0	0	0	0	0	0	0	0	0	0	0	0	0	0
antisense_35	0	0	-0.000262467	-0.000262467	0	-0.000262467	0	0	0	0	0	0	0	-0.000262467	-0.000524934	-0.0021	-0.05459	-0.0168	-0.0021	-0.000524934	-0.00394	0	-0.000262467	-0.000524934	-0.000262467	0	-0.000524934	0	0	0	0	0	0	-0.000262467	0	0	0	0	-0.000262467	0	0	0	0	0	0	0	0	0	0
sense_36	0	0	0	0	0	0	0	0	0	0	0	0.000264131	0	0	0.000264131	0	0	0.000792393	0	0	0.000264131	0	0	0	0	0	0	0	0.000264131	0	0	0	0	0	0	0	0	0	0	0	0	0	0	0	0	0	0	0	0
antisense_36	-0.000264131	-0.00106	-0.00158	-0.000264131	-0.000528262	-0.000264131	0	0	-0.00132	-0.00343	-0.02536	0	0	-0.000528262	-0.000792393	-0.00132	-0.000528262	-0.000264131	-0.000264131	-0.000264131	-0.000528262	-0.00634	-0.00343	-0.00211	-0.00106	0	0	0	0	0	0	0	0	0	0	0	0	0	0	0	0	0	0	0	0	0	0	0	0
sense_37	0	0	0	0	0.000804074	0	0	0	0.000268025	0	0	0.000268025	0	0	0.000268025	0.000268025	0	0.000268025	0	0.000536049	0	0.000268025	0.00241	0.000804074	0.00107	0.00804	0.00107	0.000268025	0	0.000268025	0	0	0	0.000804074	0	0	0	0	0	0	0	0	0	0	0	0	0	0	0
antisense_37	0	0	0	0	0	0	0	0	-0.00134	0	0	0	0	0	0	0	0	0	0	0	0	0	-0.000536049	0	0	-0.000268025	0	-0.000536049	-0.000536049	-0.000268025	0	0	0	0	-0.000536049	-0.000268025	0	0	-0.000268025	0	0	0	0	0	0	0	0	0	0
sense_38	0	0	0	0	0	0	0.000279018	0	0.000279018	0	0	0	0	0.000279018	0	0.000279018	0	0	0	0	0.000279018	0	0	0	0.000279018	0	0	0.000558036	0	0.000558036	0	0	0	0	0.000558036	0	0	0	0	0.000279018	0	0	0	0	0	0.000279018	0	0	0
antisense_38	0	0	0	0	0	0	0	-0.000279018	0	0	0	0	0	0	0	0	0	0	0	0	0	0	0	0	0	-0.000279018	-0.000558036	-0.00837	-0.00195	-0.000279018	0	0	0	-0.000558036	0	0	-0.000837054	0	0	0	0	-0.000279018	0	0	0	0	0	0	0
sense_39	0	0	0.000571429	0.000714286	0.000428571	0.00114	0.000142857	0.000285714	0.000714286	0.003	0.000428571	0.000142857	0.00186	0.00143	0.000142857	0.000142857	0	0	0.000714286	0.00129	0.000285714	0.000142857	0	0.000428571	0.000857143	0	0	0	0	0	0	0	0	0	0	0	0.000142857	0	0	0	0.000142857	0	0	0	0	0	0	0	0
antisense_39	0	0	0	0	0	0	0	0	0	0	0	0	0	0	0	0	0	0	0	0	0	0	0	0	0	0	0	0	0	0	0	0	0	0	0	0	0	0	0	0	0	0	0	0	0	0	0	0	0
sense_40	0	0	0	0.000578035	0.000289017	0	0.000867052	0.000578035	0	0.000289017	0.000578035	0.00173	0.00867	0.000867052	0.00318	0.04682	0.20549	0.0578	0.02254	0.000289017	0	0	0	0	0	0	0	0.000867052	0.000289017	0	0	0	0	0	0.000289017	0	0.000289017	0	0	0	0	0	0	0.000289017	0	0	0.000289017	0	0
antisense_40	0	0	0	0	0	0	-0.000289017	-0.000867052	0	-0.000289017	0	0	0	-0.000289017	0	0	0	0	-0.000289017	0	0	0	0	0	0	-0.000289017	-0.00289	-0.05838	-0.05376	-0.00145	0	0	0	0	0	0	0	0	0	0	0	0	0	0	0	0	0	0	0
sense_41	0	0	0	0.000293255	0	0	0	0	0	0	0	0	0	0	0.000293255	0	0	0.000879765	0.00058651	0.00147	0.000293255	0.000293255	0	0	0	0	0	0	0	0	0	0	0	0	0	0	0	0	0	0	0	0	0	0	0	0	0	0	0
antisense_41	0	-0.000293255	0	0	0	0	0	0	0	0	0	0	0	0	0	0	0	0	0	0	0	0	0	0	0	0	0	0	0	0	0	0	0	0	0	0	0	0	0	0	0	0	0	0	0	0	0	0	0
sense_42	0.000293255	0.00058651	0.00117	0.00205	0.00147	0.00557	0.06422	0.00704	0.000879765	0	0.00058651	0.000293255	0	0	0	0.000293255	0	0	0	0	0	0	0	0	0	0	0	0	0	0	0	0	0	0	0	0	0	0	0	0	0	0	0	0	0	0	0	0	0
antisense_42	0	0	0	0	0	0	0	0	0	0	0	0	0	0	0	0	0	0	0	0	0	0	0	0	0	0	0	0	0	0	0	0	0	0	0	0	0	0	0	0	0	0	0	0	0	0	0	0	0
sense_43	0	0	0	0	0	0	0	0	0	0	0	0	0	0	0	0	0	0	0	0	0	0	0	0	0	0	0	0	0	0	0	0	0	0	0	0	0	0	0	0	0	0	0	0	0	0	0	0	0
antisense_43	0	0	0	0	0	0	0	0	0	0	0	0	0	0	0	-0.00594	-0.000296912	0	0	0	0	-0.000296912	0	0	0	0	0	0	0	0	0	0	0	0	0	0	0	0	0	0	0	0	0	0	0	0	0	0	0
sense_44	0.00089982	0	0	0	0.00029994	0	0.00029994	0	0	0	0	0	0	0	0.00029994	0	0.00059988	0	0	0	0	0	0	0	0	0	0.00029994	0	0	0	0	0	0	0	0	0	0	0	0	0	0	0	0	0	0	0	0	0	0
antisense_44	0	0	0	0	0	0	0	0	0	0	0	0	0	-0.00029994	0	0	-0.00059988	0	0	0	0	0	0	0	0	0	0	0	0	0	0	0	0	0	0	0	0	0	0	0	0	0	0	0	0	0	0	0	0
sense_45	0	0	0	0	0	0	0	0	0	0	0	0	0	0	0	0	0	0	0	0	0	0	0	0	0	0	0	0	0	0	0	0	0	0	0	0	0	0	0	0	0	0	0	0	0	0	0	0	0
antisense_45	0	0	0	0	0	0	0	0	0	0	0	0	-0.000603682	0	0	0	0	0	0	0	0	0	0	0	0	0	0	0	0	0	0	0	0	0	0	0	0	0	0	0	0	0	0	0	0	0	0	0	0
sense_46	0.00015186	0.000455581	0.02308	0.00638	0.00015186	0	0	0	0	0	0	0.000303721	0.00015186	0.00015186	0.00258	0.000303721	0	0	0	0	0	0.00015186	0.000455581	0	0	0	0	0	0.000303721	0.00516	0	0	0	0	0	0	0	0.00015186	0	0	0	0	0	0	0	0	0	0.00015186	0
antisense_46	0	-0.00015186	0	-0.00015186	0	-0.000303721	-0.00273	-0.00774	-0.000607441	0	-0.000303721	-0.000303721	-0.00015186	-0.00015186	-0.00015186	0	-0.00015186	-0.00015186	0	0	0	0	0	0	0	0	0	-0.00015186	0	-0.00015186	0	0	0	0	0	0	0	0	-0.000303721	-0.00015186	0	0	0	0	0	0	-0.00015186	0	0
sense_47	0.00031211	0	0	0	0	0	0	0	0	0	0.00031211	0	0.00031211	0	0	0	0	0	0	0.00031211	0.00031211	0.00125	0.00187	0	0	0.0025	0	0	0	0	0	0	0	0	0	0	0	0	0	0	0	0	0	0	0	0	0	0	0
antisense_47	0	0	0	-0.00125	-0.0078	0	0	0	0	0	0	0	0	0	0	0	0	0	0	-0.00031211	0	0	0	0	0	-0.00031211	0	0	0	0	0	0	0	0	0	0	0	0	0	0	0	0	0	0	0	0	0	0	0
sense_48	0.000626959	0.00031348	0.000940439	0.000626959	0	0.000940439	0.00031348	0.00031348	0.000940439	0.000626959	0.00157	0	0	0.00031348	0	0	0	0	0	0	0	0.00031348	0	0	0	0	0	0	0	0	0	0	0	0	0	0	0	0	0	0	0	0	0	0	0	0	0	0	0
antisense_48	-0.01003	-0.00627	-0.000940439	-0.00031348	-0.00125	-0.000626959	0	0	0	0	-0.00031348	0	0	0	0	0	0	0	0	-0.000940439	-0.00031348	-0.00031348	-0.0047	-0.00972	-0.35423	-0.15643	-0.14765	-1.25172	-0.03009	-0.00439	-0.000626959	-0.00282	-0.00502	0	-0.00031348	-0.000940439	-0.00031348	0	0	-0.00031348	0	0	0	0	0	0	0	0	0
sense_49	0	0.000313676	0.000313676	0	0	0.000313676	0	0	0	0	0	0	0.000313676	0	0	0	0	0	0	0	0.000627353	0	0.000313676	0.000313676	0	0	0	0	0	0.01913	0.1421	0.00972	0.00125	0.000313676	0	0	0	0	0	0	0	0	0	0	0	0	0	0	0
antisense_49	0	0	-0.000313676	-0.00816	0	0	0	0	-0.000941029	-0.00847	-0.01223	-0.000627353	-0.000313676	-0.000941029	0	-0.00157	-0.02917	-0.03419	-0.06807	-0.00596	-0.01349	-0.00502	-0.02509	-0.01694	-0.06807	-0.0345	-0.00533	-0.00784	-0.02102	-0.04141	-0.000313676	-0.00188	-0.000627353	-0.00502	0	0	0	0	0	-0.000313676	0	0	0	0	0	0	0	0	0
sense_50	0	0	0	0	0	0	0	0	0	0	0	0	0	0	0	0	0	0	0	0	0	0	0	0	0	0	0	0	0	0	0	0	0	0	0	0	0	0	0	0	0	0	0	0	0	0	0	0	0
antisense_50	-0.000320205	0	0	0	0	0	0	0	0	0	0	0	0	0	0	0	0	0	0	0	0	0	0	0	0	0	-0.000320205	0	-0.000320205	0	0	-0.000320205	0	0	-0.000320205	0	-0.000320205	0	0	0	0	0	0	0	0	0	0	0	0
sense_51	0	0	0	0	0	0	0	0	0	0	0	0	0	0	0	0	0	0	0	0	0	0	0	0	0	0	0	0	0.000327118	0	0	0	0	0	0	0	0	0	0	0	0	0	0	0	0	0	0	0	0
antisense_51	-0.00491	0	-0.000327118	-0.000327118	-0.000654236	0	-0.000327118	0	0	-0.000327118	0	0	0	0	0	0	0	0	0	0	0	0	-0.000327118	-0.00131	0	0	-0.0121	-0.00164	-0.00458	-0.00752	-0.03598	-0.00752	-0.00883	-0.00883	-0.03631	0	-0.000327118	0	0	0	0	-0.000327118	0	0	0	0	0	0	0
sense_52	0	0	0	0	0	0	0	0	0	0	0.000654879	0	0	0	0	0	0	0	0	0	0	0	0	0	0	0	0	0	0	0	0	0	0	0	0	0	0	0	0	0	0	0	0	0	0	0	0	0	0
antisense_52	0	0	0	0	0	0	0	0	0	0	0	0	0	0	0	-0.000327439	-0.000327439	0	0	0	0	0	0	0	0	0	0	-0.000327439	0	0	0	0	0	0	0	0	0	0	0	0	0	0	0	0	-0.000327439	0	0	0	0
sense_53	0	0	0	0	0	0	0	0	0.000327761	0	0	0	0	0	0	0	0.000327761	0	0	0	0	0	0	0.000327761	0	0	0	0.000327761	0	0	0	0	0.000655523	0	0	0	0	0	0	0	0	0	0	0	0	0	0	0	0
antisense_53	0	0	0	0	0	0	0	0	0	0	0	0	0	0	0	0	0	0	0	0	0	0	0	0	0	0	0	0	0	-0.000327761	0	0	0	0	0	0	0	0	0	0	0	0	0	0	0	0	0	0	0
sense_54	0	0.000330033	0	0	0.000330033	0	0	0	0	0	0	0	0.000330033	0	0	0.000330033	0	0.000330033	0	0	0	0	0	0.000660066	0	0	0	0	0	0	0.000330033	0.000330033	0.000330033	0	0	0	0	0	0	0	0.000330033	0	0	0	0	0	0	0	0
antisense_54	0	0	0	0	0	0	0	0	0	0	0	-0.000660066	0	-0.00165	0	-0.000330033	0	0	0	0	0	0	-0.000330033	0	0	0	0	0	0	0	0	0	0	0	0	0	0	0	-0.000330033	0	0	0	0	0	0	0	-0.000330033	-0.000330033	0
sense_55	0.000335345	0	0	0	0	0	0	0	0	0	0	0	0	0	0	0	0	0	0	0	0	0	0	0	0	0	0	0	0	0	0	0	0.000335345	0	0	0	0	0	0	0	0	0	0	0	0	0	0	0	0
antisense_55	0	0	0	0	0	-0.000335345	0	0	-0.00168	0	0	0	-0.000335345	-0.00168	-0.000335345	0	-0.000335345	0	0	0	-0.00134	-0.000335345	-0.00335	0	-0.000670691	-0.000670691	-0.00168	0	-0.000335345	0	0	-0.000335345	0	0	0	-0.00235	-0.00369	-0.00101	0	0	-0.000335345	0	-0.000335345	0	0	0	0	0	0
sense_56	0	0	0	0	0	0	0	0	0	0	0	0	0.000339098	0	0	0	0	0	0	0	0	0.000678196	0	0.000339098	0	0.0017	0.00475	0	0	0	0	0	0	0	0	0	0.03323	0.01763	0.00136	0	0	0	0	0.000339098	0	0.000339098	0	0	0
antisense_56	0	0	0	0	0	0	0	0	0	0	0	0	0	0	0	0	0	0	-0.000339098	-0.00271	0	0	0	0	0	0	0	-0.000678196	-0.000339098	0	0	0	0	0	0	0	0	0	0	0	0	0	0	0	0	-0.000339098	0	0	0
sense_57	0.00102	0	0.00136	0.000339674	0.000339674	0.000679348	0.000679348	0.000339674	0.0017	0.00136	0.00204	0	0	0.00204	0.00272	0.00747	0.00713	0.000679348	0.000339674	0	0	0	0	0.00102	0	0	0	0	0	0	0	0	0	0.000679348	0	0	0	0	0	0	0	0	0	0	0	0	0	0	0
antisense_57	-0.000339674	0	0	0	0	0	0	0	0	0	0	0	0	0	0	0	0	0	0	0	0	0	-0.0017	0	0	0	0	0	-0.000339674	-0.000339674	0	0	0	0	0	0	0	0	-0.000339674	-0.000339674	0	0	0	-0.000339674	0	0	0	0	0
sense_58	0	0	0	0	0	0	0.000346141	0	0	0	0	0	0	0.000346141	0.000346141	0	0.000346141	0	0	0	0	0	0	0.000346141	0	0	0	0	0	0	0	0	0	0	0	0	0	0	0	0	0	0	0	0	0	0	0	0	0
antisense_58	0	0	0	0	0	0	0	0	0	0	0	0	0	0	0	0	0	0	0	0	0	0	0	0	0	0	0	0	0	0	0	0	0	0	0	0	0	0	0	0	0	0	0	0	0	0	0	0	0
sense_59	0.000349528	0.0014	0	0.000349528	0	0	0	0	0.000349528	0.000699056	0	0	0	0	0	0	0	0	0	0	0	0	0	0	0	0	0	0	0	0	0	0	0	0	0	0	0	0	0	0	0	0	0	0	0	0	0.0014	0.000349528	0.000349528
antisense_59	-0.000699056	-0.00105	-0.0035	-0.00245	-0.00454	-0.000699056	0	0	0	0	0	0	0	-0.000349528	-0.000349528	-0.000699056	-0.000699056	-0.0367	-0.60189	-0.50926	-0.11674	-0.21531	-0.0028	-0.000699056	-0.000699056	-0.01328	-0.14051	-0.97029	-0.42363	-0.000699056	-0.0021	0	0	0	0	0	0	0	0	0	-0.000349528	0	0	0	0	0	0	0	0
sense_60	0.00035014	0	0	0	0	0	0	0	0	0	0	0	0	0	0.00070028	0	0	0	0.00035014	0	0.00035014	0	0	0	0	0	0	0	0	0	0.00035014	0	0	0	0	0	0	0	0.00035014	0	0.00035014	0	0	0	0	0	0	0	0
antisense_60	0	0	0	0	0	0	0	0	0	0	0	0	0	0	0	0	0	0	0	0	-0.00035014	0	-0.00105	-0.00735	-0.01401	-0.00035014	0	0	0	0	0	0	0	0	0	0	0	0	0	0	0	0	0	0	0	0	0	0	0
sense_61	0	0	0	0	0	0	0	0	0	0	0	0	0	0	0	0	0	0	0	0	0	0	0	0.000356761	0	0	0	0	0	0	0	0	0	0	0	0	0	0	0	0	0	0	0	0.000356761	0	0	0	0	0
antisense_61	0	0	0	0	0	0	0	0	0	-0.000356761	-0.00107	0	-0.000356761	0	-0.000356761	0	0	0	0	0	0	0	0	-0.000356761	-0.000356761	0	0	-0.000356761	0	0	0	0	0	0	0	0	-0.000356761	0	-0.000356761	0	0	0	0	-0.000356761	0	0	0	-0.000356761	0
sense_62	0	0.00108	0.00108	0.000720461	0.000360231	0	0	0	0	0	0.000360231	0	0	0	0.000360231	0	0	0	0.000720461	0.00144	0	0	0.000360231	0.000360231	0.00108	0	0	0	0	0	0	0	0	0	0	0	0	0	0	0	0	0	0	0	0	0	0	0	0
antisense_62	0	-0.000360231	0	0	0	0	0	0	-0.000360231	0	0	0	-0.000360231	0	0	0	0	0	0	0	0	0	0	0	0	-0.00216	-0.02017	-0.10771	-1.03062	-0.01405	0	-0.00396	-0.02161	-0.07745	-0.0036	-0.000360231	-0.00252	-0.000720461	-0.000360231	-0.00108	0	0	0	-0.000360231	-0.000360231	-0.00144	0	0	0
sense_63	0	0	0	0	0	0	0	0	0	0	0	0	0	0	0	0	0	0	0	0	0	0.000362056	0	0	0	0	0	0	0	0	0	0	0	0	0	0	0	0	0	0	0	0	0	0	0	0	0	0	0
antisense_63	0	0	0	0	0	0	0	0	0	0	0	0	0	0	0	0	0	0	0	0	0	0	0	0	0	0	0	0	0	0	0	0	0	0	0	0	0	0	0	0	0	0	0	0	0	0	0	0	0
sense_64	0	0	0	0	0	0	0.000729395	0.00328	0.000729395	0	0	0	0	0	0	0	0	0	0	0	0	0	0	0	0	0	0	0.000364697	0	0	0	0	0	0	0	0.000729395	0	0.000364697	0	0	0	0	0	0	0	0	0.000364697	0	0
antisense_64	0	0	0	0	0	0	0	0	0	0	0	0	0	0	0	0	0	0	0	0	0	0	0	0	0	0	0	0	0	0	0	0	0	0	0	0	0	0	0	0	0	0	0	0	0	0	0	0	0
sense_65	0	0	0	0	0	0	0	0	0	0	0	0	0.000366435	0	0	0	0	0	0	0	0	0	0	0	0	0.0022	0.0033	0.000732869	0	0	0	0	0.000366435	0	0	0	0	0	0	0	0	0	0	0	0	0	0	0	0
antisense_65	0	0	0	0	0	0	0	0	0	0	0	0	0	0	0	0	0	0	0	-0.00147	-0.00147	0	0	-0.000366435	0	0	0	0	0	0	0	0	0	0	0	0	0	0	0	0	0	0	0	0	0	0	0	0	0
sense_66	0	0	0	0.000735835	0	0	0	0	0	0	0	0	0	0	0	0	0	0	0	0	0	0	0	0	0	0	0	0	0	0	0	0	0	0	0	0.000367918	0	0	0	0	0	0	0	0	0	0	0	0	0
antisense_66	0	0	0	0	0	0	0	0	0	0	0	0	0	0	0	0	0	0	0	-0.000367918	0	0	0	0	0	0	0	0	0	0	0	0	0	0	0	0	0	0	0	0	0	0	0	0	0	-0.000367918	0	0	0
sense_67	0	0	0	0	0	0	0	0	0	0	0	0.000926441	0	0.00259	0.000185288	0.000185288	0	0	0	0	0	0	0	0	0	0	0.000555864	0.000555864	0	0.000926441	0	0.000185288	0	0	0.000185288	0.000555864	0.00296	0.00426	0.000370576	0	0.000185288	0.000185288	0	0	0	0	0	0	0
antisense_67	0	0	-0.000185288	0	0	0	0	0	0	0	0	0	0	0	-0.000185288	-0.00408	-0.02594	0	0	0	0	0	-0.00204	-0.00222	-0.000185288	-0.000185288	0	0	0	-0.00185	-0.00371	0	-0.000370576	-0.000555864	0	0	0	0	0	0	0	0	0	0	0	0	0	0	0
sense_68	0	0	0	0.000372162	0	0	0	0	0	0	0	0	0	0.000372162	0	0	0	0	0	0	0	0	0	0	0	0	0	0	0	0	0	0	0	0	0	0	0	0	0	0	0	0	0	0	0	0	0	0	0
antisense_68	0	0	0	0	0	0	0	0	0	0	-0.000372162	0	0	0	0	0	0	0	0	0	0	0	0	0	0	0	0	0	0	0	0	0	0	0	-0.000372162	0	0	0	0	0	0	0	0	0	0	0	0	0	0
sense_69	0	0.000372717	0	0	0.000745434	0	0	0.000372717	0	0.000745434	0	0.000745434	0	0	0	0	0	0	0	0.000745434	0	0	0	0	0	0	0.000372717	0	0	0	0	0	0	0	0	0	0	0	0	0	0	0	0	0	0.000372717	0	0	0	0
antisense_69	0	0	0	0	0	0	0	0	0	0	0	0	0	0	0	0	0	0	0	0	0	0	0	0	0	0	0	0	-0.000372717	0	0	0	0	-0.000372717	-0.000372717	-0.00745	-0.00186	0	0	0	0	0	0	0	0	0	0	-0.000372717	0
sense_70	0	0.000374813	0.000374813	0	0.000374813	0.00112	0.000749625	0	0.00187	0.000374813	0.000374813	0.000374813	0	0	0	0	0	0.000374813	0.00262	0	0	0	0	0.000374813	0	0	0	0	0	0	0	0	0.000749625	0.000374813	0	0	0	0	0	0	0	0	0	0	0	0	0	0.000374813	0
antisense_70	0	0	0	0	0	0	0	0	0	0	0	0	0	0	0	0	0	0	0	0	0	0	0	0	0	0	0	0	0	0	0	0	0	0	0	0	0	0	0	0	0	0	0	0	0	0	0	0	0
sense_71	0	0	0	0.000374953	0.000374953	0	0	0.000374953	0	0	0	0	0	0	0	0.000374953	0.00112	0.000749906	0	0	0	0	0	0	0	0.000374953	0	0	0	0	0	0	0	0	0.000374953	0	0	0	0	0	0.000374953	0.000374953	0	0.000374953	0	0	0.00112	0	0
antisense_71	0	0	0	0	0	0	0	0	0	0	0	0	0	0	0	0	0	-0.00637	-0.00525	-0.02437	-0.000374953	0	0	0	0	0	0	0	0	0	0	0	0	0	0	0	0	0	0	0	0	0	0	0	0	0	0	0	0
sense_72	0	0	0	0	0	0	0	0.000376506	0	0	0	0	0	0	0	0	0	0	0	0	0	0	0	0	0	0	0	0	0.000376506	0	0	0	0	0	0	0	0	0	0	0	0	0	0	0	0	0	0	0	0
antisense_72	-0.00339	0	0	0	0	0	0	0	-0.00151	0	0	0	0	0	0	-0.000376506	-0.000376506	-0.00151	-0.02447	0	0	0	0	0	0	0	0	0	0	0	0	0	0	0	0	0	0	0	0	0	0	0	0	0	0	0	0	0	0
sense_73	0.000211909	0	0.000211909	0	0	0	0	0	0	0	0.000423819	0	0	0	0	0	0	0	0	0	0	0	0	0	0	0	0	0	0	0.000211909	0.000211909	0	0	0	0.000211909	0	0	0.000211909	0.000211909	0	0	0	0.000635728	0.000211909	0.000211909	0.000423819	0.00318	0.000211909	0.000847637
antisense_73	-0.000635728	-0.000423819	-0.00127	-0.00212	0	0	-0.000211909	0	-0.000847637	-0.000211909	-0.0017	-0.01038	-0.00445	-0.00106	-0.00106	0	0	0	-0.000423819	-0.000211909	-0.000211909	0	-0.000211909	-0.00127	-0.00466	-0.00297	-0.0053	-0.07332	-0.00742	-0.00487	0	0	0	0	0	0	0	0	0	0	0	0	0	0	0	0	0	0	0
sense_74	0	0	0	0	0	0	0	0	0	0	0	0.00115	0	0	0	0	0	0	0.000382848	0	0.03522	0.10528	0.02297	0.00498	0.08461	0.05972	0.00191	0	0	0	0	0	0.000382848	0.00115	0	0.000765697	0.000382848	0	0.00153	0.000765697	0.00115	0.00115	0.00345	0.00268	0.00536	0.000765697	0.000765697	0	0
antisense_74	0	0	0	0	0	-0.000765697	0	0	0	0	-0.000382848	-0.000765697	-0.00115	0	-0.000765697	-0.000382848	0	-0.00153	0	0	0	0	0	0	0	-0.000765697	-0.00268	-0.00115	0	0	0	0	0	0	0	0	0	0	0	0	-0.000382848	-0.000382848	0	0	0	-0.000382848	0	0	0
sense_75	0	0	0.00038506	0	0	0	0	0.00038506	0.00154	0.00655	0.00038506	0	0.00116	0.00116	0.00116	0.000770119	0.00038506	0	0.000770119	0	0	0	0	0	0	0	0.00038506	0	0.00038506	0	0	0	0	0	0	0	0	0	0	0	0	0	0	0	0	0	0	0	0.00116
antisense_75	0	0	0	0	0	0	0	0	0	0	0	0	0	0	0	0	0	0	0	-0.00038506	-0.00038506	0	0	0	0	0	0	0	0	-0.00038506	0	0	0	-0.00038506	0	0	0	0	-0.00154	-0.00038506	0	0	0	0	0	-0.00038506	0	0	0
sense_76	0	0	0	0.000250438	0.000500877	0	0	0	0	0	0	0	0	0	0	0.001	0.001	0	0.000500877	0	0.000250438	0	0	0.000500877	0.001	0	0.000250438	0	0.001	0.000250438	0.00225	0.0015	0.000751315	0.002	0.00601	0.02805	0.01177	0.000751315	0.000250438	0	0	0	0.000250438	0.00125	0.000500877	0.00175	0.000751315	0	0
antisense_76	-0.000250438	0	0	0	0	-0.000250438	0	-0.000250438	0	0	0	0	0	0	0	0	0	0	0	0	0	0	0	-0.000250438	0	0	-0.000500877	-0.00326	0	0	0	-0.000250438	-0.000250438	0	0	0	0	0	0	0	0	0	0	0	0	0	0	0	0
sense_77	0	0.000394633	0	0	0	0.00118	0.000394633	0.000789266	0	0	0	0.000394633	0.000394633	0.000789266	0.000394633	0	0.00118	0	0	0	0.000394633	0	0	0	0	0	0	0	0	0	0	0	0	0	0	0	0	0	0	0	0	0	0	0	0	0	0	0	0
antisense_77	-0.000394633	0	0	0	0	0	0	0	0	0	0	0	0	0	0	0	0	0	0	0	0	0	0	0	0	0	0	-0.000394633	-0.000789266	0	0	0	0	0	0	0	0	0	0	0	0	0	-0.000394633	0	0	0	0	0	0
sense_78	0	0	0	0	0	0	0	0	0	0.000401606	0	0	0	0	0	0	0	0	0	0	0	0	0	0	0	0	0	0	0.000401606	0	0.000803213	0.000803213	0	0	0	0	0.000401606	0.000803213	0	0	0	0	0	0	0	0	0	0	0
antisense_78	0	0	0	0	0	0	0	0	0	0	0	0	0	0	0	0	0	0	0	0	0	0	0	0	0	0	0	-0.000401606	0	0	0	0	0	0	0	0	-0.000401606	0	0	0	0	0	0	0	0	0	0	0	0
sense_79	0	0	0	0	0	0	0	0	0	0	0	0	0	0	0	0	0	0	0	0	0	0	0	0	0	0	0	0	0	0	0	0	0	0	0	0	0	0	0	0	0	0	0	0	0	0	0	0	0
antisense_79	0	0	0	0	0	0	-0.000406174	0	0	0	0	-0.000406174	0	0	0	0	0	0	0	-0.000406174	0	-0.000812348	0	0	0	0	0	0	0	0	0	-0.000406174	0	0	0	0	0	0	0	0	0	0	-0.000406174	0	0	-0.000406174	0	0	0
sense_80	0.000816993	0.00163	0	0.000408497	0	0	0	0	0.000816993	0.000816993	0.000408497	0	0	0	0	0	0	0	0	0.000816993	0	0.000408497	0.00245	0.00449	0.00123	0.00123	0.000408497	0.000408497	0.000816993	0.000408497	0	0.00735	0.00163	0.000408497	0	0	0	0	0	0	0	0	0	0	0	0	0	0	0.000408497
antisense_80	0	0	0	0	0	0	0	0	0	0	0	0	0	0	0	0	0	0	0	0	0	0	0	0	-0.000408497	0	0	0	0	0	0	0	0	0	0	0	0	0	0	0	0	0	0	0	0	0	0	0	0
sense_81	0	0	0	0	0	0	0	0	0	0	0	0	0	0	0	0	0	0	0	0	0	0	0	0	0	0	0	0	0	0	0	0	0	0	0	0	0	0	0	0	0	0	0	0	0	0	0	0	0
antisense_81	0	0	0	0	0	0	0	0	0	0	0	0	0	0	0	-0.000408998	0	0	0	0	0	0	-0.000408998	0	0	0	0	0	0	0	0	0	0	0	0	0	0	0	0	0	0	0	0	0	0	0	0	0	0
sense_82	0	0	0	0	0	0	0	0	0	0	0	0	0	0	0	0	0	0.000822368	0.00123	0.00288	0.00123	0.00452	0.01275	0.000822368	0	0	0.000411184	0	0	0	0	0	0.000411184	0	0.000411184	0	0.000411184	0	0	0	0	0	0.000411184	0	0	0	0	0	0
antisense_82	0	0	0	0	0	0	0	0	0	0	0	0	0	0	0	0	0	0	0	0	0	0	0	0	0	0	0	0	0	0	0	0	0	0	0	0	0	0	0	0	0	0	0	0	0	0	0	0	0
sense_83	0	0	0	0	0	0	0	0	0.000413223	0	0.000413223	0	0	0	0	0	0	0	0	0	0	0	0	0	0.000826446	0	0	0	0	0	0	0	0	0.0062	0.23967	0.0062	0.0095	0.000826446	0	0	0	0	0	0	0	0	0	0	0
antisense_83	-0.000413223	-0.000826446	-0.000413223	-0.000826446	-0.00537	-0.000826446	0	-0.000826446	-0.000826446	-0.000413223	0	0	-0.000413223	0	0	-0.000413223	-0.000413223	0	0	0	0	0	0	-0.000413223	-0.00331	-0.0095	-0.00785	0	0	-0.000826446	-0.000413223	-0.000413223	-0.00455	-0.00455	-0.00165	0	-0.0186	-0.00413	-0.000413223	-0.00289	-0.000413223	-0.000413223	-0.000413223	-0.000413223	-0.000413223	-0.000413223	-0.000413223	-0.000413223	-0.00124
sense_84	0	0.000360231	0	0	0	0	0	0	0.000360231	0.000360231	0	0.000360231	0	0	0	0	0	0	0	0	0	0	0	0	0	0	0	0	0	0	0	0	0	0	0	0	0	0	0	0	0	0	0	0	0	0	0	0	0
antisense_84	0	0	0	0	0	0	-0.000720461	-0.00324	-0.00576	0	0	0	0	0	0	0	0	0	0	0	0	0	0	0	0	0	0	-0.000360231	0	0	0	0	0	0	0	0	0	0	0	0	0	0	0	0	0	0	0	0	0
sense_85	0	0	0	0	0	0	0	0	0	0	0	0	0	0.00083612	0.00083612	0	0.00041806	0.00041806	0.00041806	0	0	0	0	0	0.00083612	0	0.00041806	0	0	0	0	0	0	0	0	0	0	0	0	0	0	0	0	0.00041806	0	0	0	0	0
antisense_85	0	0	0	0	0	0	0	0	0	0	0	0	0	0	0	0	0	0	0	0	0	0	-0.00041806	0	0	0	0	0	0	0	0	0	0	0	0	0	0	0	0	0	0	0	0	0	0	0	0	0	0
sense_86	0.000420521	0	0	0	0	0	0	0	0	0.000420521	0	0	0	0.000420521	0.000420521	0	0	0.00126	0.000420521	0	0.00126	0	0	0	0	0	0	0.000420521	0	0	0	0	0	0	0	0	0	0	0	0	0	0	0	0	0	0	0.000420521	0.00126	0
antisense_86	0	0	0	0	0	0	0	0	-0.000841043	0	0	0	0	0	0	-0.000420521	0	-0.000841043	0	0	0	0	0	0	0	0	0	0	0	0	0	0	0	0	0	0	0	0	0	0	0	0	0	0	0	-0.00336	-0.01304	-0.00294	0
sense_87	0	0	0	0	0	0	0.000421763	0	0	0	0	0	0	0	0	0	0	0	0	0	0	0	0.000421763	0	0	0	0	0	0	0	0	0	0	0	0	0	0	0	0	0	0	0	0	0	0	0	0	0	0
antisense_87	0	0	0	0	0	0	0	0	0	0	0	0	0	0	0	0	0	0	0	0	0	0	0	0	0	0	0	0	0	0	0	0	0	0	0	0	0	0	0	0	0	0	0	0	0	0	0	0	0
sense_88	0.00129	0	0	0	0	0	0.00129	0	0	0	0	0	0	0	0	0.000429553	0	0	0	0	0.000429553	0	0	0	0	0	0	0	0	0	0	0.000859107	0.000429553	0	0.00172	0	0	0	0.000429553	0.00129	0.000859107	0.000859107	0	0	0	0	0	0	0
antisense_88	0	0	-0.000429553	-0.000859107	0	0	0	-0.000429553	0	0	0	0	0	0	0	0	0	0	0	0	0	0	0	-0.000429553	0	-0.000429553	-0.00601	-0.00258	-0.00129	0	0	0	0	0	0	0	0	0	0	0	-0.000429553	0	0	0	0	0	0	0	0
sense_89	0	0	0	0	0	0	0	0	0	0	0	0	0	0.000875657	0	0	0	0	0	0	0.000437828	0	0	0	0	0	0	0	0	0	0	0	0	0	0	0	0	0	0	0	0	0	0	0	0	0	0	0	0
antisense_89	0	0	0	0	0	0	0	0	0	0	0	0	0	0	0	0	0	0	0	0	0	0	0	0	-0.00701	-0.07268	-0.08494	-0.00919	-0.000437828	0	-0.000437828	-0.000437828	0	-0.000437828	0	-0.000437828	0	0	0	0	0	0	-0.000437828	0	0	0	0	0	0
sense_90	0	0	0.000438596	0.000438596	0	0.000438596	0.000438596	0.000438596	0	0	0.000438596	0	0	0	0	0.000438596	0.00132	0.00132	0.00132	0.000438596	0.00175	0.00132	0	0.00263	0	0.00219	0.00132	0	0	0	0	0	0	0	0	0	0	0	0	0	0.000877193	0	0	0.000877193	0.00219	0.000438596	0	0	0
antisense_90	0	0	0	0	0	0	0	0	0	0	0	0	0	0	0	-0.000877193	-0.00614	-0.00175	-0.000877193	-0.000438596	-0.000877193	0	0	0	0	-0.01228	-0.01272	-0.025	-0.00219	-0.000877193	0	0	-0.000438596	0	0	-0.000438596	0	0	0	0	0	0	0	0	0	0	0	0	0
sense_91	0	0	0	0	0	0	0	0	0	0	0.000440141	0.00264	0	0	0	0	0	0.000880282	0	0.00308	0.02993	0.0088	0.000440141	0.000440141	0	0	0	0	0	0	0	0	0	0	0	0	0	0	0	0	0	0	0	0	0	0	0	0	0
antisense_91	0	0	0	0	0	0	0	0	0	0	0	0	0	0	0	0	0	-0.000440141	0	-0.000440141	-0.000880282	0	0	0	0	0	0	-0.00132	0	0	0	0	0	0	0	0	0	0	-0.000440141	-0.00132	0	0	0	0	0	0	0	0	0
sense_92	0	0	0.000445633	0.00223	0	0	0	0	0	0	0	0	0.000445633	0	0	0	0	0	0	0	0	0	0	0	0	0	0	0	0	0	0	0	0	0.000445633	0.000445633	0	0	0	0	0	0	0	0	0	0	0	0	0	0
antisense_92	-0.000445633	-0.000445633	0	0	-0.000445633	0	0	0	0	0	0	0	0	0	0	0	0	0	-0.000445633	-0.00134	-0.00178	-0.03119	0	0	0	-0.000445633	-0.000445633	-0.00401	-0.00357	-0.000445633	0	0	0	0	0	0	0	0	0	0	0	0	0	0	0	0	0	0	0
sense_93	0	0	0	0	0	0	0	0	0	0	0	0	0	0	0	0	0.000446429	0	0	0	0	0	0	0	0	0	0	0	0	0	0	0	0	0	0	0	0	0	0	0	0	0	0	0	0	0	0	0	0
antisense_93	0	0	0	0	0	0	0	0	0	0	0	0	0	0	0	0	0	0	0	0	0	0	0	0	0	0	0	0	0	0	0	0	0	0	0	-0.000446429	0	0	0	0	0	0	0	0	0	0	0	0	0
sense_94	0	0	0	0	0	0	0	0	0	0	0.000451671	0.00271	0	0	0	0	0.00136	0	0	0.000903342	0.00136	0.000451671	0	0	0	0	0	0	0	0	0	0	0	0	0	0	0	0	0	0	0	0.000451671	0	0	0	0	0	0	0
antisense_94	0	-0.000451671	-0.000451671	0	0	-0.000451671	-0.000451671	0	-0.000451671	0	0	0	0	0	0	0	0	0	0	0	0	0	0	0	-0.000451671	0	-0.000451671	0	0	0	0	0	-0.000451671	0	0	-0.000451671	0	0	0	0	0	0	0	0	0	0	0	0	-0.000903342
sense_95	0	0	0	0	0	0	0	0	0	0	0	0	0	0.000454545	0.000454545	0	0	0	0	0	0	0	0	0.00182	0.000454545	0.000454545	0	0	0	0	0	0	0	0	0	0	0	0	0	0	0	0	0	0	0	0	0	0	0
antisense_95	0	0	0	0	0	0	0	0	0	-0.000909091	0	0	0	0	-0.000454545	-0.00227	-0.00364	0	-0.000909091	0	-0.000454545	-0.000454545	0	-0.000454545	0	0	-0.000909091	-0.00455	0	0	0	0	0	-0.000909091	0	-0.000454545	0	0	-0.000909091	0	0	-0.000454545	0	0	0	0	-0.000909091	-0.000909091	0
sense_96	0	0.000819001	0	0	0	0	0	0	0	0.0004095	0	0	0.0004095	0.0004095	0	0	0.000819001	0.00205	0.00369	0.00328	0.00205	0.0004095	0.000819001	0	0	0	0.000819001	0.00164	0.03317	0.00655	0.00205	0.00164	0	0	0	0	0	0	0.0004095	0	0.000819001	0	0	0	0	0	0.000819001	0	0.0004095
antisense_96	0	0	0	0	0	0	0	-0.0004095	0	0	0	0	0	0	0	0	-0.00123	0	-0.00123	0	0	-0.0004095	-0.00205	0	0	0	0	-0.00369	-0.0004095	-0.000819001	-0.000819001	0	-0.0004095	0	0	0	0	0	0	0	0	0	-0.0004095	-0.00205	-0.000819001	0	0	0	0
sense_97	0	0	0	0	0	0	0	0	0	0	0	0	0	0.000460617	0	0	0	0	0	0	0	0	0	0.000460617	0.00138	0.00138	0.000460617	0	0	0	0	0.000921234	0	0	0	0	0	0.000460617	0	0	0	0	0	0	0	0	0	0	0
antisense_97	-0.00599	-0.0152	-0.01935	-0.02626	-0.01935	-0.04468	-0.02119	-0.02718	-0.00461	-0.03178	-0.0023	0	0	-0.00415	0	-0.000460617	0	-0.000460617	-0.00138	-0.00415	-0.06034	-0.02948	-0.00645	-0.1064	-0.1064	-0.00368	-0.000460617	0	0	0	0	0	0	-0.000460617	0	0	0	0	0	0	0	-0.000460617	0	0	-0.000460617	-0.000460617	-0.000460617	0	-0.000460617
sense_98	0	0	0	0.00279	0.00232	0	0	0	0	0	0	0	0.0004649	0	0.0009298	0.0004649	0.00139	0.0009298	0	0	0	0	0	0	0	0	0.0004649	0	0	0	0	0	0	0	0	0	0	0.0004649	0	0	0	0	0	0	0	0.0004649	0.00139	0.0004649	0
antisense_98	0	0	0	0	0	0	0	0	0	0	0	0	0	0	0	0	0	0	0	0	0	0	0	0	0	-0.0004649	0	0	0	0	0	0	0	0	0	0	-0.0009298	-0.0004649	0	0	0	0	0	0	-0.0004649	-0.0004649	-0.0004649	-0.0004649	0
sense_99	0	0	0	0	0	0	0	0	0	0	0	0.000466418	0.000932836	0	0	0	0	0	0	0	0	0	0	0	0	0	0	0	0	0	0	0	0	0	0	0	0	0	0	0	0	0.000466418	0	0	0	0	0	0	0
antisense_99	-0.000932836	-0.000466418	0	0	0	0	0	0	0	0	-0.00187	-0.0014	-0.0084	-0.0014	0	0	0	0	0	0	0	-0.000466418	-0.00233	-0.000466418	0	0	0	0	0	0	0	0	0	0	0	0	0	0	0	0	0	0	0	0	0	0	0	0	0
sense_100	0	0	0.00046729	0	0	0	0	0	0	0	0	0	0.02383	0.0028	0.00046729	0	0	0	0	0	0	0	0.000934579	0.000934579	0	0	0	0	0	0	0	0	0	0	0	0	0	0	0	0	0	0	0	0	0	0	0	0	0
antisense_100	-0.00046729	0	0	0	-0.000934579	0	0	0	0	0	0	-0.00046729	0	0	0	-0.00046729	-0.00046729	0	-0.000934579	0	-0.0014	-0.00374	-0.00981	-0.00888	-0.19065	-0.0257	-0.00046729	-0.00374	-0.00046729	-0.00046729	0	0	0	0	0	0	-0.00046729	-0.00046729	-0.00046729	0	-0.00046729	0	0	-0.00046729	0	-0.00046729	0	0	0
sense_101	0.000935891	0.000467946	0.00281	0.00374	0.0014	0.000467946	0	0	0.000467946	0	0	0	0.000467946	0.00234	0.0014	0.000467946	0.02106	0.00281	0.000467946	0.00187	0.01825	0.00281	0.000467946	0	0	0.00234	0.000467946	0.00187	0	0.000467946	0.00234	0.000467946	0	0	0.000467946	0	0.00187	0.000467946	0.00187	0.000935891	0	0	0.000467946	0	0.000467946	0	0	0.000467946	0
antisense_101	0	0	0	-0.000467946	0	0	0	0	0	-0.000467946	0	0	0	0	0	0	0	0	0	0	0	0	0	0	0	0	0	0	0	0	0	0	0	0	0	0	0	0	0	0	0	0	0	0	0	0	0	0	0
sense_102	0	0.000470588	0	0.000470588	0	0	0.000941176	0.000470588	0	0.000941176	0.000470588	0	0.00188	0.00659	0	0	0	0	0.000470588	0.000470588	0.000470588	0	0.000941176	0.00235	0.00471	0	0	0	0	0	0	0	0	0.000470588	0	0	0	0	0	0.000470588	0.00188	0.000941176	0.000470588	0.000470588	0	0	0.000470588	0.000470588	0
antisense_102	0	0	0	0	0	0	0	0	0	0	0	0	0	0	-0.000470588	-0.00141	0	0	0	0	0	0	0	0	0	0	-0.000470588	0	-0.000470588	0	0	-0.000470588	0	0	0	0	0	0	0	0	0	0	0	0	0	-0.00235	0	0	0
sense_103	0	0	0	0	0	0	0	0	0	0	0.000471476	0	0	0	0	0.00141	0.00471	0.03678	0.00236	0	0	0.000471476	0	0	0	0	0	0	0	0	0	0	0	0	0	0	0	0	0	0	0	0	0	0	0	0	0	0	0
antisense_103	0	-0.000471476	0	0	0	0	0	0	0	0	0	0	0	0	0	0	0	0	-0.000471476	0	-0.000942951	0	0	0	-0.000471476	0	0	0	0	0	-0.00377	-0.00189	-0.000942951	0	0	0	0	0	0	0	0	0	0	0	0	0	0	0	0
sense_104	0	0	0	0	0	0	0	0	0	0.000473709	0	0	0	0	0	0.000473709	0	0	0	0	0	0	0.000947418	0.000473709	0	0	0	0.000473709	0	0	0	0.000947418	0	0	0	0	0	0	0.000473709	0	0	0	0	0	0.000473709	0	0	0	0
antisense_104	0	0	0	0	0	0	0	0	0	0	0	0	0	0	0	0	0	-0.000473709	-0.000473709	0	-0.000473709	-0.00189	-0.01279	0	0	-0.000947418	-0.00189	-0.00426	-0.00237	0	0	0	0	0	0	0	-0.000947418	0	0	0	0	0	0	0	0	0	0	0	0
sense_105	0	0	0	0	0	0	0	0	0.000238379	0	0	0	0	0	0	0	0	0	0	0	0	0	0	0	0	0	0	0	0	0	0	0	0	0	0	0	0	0	0	0	0	0	0	0.000476758	0	0	0.00238	0.000238379	0
antisense_105	-0.000238379	0	0	0	0	-0.000238379	-0.00381	0	0	0	0	0	0	0	0	0	0	0	0	0	0	0	0	0	-0.000238379	-0.00119	-0.000238379	-0.000238379	0	0	0	0	0	0	-0.000476758	-0.00715	0	0	0	0	0	0	0	0	0	0	0	0	0
sense_106	0	0	0	0	0	0	0.000964785	0	0	0	0	0	0	0	0	0.000482393	0	0.000482393	0.000482393	0.00145	0	0	0	0	0	0	0.000482393	0	0	0	0	0	0	0.000482393	0.000482393	0	0	0	0.000482393	0	0.000482393	0.000482393	0.000964785	0.00289	0.000482393	0	0.000482393	0	0
antisense_106	0	0	0	0	0	0	0	0	0	0	0	0	0	0	0	0	0	0	0	0	0	0	0	0	0	0	0	-0.000482393	0	0	0	0	0	-0.000482393	0	0	-0.000482393	0	0	0	0	0	0	0	0	0	0	0	0
sense_107	0.00193	0.000483559	0.000483559	0	0	0	0	0	0	0	0	0	0	0	0	0	0	0	0	0	0	0	0.000967118	0.000967118	0.00145	0.000483559	0.00145	0.000483559	0	0	0	0	0	0	0	0	0	0	0	0	0	0	0	0.000483559	0	0	0.000483559	0.00145	0
antisense_107	-0.000483559	0	0	0	0	0	0	0	0	0	0	0	0	0	0	0	0	0	0	0	0	0	0	-0.000483559	-0.00193	-0.00387	-0.00387	0	0	0	0	0	-0.000483559	-0.000967118	0	0	0	0	0	0	0	0	0	0	0	0	0	0	0
sense_108	0.000992063	0	0	0	0	0.00198	0.000496032	0.00149	0.00198	0	0.000496032	0.000992063	0.00149	0.000496032	0.000992063	0.00149	0.000496032	0	0.000496032	0	0	0	0	0	0	0.000992063	0	0	0.000992063	0.000992063	0	0.00248	0	0	0.000496032	0	0	0	0	0	0.000992063	0	0	0.000496032	0.000496032	0	0.000496032	0	0.000992063
antisense_108	0	0	0	0	0	0	0	0	0	0	0	0	0	0	0	0	0	0	0	0	0	0	0	0	0	-0.000496032	0	-0.000496032	0	0	0	0	0	0	0	0	0	0	0	0	0	0	0	0	0	0	0	0	0
sense_109	0	0	0	0	0.00198	0	0.000992063	0.000496032	0.000992063	0	0.000496032	0.000992063	0.000992063	0.00298	0.00248	0	0.00149	0.00248	0.00744	0	0	0	0.000496032	0	0	0	0	0	0	0	0	0	0	0	0	0	0.000992063	0	0	0.000496032	0.000496032	0.000496032	0	0	0.000496032	0.00298	0.00149	0.000496032	0
antisense_109	0	-0.000496032	0	0	0	-0.00149	0	0	0	0	-0.000496032	0	0	0	0	0	0	0	0	0	0	0	0	0	0	0	0	0	0	-0.000496032	0	0	0	0	0	0	0	0	0	0	0	0	-0.000496032	0	0	0	0	0	0
sense_110	0	0	0	0	0	0	0	0	0.0005	0.0005	0	0.0005	0	0	0.0005	0.001	0	0	0	0	0	0	0	0	0	0	0	0	0	0	0	0	0	0	0.0005	0.0005	0	0	0	0	0.0005	0	0	0	0	0	0	0	0
antisense_110	0	0	0	-0.0075	-0.0045	-0.0005	0	0	0	0	0	0	0	0	0	0	0	0	0	0	0	0	0	0	0	0	0	0	0	0	0	0	0	0	0	0	0	0	0	0	0	0	0	0	0	0	0	0	0
sense_111	0.00602	0.01955	0.00952	0.000501253	0.000501253	0	0	0	0	0	0	0	0	0.000501253	0	0	0	0.0015	0.000501253	0.00551	0.00652	0.00401	0	0	0.000501253	0	0.00752	0.00251	0.00351	0.000501253	0	0.00401	0	0	0	0.000501253	0	0	0	0.000501253	0	0	0	0	0	0	0	0	0
antisense_111	0	0	0	0	0	0	0	0	0	0	0	0	0	0	0	0	0	0	0	0	0	0	-0.001	-0.000501253	0	0	0	0	0	0	0	0	0	0	0	0	0	0	0	0	0	0	0	0	0	0	0	0	0
sense_112	0	0	0	0	0	0	0	0	0	0	0	0	0	0	0	0	0	0	0	0	0	0	0	0	0	0	0	0	0	0	0	0	0	0	0	0	0	0	0	0	0	0	0	0	0.000509684	0.000509684	0	0	0
antisense_112	0	0	0	0	0	0	0	0	0	0	0	0	0	0	0	0	0	0	-0.00102	0	0	0	0	0	0	0	-0.00917	-0.00102	0	0	0	0	-0.00153	0	0	0	0	0	0	0	0	0	0	0	0	0	0	0	0
sense_113	0	0	0	0	0	0	0	0	0	0	0	0	0	0	0	0	0	0	0	0	0	0	0	0	0	0	0	0	0	0	0	0	0	0	0	0	0	0	0	0	0	0	0	0	0	0	0	0	0
antisense_113	0	0	0	0	0	0	0	0	0	0	0	0	0	0	0	0	0	0	0	0	0	0	0	0	0	0	0	0	0	0	0	0	0	0	0	0	0	0	0	0	0	0	0	0	0	0	0	0	0
sense_114	0	0	0	0	0	0	0	0	0	0	0	0	0	0	0	0	0	0	0	0	0	0	0	0	0	0	0	0	0	0	0	0	0	0	0	0	0	0	0	0	0	0	0	0	0	0.00103	0	0	0
antisense_114	0	0	0	0	0	0	0	0	0	0	0	0	0	0	0	0	0	-0.00257	0	0	0	0	0	0	-0.00103	-0.00411	-0.00513	0	0	0	0	0	0	0	0	0	0	0	0	0	0	0	0	0	0	0	0	0	0
sense_115	0	0.00103	0.00565	0.000513347	0	0	0	0	0	0.000513347	0	0	0	0.00205	0.000513347	0.00667	0.000513347	0	0.000513347	0.00103	0	0	0	0	0	0.00103	0	0	0	0	0	0	0	0	0	0	0	0	0	0	0	0	0	0	0.000513347	0	0	0	0.000513347
antisense_115	0	0	0	0	0	0	0	-0.00462	0	0	0	0	0	-0.00308	-0.00103	0	0	0	0	0	0	-0.000513347	-0.00154	-0.000513347	0	0	0	0	0	0	0	0	0	0	0	0	0	0	-0.000513347	0	0	0	0	0	0	0	0	0	0
sense_116	0	0	0	0	0	0	0	0	0	0	0	0	0	0	0	0	0.000514668	0	0	0	0	0	0	0	0	0	0	0	0	0	0	0	0	0	0	0	0	0	0	0	0.000514668	0	0	0.00309	0.03963	0.01544	0.00154	0	0
antisense_116	0	0	0	0	0	0	0	0	0	0	0	0	0	0	0	0	0	0	0	0	0	0	0	0	0	0	0	0	0	0	0	0	-0.000514668	0	0	0	0	0	0	0	0	0	0	0	0	0	0	0	0
sense_117	0.00051573	0	0	0	0	0	0.00103	0	0.00103	0.00051573	0	0.00051573	0.00051573	0.00361	0.00567	0.00051573	0	0	0	0	0	0	0.00206	0.00619	0.00051573	0.00051573	0	0	0	0	0	0	0	0	0	0	0	0	0	0	0	0	0	0	0	0	0.00103	0	0
antisense_117	0	0	0	-0.00103	0	0	-0.00051573	-0.00051573	-0.00051573	0	0	-0.00051573	0	0	-0.00206	-0.00103	0	-0.00051573	0	0	0	0	0	0	0	-0.00155	-0.00206	-0.00155	-0.00051573	0	-0.00051573	0	0	0	0	-0.00206	-0.00051573	0	-0.00051573	0	-0.00206	-0.00206	-0.00206	-0.00258	-0.00051573	0	-0.00051573	0	-0.0165
sense_118	0.000519481	0	0	0.00156	0	0	0.00104	0	0	0.000519481	0.000519481	0.000519481	0.000519481	0	0	0	0	0.000519481	0	0.00416	0.000519481	0.00156	0.00104	0	0.000519481	0	0	0.000519481	0	0.00364	0.01039	0.00208	0.00208	0.000519481	0	0	0	0.000519481	0	0.000519481	0.00208	0	0	0	0	0	0	0	0
antisense_118	0	0	-0.000519481	0	0	0	0	0	0	0	0	0	0	0	0	0	0	0	0	-0.000519481	0	-0.000519481	0	0	-0.0026	-0.00156	-0.00156	-0.00156	-0.000519481	0	-0.000519481	-0.000519481	0	0	0	0	0	0	0	0	0	0	0	0	0	0	0	0	0
sense_119	0	0	0	0	0	0	0	0	0	0	0	0	0	0	0	0	0	0	0	0	0	0.00104	0.00208	0.00156	0.00469	0.00729	0	0.000520562	0.00156	0.000520562	0.000520562	0	0	0.000520562	0	0	0	0	0	0	0	0.00104	0.00156	0.000520562	0.0026	0.00208	0.00104	0	0.000520562
antisense_119	0	0	0	0	0	0	0	0	0	0	0	0	0	0	0	-0.00104	0	0	0	0	0	0	0	0	0	0	0	-0.0026	-0.000520562	-0.000520562	0	0	0	0	0	-0.000520562	0	0	0	0	0	0	0	0	0	0	0	-0.000520562	0
sense_120	0	0	0	0	0	0	0	0.000529661	0.00106	0.00159	0.000529661	0	0	0	0	0	0.00159	0	0.00265	0	0.00106	0	0	0	0	0	0	0	0.000529661	0	0	0	0	0	0	0	0	0	0	0	0	0	0	0.000529661	0	0	0	0.000529661	0
antisense_120	0	-0.000529661	-0.000529661	0	0	0	0	0	-0.000529661	-0.000529661	-0.00106	-0.00106	0	-0.000529661	0	-0.00159	0	-0.00159	0	-0.000529661	-0.000529661	0	-0.00212	-0.00212	-0.00318	-0.00318	-0.000529661	-0.000529661	0	-0.000529661	-0.000529661	-0.00106	-0.00106	-0.00742	-0.00424	-0.00212	-0.00106	-0.00106	-0.000529661	0	-0.00106	-0.00477	-0.01589	-0.00106	0	0	-0.00212	-0.00106	0
sense_121	0	0	0.00106	0	0	0	0	0	0	0	0	0	0	0	0	0	0	0	0	0	0	0	0	0	0	0	0	0	0	0	0	0	0	0	0	0	0	0	0	0	0	0	0	0	0	0	0	0	0
antisense_121	0	0	0	0	0	0	0	0	-0.000530786	0	0	-0.000530786	-0.000530786	0	0	0	0	0	0	0	0	0	0	0	0	0	0	0	0	0	0	0	-0.000530786	0	0	0	0	0	0	0	0	0	0	0	0	0	0	0	0
sense_122	0	0	0	0	0	0	0	0	0	0	0	0	0	0	0	0	0.000531915	0	0	0	0	0	0	0	0	0	0	0.000531915	0	0	0	0	0	0	0	0	0	0	0	0	0.000531915	0	0	0	0	0	0	0	0
antisense_122	0	0	0	0	0	0	0	0	0	0	0	0	0	0	0	0	0	0	0	0	0	-0.000531915	0	0	0	0	0	0	0	0	0	0	0	0	0	0	0	0	0	0	0	-0.000531915	-0.00319	-0.00106	-0.000531915	0	-0.000531915	0	0
sense_123	0	0	0	0	0	0.000533049	0	0	0	0	0	0	0	0	0	0.000533049	0	0	0	0	0	0	0.000533049	0	0	0	0	0	0	0	0	0	0	0	0	0	0	0	0	0	0	0	0	0	0	0	0	0	0
antisense_123	0	0	0	0	0	0	0	0	0	0	0	0	0	0	0	0	0	0	0	0	0	0	0	0	-0.000533049	0	0	0	0	-0.000533049	0	0	0	0	0	0	0	-0.000533049	0	0	0	0	0	0	-0.000533049	0	0	0	0
sense_124	0.000535332	0	0	0	0	0	0	0	0	0	0	0	0	0	0	0.00107	0	0.000535332	0	0.000535332	0	0	0.00107	0	0	0	0	0	0	0	0	0.000535332	0	0	0	0	0	0	0	0	0	0	0	0	0	0	0	0	0
antisense_124	0	0	0	0	0	0	0	0	0	0	0	-0.000535332	-0.00107	0	0	0	0	-0.00857	-0.00482	-0.01124	-0.00857	-0.00964	-0.00535	-0.00749	-0.12259	-0.01552	-0.01231	-0.00214	-0.00964	-0.01767	0	-0.00161	-0.000535332	-0.00482	-0.000535332	-0.000535332	0	0	0	0	0	0	0	0	0	0	0	0	0
sense_125	0	0	0	0	0.000540394	0.00297	0	0	0.000270197	0.000270197	0.000270197	0.000270197	0	0.000810592	0.00189	0.00135	0.000540394	0	0.000270197	0	0	0	0	0	0	0.000270197	0	0	0	0	0	0	0	0	0	0	0	0	0	0	0	0	0	0	0	0	0	0	0.000270197
antisense_125	0	0	0	0	0	0	0	0	0	0	0	0	0	0	0	0	-0.000270197	0	0	0	0	0	0	0	0	0	-0.000270197	-0.000540394	-0.00135	-0.00216	0	0	0	0	0	0	0	0	0	0	0	0	0	0	0	0	0	0	0
sense_126	0	0	0	0	0	0	0	0.000547345	0	0	0	0.000547345	0	0	0	0.000547345	0.00109	0.00109	0	0	0	0.000547345	0	0	0	0	0	0	0	0	0	0	0	0.000547345	0	0	0	0.00109	0	0.00109	0.00219	0	0	0	0.00164	0.00547	0	0	0
antisense_126	0	0	-0.000547345	0	0	0	0	0	0	0	0	0	0	0	0	0	0	0	0	0	0	0	0	0	0	0	0	0	0	0	0	0	0	0	0	0	0	0	0	0	0	0	0	0	0	0	0	0	0
sense_127	0	0	0	0	0	0.000550661	0.00165	0	0	0	0.000550661	0.000550661	0.0011	0.000550661	0.0011	0.000550661	0.0011	0.00551	0.000550661	0.0011	0.0011	0	0	0	0	0	0	0	0	0	0	0	0	0	0	0	0	0	0	0	0	0	0	0	0	0	0	0	0
antisense_127	0	0	0	0	0	0	0	0	0	0	0	0	0	0	0	0	0	0	0	0	0	0	0	0	0	0	0	0	0	0	0	0	0	0	0	0	0	0	0	0	0	0	0	0	0	0	0	0	0
sense_128	0	0.00166	0.00608	0.000552486	0.00166	0.00276	0.00331	0.000552486	0.00608	0.00497	0.02431	0.00276	0.000552486	0	0	0.000552486	0.000552486	0.0011	0.00166	0.000552486	0	0	0	0.000552486	0	0	0	0	0	0	0	0	0.000552486	0	0.000552486	0.0011	0	0	0	0	0	0	0.000552486	0	0	0	0	0	0
antisense_128	0	0	0	0	0	0	0	0	0	-0.00166	0	0	0	0	0	0	-0.000552486	0	0	-0.0011	0	0	0	0	0	0	0	0	0	0	0	0	0	0	0	0	0	0	0	0	0	0	0	0	0	0	0	0	0
sense_129	0	0	0	0.000552792	0	0	0	0	0	0	0	0.000552792	0	0	0	0	0	0	0.00166	0	0	0	0	0	0	0.000552792	0	0	0	0	0	0	0	0	0	0	0	0.000552792	0.000552792	0	0	0	0	0	0	0	0	0.000552792	0
antisense_129	0	0	0	0	0	0	0	0	0	0	0	0	0	0	0	0	0	0	0	0	0	0	0	0	0	-0.0094	-0.01327	-0.01437	-0.01271	-0.04533	0	0	0	0	0	0	0	0	0	0	0	0	0	0	0	0	0	0	0
sense_130	0	0	0	0	0	0	0	0	0	0	0	0	0	0	0	0	0	0	0	0	0	0	0	0	0	0	0	0	0	0	0	0	0	0	0	0	0.000553403	0	0	0	0	0	0	0	0	0	0	0	0
antisense_130	-0.000553403	0	0	0	0	0	0	0	0	0	0	0	0	0	0	0	0	0	0	0	0	0	0	0	0	0	0	0	0	0	0	0	0	0	0	0	0	0	0	0	0	0	0	0	0	0	0	0	0
sense_131	0.00055371	0.00111	0	0	0	0	0	0	0	0	0	0	0.00055371	0	0	0	0	0	0	0	0	0	0	0	0	0	0	0	0	0	0	0	0	0	0	0	0	0	0	0	0	0	0	0	0	0	0	0	0
antisense_131	0	-0.00055371	-0.00111	-0.00055371	0	0	-0.00111	0	-0.00111	-0.00055371	0	0	0	-0.00055371	-0.00388	-0.0072	-0.01717	-0.00775	-0.00055371	-0.00055371	-0.00221	-0.00221	-0.00111	-0.00055371	0	0	-0.00166	0	-0.00055371	0	-0.00055371	0	0	0	0	0	0	0	0	0	0	0	0	0	0	0	0	0	0
sense_132	0.000560538	0	0	0	0	0	0.000560538	0	0	0	0	0	0	0	0	0	0.000560538	0	0.000560538	0.000560538	0	0.000560538	0.00841	0.00448	0.00729	0.0028	0.000560538	0	0	0	0	0	0	0.000560538	0	0.000560538	0	0	0.000560538	0.000560538	0	0	0	0.000560538	0	0	0	0	0
antisense_132	0	0	-0.00168	-0.02354	-0.00785	0	0	0	0	0	0	0	0	0	-0.00112	0	-0.01009	-0.15135	-0.0157	-0.0028	0	-0.000560538	0	-0.00168	-0.000560538	-0.000560538	-0.00392	-0.000560538	0	-0.000560538	0	-0.000560538	0	-0.000560538	0	0	0	0	0	0	0	-0.000560538	-0.000560538	-0.00673	-0.01177	-0.08744	-0.03139	-0.0028	-0.0028
sense_133	0	0	0	0	0	0	0	0	0	0.00113	0	0	0	0	0	0	0	0	0	0	0	0	0	0	0	0	0	0	0	0	0	0	0	0	0	0	0	0	0	0	0	0	0	0.000565931	0.000565931	0.000565931	0	0	0
antisense_133	0	0	-0.00113	0	-0.000565931	0	-0.000565931	-0.0017	0	0	0	0	0	0	-0.000565931	-0.000565931	-0.0017	0	0	0	0	0	0	0	-0.00113	-0.01188	-0.00396	-0.00905	-0.34918	-0.2292	-0.07244	-0.03056	-0.00453	0	-0.00509	-0.01302	-0.00226	-0.000565931	-0.000565931	-0.00396	0	0	-0.000565931	0	0	0	0	0	-0.000565931
sense_134	0	0.000572082	0	0	0	0.000572082	0	0.00114	0	0	0	0	0	0	0	0	0	0	0	0	0	0	0	0	0.00114	0	0	0.000572082	0.00114	0.000572082	0	0.000572082	0.00915	0.00343	0	0.000572082	0.00114	0	0	0	0	0.00114	0	0	0	0	0	0	0
antisense_134	0	0	0	0	0	0	0	0	0	0	0	0	0	0	0	0	0	0	0	0	0	0	0	0	0	0	0	0	0	0	0	0	0	0	0	0	0	0	0	0	0	0	0	0	0	0	0	0	0
sense_135	0	0	0	0	0	0	0	0	0	0.00057241	0	0	0	0	0	0	0	0	0	0	0	0	0	0	0	0	0	0	0	0	0	0	0	0.00744	0	0	0	0	0	0	0	0	0	0	0	0	0	0	0
antisense_135	0	0	0	0	-0.00057241	0	0	0	0	0	0	-0.00057241	-0.00057241	0	0	0	0	0	0	0	0	0	0	0	0	-0.00057241	-0.00057241	0	0	0	0	0	0	0	0	-0.01145	-0.00057241	0	0	0	0	0	-0.00229	0	-0.00172	0	-0.00286	-0.00114	0
sense_136	0.00231	0	0.00173	0.00173	0	0.000577367	0.00346	0.00693	0.00115	0.0537	0.01559	0.00808	0.00924	0.01559	0.08199	0.05023	0.11952	0.11432	0.00635	0.000577367	0	0	0	0.000577367	0	0	0.000577367	0	0.000577367	0.00231	0.00173	0	0.00231	0	0.00173	0	0	0.000577367	0	0.000577367	0	0	0.000577367	0	0.000577367	0	0	0	0
antisense_136	0	0	0	0	0	0	0	0	0	0	0	0	0	0	0	0	0	0	-0.00173	-0.00346	-0.00173	0	-0.000577367	-0.000577367	0	0	0	0	0	0	-0.000577367	0	-0.000577367	0	0	0	0	0	0	0	0	-0.00115	0	0	0	0	0	0	0
sense_137	0	0	0	0	0	0	0	0	0	0	0	0	0	0	0	0	0	0	0	0	0	0	0	0	0	0	0	0	0	0	0	0	0	0	0	0	0	0	0	0	0	0.00174	0.000579039	0	0	0	0	0	0
antisense_137	0	0	0	0	0	0	0	-0.00116	-0.000579039	0	0	0	0	0	-0.000579039	-0.00174	-0.00232	-0.000579039	0	0	0	0	0	0	0	0	0	0	0	0	0	0	0	0	0	-0.00116	0	0	0	0	0	0	0	0	0	0	0	0	0
sense_138	0	0	0	0	0	0	0	0	0	0	0.000579039	0	0	0	0	0	0	0	0	0	0	0	0	0	0	0	0	0	0	0	0	0	0	0	0	0	0	0	0	0	0	0	0	0	0	0	0	0	0
antisense_138	0	0	-0.000579039	0	0	-0.000579039	0	0	0	0	0	0	-0.000579039	0	-0.00174	-0.000579039	0	0	0	0	0	-0.000579039	0	-0.000579039	-0.000579039	0	0	0	0	0	0	0	0	-0.00232	-0.000579039	0	-0.00174	0	0	0	0	0	0	0	-0.000579039	0	0	-0.000579039	0
sense_139	0	0	0	0.000440335	0	0.000440335	0	0	0	0	0	0	0	0	0	0	0	0	0	0	0	0.000440335	0	0.00132	0.000440335	0.000440335	0	0.000880669	0.000440335	0.0044	0.000440335	0.000440335	0	0.000440335	0.000440335	0	0.000440335	0	0.00749	0.00264	0.000880669	0	0	0	0	0	0.000440335	0	0
antisense_139	-0.00132	0	0	0	0	-0.000440335	0	0	-0.000440335	-0.000880669	-0.00176	-0.00176	-0.0022	-0.00132	-0.0022	-0.01013	-0.02334	-0.07045	-0.00749	-0.00969	-0.13738	-0.02158	-0.00705	0	-0.000440335	-0.00925	-0.00572	-0.01541	-0.01013	-0.00264	-0.00132	-0.00308	-0.00881	-0.00264	0	-0.00616	-0.00176	-0.000440335	-0.000440335	-0.000880669	-0.01277	0	0	0	0	0	0	0	0
sense_140	0	0	0	0	0.000293858	0	0.000587717	0.000293858	0.000293858	0.000293858	0	0.000293858	0.000293858	0.000587717	0.000587717	0.01175	0.01646	0.01058	0.005	0.00529	0.00118	0.00147	0.00294	0.00206	0.000587717	0.000293858	0.000293858	0.00793	0.05348	0.07846	0.00118	0.000587717	0	0	0.000293858	0	0	0	0	0	0	0	0	0	0	0	0	0.000293858	0
antisense_140	-0.000293858	0	-0.000293858	0	0	0	0	0	0	0	0	0	0	0	0	0	0	0	0	0	0	0	0	-0.000293858	-0.00529	-0.01234	0	0	0	0	0	0	0	-0.000587717	0	0	0	0	0	0	0	0	0	-0.000293858	0	0	0	0	0
sense_141	0	0	0	0	0.00118	0	0.000589275	0.000589275	0.00589	0.01237	0.00177	0	0	0	0.04655	0.00118	0	0.00177	0.00118	0.08132	0.00471	0.000589275	0	0	0	0	0	0	0.000589275	0.000589275	0.000589275	0	0.000589275	0	0	0	0	0	0	0	0	0	0	0	0	0	0	0	0
antisense_141	0	0	0	0	0	0	0	0	0	0	0	0	0	0	0	0	0	0	0	0	0	0	0	0	0	0	0	0	0	0	0	0	0	0	0	0	0	0	0	0	0	-0.000589275	0	0	0	0	0	0	0
sense_142	0	0	0	0	0	0	0.000589623	0	0	0	0	0	0	0	0	0	0	0	0	0	0	0	0	0	0	0	0	0	0	0	0	0	0	0	0	0	0	0	0	0	0	0	0	0	0	0	0	0	0
antisense_142	-0.00177	-0.0059	-0.02535	-0.00708	-0.11557	-0.00884	-0.00118	-0.00177	-0.00354	-0.00413	-0.00118	-0.00531	-0.00236	-0.00295	-0.000589623	-0.00354	-0.00413	0	-0.01238	-0.00472	-0.00649	-0.02889	-0.01179	-0.00295	-0.00118	0	-0.00354	-0.02476	-0.06309	-0.00236	-0.00943	-0.00236	-0.00177	-0.00236	-0.000589623	-0.000589623	-0.00177	0	0	-0.00177	-0.000589623	-0.00354	-0.00236	-0.000589623	-0.00118	-0.000589623	-0.00413	-0.00531	-0.01415
sense_143	0	0	0	0	0	0	0	0	0	0	0	0	0	0	0	0	0	0	0	0	0	0	0	0	0	0	0	0	0	0	0	0	0	0	0	0	0	0	0	0	0	0	0	0	0	0.00179	0	0	0
antisense_143	0	0	0	0	0	0	0	0	0	-0.000597729	0	0	0	0	0	0	0	0	0	0	0	0	0	0	0	0	-0.000597729	0	0	0	0	0	0	0	0	0	0	0	0	0	0	0	0	0	0	0	0	0	0
sense_144	0	0	0	0	0	0	0.000609756	0	0	0	0	0	0	0	0	0	0	0	0	0	0	0	0	0	0.000609756	0	0	0	0	0	0	0	0	0	0	0	0	0	0	0	0	0	0	0.000609756	0	0	0	0.000609756	0
antisense_144	0	0	0	0	0	0	0	0	0	0	0	0	0	0	0	0	0	0	0	0	0	0	0	0	0	0	0	0	-0.00122	0	0	0	0	0	0	0	0	0	0	0	0	0	0	0	0	0	0	0	0
sense_145	0	0.000611621	0.000611621	0	0.00183	0	0	0.00122	0	0	0	0.000611621	0.00122	0	0	0.000611621	0	0.00183	0.04159	0.00673	0.000611621	0	0	0	0.000611621	0.03242	0.00612	0.00367	0.00122	0.000611621	0	0	0	0	0.000611621	0	0.00122	0.00183	0.00122	0	0	0	0.00183	0	0.00306	0.00245	0.000611621	0.000611621	0.000611621
antisense_145	0	0	0	0	0	0	0	-0.000611621	-0.01651	-0.01957	-0.22324	-0.09235	-0.13456	-0.01223	-0.01346	-0.00917	-0.00673	-0.00122	-0.000611621	0	-0.00367	-0.14679	-0.42813	-0.25627	-0.00673	-0.00122	-0.01468	-0.00428	-0.00183	-0.01713	-0.00856	-0.00122	-0.00489	-0.00367	-0.01223	-0.00306	0	0	0	0	0	0	0	-0.000611621	-0.000611621	0	0	-0.000611621	0
sense_146	0	0	0	0	0	0.00245	0	0.00184	0	0.00368	0.00123	0.00245	0.000612745	0	0	0	0	0.00123	0.00123	0	0	0	0	0	0	0	0	0	0	0	0	0	0	0	0	0	0	0	0	0	0	0	0	0	0	0	0	0	0
antisense_146	0	0	0	-0.000612745	-0.00123	0	-0.00797	-0.00551	-0.000612745	-0.00123	0	0	-0.00123	0	-0.00184	-0.00306	0	0	0	0	0	0	0	-0.000612745	0	-0.000612745	0	0	0	0	0	0	0	-0.000612745	0	0	0	0	0	0	0	0	-0.00123	0	-0.000612745	0	0	0	0
sense_147	0	0	0	0	0	0	0	0	0	0	0	0	0	0	0	0	0	0	0	0	0	0	0	0	0	0	0	0	0	0	0	0	0	0	0	0	0	0	0	0	0	0	0	0	0	0	0	0	0
antisense_147	0	0	0	0	0	0	0	0	0	0	0	0	0	0	0	0	0	0	0	0	0	0	0	0	0	0	0	0	0	0	0	0	0	-0.000618429	0	0	0	0	0	0	0	0	0	0	0	0	0	0	0
sense_148	0	0	0	0	0	0	0	0	0	0	0	0	0	0	0	0	0	0	0	0	0	0	0	0	0	0	0	0	0	0.000620732	0	0	0	0	0	0	0	0	0	0	0	0	0	0	0	0	0	0	0
antisense_148	0	-0.00248	-0.02793	-0.00124	-0.000620732	0	-0.00124	-0.000620732	0	0	0	0	0	0	0	0	0	0	0	0	0	0	0	0	0	0	0	0	0	0	0	0	0	0	0	0	0	0	0	0	0	0	0	0	0	0	0	0	0
sense_149	0	0	0	0	0	0	0	0	0	0	0	0	0.00125	0	0	0	0.00062422	0	0	0	0.00062422	0	0	0	0	0	0.00062422	0	0.00062422	0	0	0	0	0	0	0	0	0	0	0	0	0.00125	0	0	0	0	0	0	0
antisense_149	0	0	0	0	0	0	0	0	0	0	0	0	0	0	0	0	0	0	0	0	0	0	0	0	-0.00125	-0.00312	0	0	0	0	0	0	0	0	0	0	0	0	0	0	0	0	0	0	0	0	0	0	0
sense_150	0	0	0	0	0	0	0	0	0	0	0	0	0	0	0	0	0	0	0	0	0	0	0	0	0	0	0	0	0	0	0	0	0	0	0	0	0	0	0	0	0	0	0	0	0	0	0	0	0
antisense_150	0	0	0	0	0	0	0	0	0	0	0	0	0	0	0	0	0	0	0	0	0	0	0	0	0	0	0	-0.000634518	0	0	0	-0.000634518	0	0	0	0	0	0	0	0	0	0	0	0	0	0	0	0	0
sense_151	0	0	0	0	0	0	0	0	0	0	0	0	0	0	0	0	0	0	0	0	0	0.000636537	0	0	0	0	0	0	0	0	0	0	0.00127	0.000636537	0	0	0	0	0	0	0	0	0	0	0	0	0	0	0
antisense_151	0	-0.00382	-0.00764	0	-0.00127	0	0	0	-0.00127	0	-0.00764	-0.000636537	-0.00255	-0.000636537	-0.00318	-0.00446	-0.00509	0	-0.000636537	-0.000636537	0	0	0	-0.00509	-0.00955	-0.01719	-0.00509	0	-0.000636537	-0.000636537	-0.00191	0	-0.00127	0	0	0	-0.00191	0	-0.000636537	-0.00191	0	0	0	0	-0.00318	-0.014	-0.00318	-0.00446	-0.00127
sense_152	0	0	0.000636537	0	0	0.000636537	0	0	0	0.00127	0.000636537	0.000636537	0.000636537	0.00318	0.00509	0.01082	0.02164	0.00127	0	0	0	0.00191	0.00127	0.000636537	0	0	0	0	0	0	0	0.000636537	0	0	0	0	0	0	0.000636537	0	0	0	0	0.00127	0	0	0	0	0
antisense_152	0	0	0	0	0	0	0	0	0	0	0	0	0	0	0	0	0	-0.000636537	0	0	0	0	0	0	0	0	0	0	0	0	0	0	0	0	0	0	0	0	0	0	0	0	0	0	0	0	0	0	0
sense_153	0	0	0	0	0	0	0	0	0	0	0	0	0	0	0	0	0	0	0.00128	0.000638978	0	0.000638978	0	0	0	0	0.00192	0	0	0	0	0	0	0	0	0	0	0	0	0	0	0	0	0	0	0	0	0	0
antisense_153	-0.00192	-0.000638978	-0.00192	-0.0147	-0.01022	-0.00958	-0.000638978	0	0	-0.000638978	0	0	0	0	0	-0.000638978	0	0	0	0	0	0	-0.00383	-0.01278	-0.04984	0	0	-0.00128	0	-0.000638978	0	0	0	-0.000638978	0	-0.000638978	0	0	-0.000638978	0	0	0	0	0	0	0	0	0	0
sense_154	0	0	0	0	0	0	0	0	0	0	0	0	0	0	0	0	0	0	0	0	0	0	0	0	0	0	0	0	0	0	0	0	0	0	0	0	0	0	0	0	0	0	0	0	0	0	0	0	0
antisense_154	0	-0.00128	-0.00192	-0.00257	-0.00192	-0.00257	-0.00449	-0.000641437	-0.00128	0	-0.00128	0	0	0	-0.000641437	-0.00128	-0.00128	0	0	-0.000641437	0	0	0	0	0	0	0	-0.000641437	0	0	0	0	0	0	0	0	0	0	0	0	0	0	0	0	0	0	0	0	-0.000641437
sense_155	0	0	0	0	0	0	0	0	0	0.000645578	0.00129	0	0	0.000645578	0.000645578	0.000645578	0.000645578	0.00129	0.00258	0.01033	0.00129	0.000645578	0.000645578	0.00129	0.000645578	0	0	0.000645578	0	0	0	0	0.000645578	0	0	0	0	0	0	0	0	0	0	0	0	0	0	0	0
antisense_155	0	0	0	0	0	0	0	0	0	0	0	0	0	0	0	0	0	0	0	0	-0.000645578	-0.000645578	-0.00387	-0.00258	-0.01033	-0.0071	0	0	0	0	0	0	0	0	0	0	0	0	0	0	0	0	-0.000645578	0	0	0	0	0	0
sense_156	0	0	0	0	0	0	0	0	0.000648508	0	0	0	0	0	0	0	0	0	0	0	0	0	0	0	0	0	0	0	0	0	0.000648508	0	0.000648508	0	0	0	0	0	0	0	0	0	0	0	0	0	0	0	0
antisense_156	-0.000648508	0	0	0	0	-0.000648508	0	0	0	0	0	0	0	0	0	0	0	0	0	0	0	0	0	0	0	0	-0.00195	-0.01232	-0.00195	-0.000648508	-0.000648508	0	-0.000648508	0	0	0	0	0	0	0	0	0	0	0	0	0	0	0	0
sense_157	0.000759013	0	0.00114	0.000379507	0	0.00569	0	0	0.00114	0	0	0	0	0.000379507	0	0.000379507	0.000759013	0.000379507	0.00152	0	0	0.00228	0	0	0.000759013	0	0.000379507	0	0	0	0.000759013	0	0.00114	0.00114	0.000379507	0	0	0	0	0.000379507	0.000379507	0	0.000759013	0	0.000379507	0.000379507	0.000379507	0	0
antisense_157	0	0	0	0	0	0	0	0	0	0	0	0	0	0	0	0	0	0	0	0	0	0	-0.000379507	0	0	0	0	0	0	0	0	0	0	-0.000379507	0	0	0	0	0	0	0	0	0	0	0	0	0	0	0
sense_158	0	0	0	0	0	0	0	0	0	0	0	0	0	0	0	0	0	0	0	0	0	0	0	0	0	0	0	0	0	0	0	0	0	0	0	0	0	0	0	0	0	0	0	0	0	0	0	0	0
antisense_158	0	0	0	0	0	0	0	0	0	0	0	0	0	0	0	0	0	0	0	0	0	0	0	0	0	0	0	0	0	0	0	0	0	0	0	0	0	0	0	0	0	0	0	0	0	0	0	0	0
sense_159	0	0	0	0	0	0	0	0	0	0	0	0	0	0	0	0	0	0	0	0	0	0	0	0	0	0	0	0	0	0	0	0	0	0	0	0.00203	0.00878	0.00338	0.000675676	0	0	0	0	0	0	0	0	0	0
antisense_159	0	0	0	0	0	0	0	0	0	0	0	0	0	0	0	0	0	0	0	0	0	-0.000675676	0	0	0	0	0	-0.000675676	0	0	0	0	0	0	0	0	0	0	0	0	0	0	0	0	0	-0.000675676	0	0	0
sense_160	0	0	0	0	0	0	0.000682594	0	0	0	0	0	0.00341	0.000682594	0	0.000682594	0.00205	0	0.000682594	0	0	0.000682594	0.000682594	0	0	0	0	0	0	0	0	0	0	0	0	0	0	0	0	0	0	0	0	0	0	0	0	0	0
antisense_160	0	0	0	0	0	0	-0.000682594	0	0	0	0	0	-0.00137	0	0	0	-0.000682594	0	0	0	-0.000682594	0	-0.000682594	0	0	0	0	-0.00887	-0.00205	-0.000682594	-0.00341	-0.0116	-0.00137	-0.000682594	-0.000682594	0	0	-0.000682594	0	-0.00341	0	-0.000682594	0	0	0	0	-0.00205	0	0
sense_161	0	0	0	0	0	0	0	0	0	0.000684463	0	0	0	0	0	0.000684463	0	0	0	0	0.000684463	0	0	0	0	0	0	0	0	0	0	0	0	0	0.000684463	0	0	0	0	0	0	0	0	0	0	0	0	0	0
antisense_161	0	0	0	0	0	0	0	0	0	0	0	0	0	0	0	0	0	0	0	0	0	0	0	0	0	0	-0.000684463	0	0	0	0	0	0	0	0	0	0	0	0	0	0	0	0	0	0	0	0	0	0
sense_162	0	0	0	0	0	0	0.000685401	0	0.000685401	0	0	0	0	0	0	0	0	0	0	0	0	0	0	0	0	0	0	0	0	0	0	0	0	0	0	0	0	0	0	0	0	0	0	0	0.000685401	0	0	0	0
antisense_162	0	-0.000685401	0	0	0	0	0	0	0	0	0	0	0	0	0	0	0	0	0	0	0	0	-0.00274	-0.00891	-0.01097	0	0	0	0	0	0	0	0	0	0	0	0	0	0	0	0	0	0	0	0	0	0	0	0
sense_163	0.000687285	0	0	0	0	0	0	0	0	0.000687285	0.00275	0	0.000687285	0.000687285	0.000687285	0	0	0	0	0	0.000687285	0.00137	0	0	0	0	0.000687285	0	0	0	0	0.000687285	0.000687285	0	0	0	0	0.000687285	0	0	0	0	0	0	0	0.000687285	0	0.000687285	0
antisense_163	0	0	0	0	0	0	0	0	0	0	0	0	0	0	0	0	0	0	0	0	0	0	0	0	0	0	-0.00206	-0.00275	0	0	0	-0.000687285	0	0	0	0	-0.000687285	0	0	0	0	0	0	0	0	0	0	0	0
sense_164	0.000344116	0	0	0	0	0	0	0	0	0	0	0	0.000344116	0.000344116	0.000344116	0	0	0	0	0	0	0	0	0	0	0	0	0.00103	0.000688231	0	0	0	0	0	0	0	0	0	0	0	0	0	0	0	0.000344116	0	0	0	0
antisense_164	0	0	0	-0.000344116	-0.000688231	-0.000344116	-0.00241	-0.0031	0	0	0	0	0	0	0	0	0	0	0	0	0	0	0	0	0	0	0	0	0	0	0	0	0	0	0	0	0	0	0	0	-0.000344116	-0.000344116	-0.000344116	0	0	0	-0.000344116	-0.00103	-0.000344116
sense_165	0.000230415	0	0	0	0	0.000460829	0	0	0.00253	0.000691244	0.000230415	0.000460829	0.000921659	0.00161	0.00253	0.000460829	0.00161	0	0	0.00115	0	0	0.000691244	0.000230415	0	0.000230415	0.000921659	0	0	0.000921659	0	0.000230415	0	0.000230415	0	0.000230415	0	0	0	0	0.000230415	0.000691244	0.000460829	0.000230415	0	0	0.000230415	0	0.000460829
antisense_165	0	0	0	-0.000230415	0	0	0	0	0	0	0	0	0	-0.000230415	0	-0.000230415	-0.000921659	-0.00184	-0.000921659	-0.02581	-0.00415	0	0	0	0	0	0	0	0	0	0	0	0	-0.000230415	0	0	0	0	0	0	0	0	0	0	0	0	-0.000230415	-0.000230415	-0.000230415
sense_166	0	0	0	0	0	0	0	0	0	0.000693963	0	0	0	0.00139	0	0	0.00139	0.000693963	0	0	0	0	0	0	0	0	0	0	0	0	0	0	0	0	0	0.00208	0	0.000693963	0	0	0.000693963	0	0	0	0	0	0	0	0
antisense_166	0	0	0	0	0	0	0	0	0	0	0	0	0	0	0	0	0	0	0	0	0	0	0	0	0	0	0	0	-0.000693963	0	0	0	0	0	0	0	0	0	0	0	0	0	0	0	0	0	0	0	0
sense_167	0	0	0	0	0	0	0	0	0.00069735	0	0	0	0	0	0	0.00069735	0	0	0	0	0	0	0	0	0	0.00139	0	0	0.00069735	0	0	0	0	0	0	0	0	0	0	0	0	0	0	0	0	0	0	0	0
antisense_167	0	0	0	0	0	0	0	0	0	0	0	0	0	0	0	0	0	0	0	0	0	0	0	0	0	0	0	0	0	0	0	0	0	0	0	0	0	0	0	0	0	0	0	0	0	-0.00069735	0	0	0
sense_168	0.0014	0.000697837	0.0014	0.0014	0	0.000697837	0.0014	0.000697837	0	0	0	0	0.00209	0.00209	0.000697837	0	0	0	0	0	0	0	0	0	0	0	0	0	0	0	0	0	0	0	0	0	0	0	0	0	0	0	0	0	0	0	0	0	0
antisense_168	0	0	0	-0.000697837	0	0	0	0	0	0	0	0	0	0	0	0	0	0	0	0	0	0	0	-0.000697837	0	-0.000697837	0	0	0	0	0	0	0	0	0	0	-0.000697837	-0.0014	0	0	0	0	0	-0.000697837	0	0	-0.0014	0	0
sense_169	0	0.00069979	0	0	0.00069979	0	0	0	0	0.00069979	0.0056	0.00069979	0	0	0.00069979	0	0	0	0.0014	0.0021	0	0	0	0	0	0	0	0	0	0	0	0.0014	0	0.00069979	0	0	0	0	0.0028	0	0	0	0	0	0	0	0	0.0021	0
antisense_169	0	0	0	0	0	0	0	0	0	-0.007	-0.00069979	-0.00069979	0	0	0	0	0	0	-0.00069979	-0.00069979	0	0	-0.00069979	-0.00069979	0	-0.0021	-0.0042	-0.02029	-0.0161	0	0	0	-0.0014	-0.00069979	-0.0014	-0.00069979	-0.00069979	0	0	0	0	-0.0014	-0.00069979	0	-0.0014	0	0	-0.00069979	-0.00069979
sense_170	0	0	0	0.000351741	0	0	0.00211	0.000351741	0.00106	0.00246	0.00141	0.00422	0.00317	0.00246	0.00387	0.000703482	0.00106	0.000351741	0	0	0	0	0	0	0	0	0.000351741	0	0	0	0	0	0.000351741	0	0	0	0.000351741	0	0.000351741	0	0	0	0	0	0	0	0.000703482	0.000703482	0.000703482
antisense_170	0	0	-0.000351741	0	0	-0.000703482	-0.00106	0	0	0	0	0	0	0	0	0	0	0	0	0	0	0	-0.000351741	0	0	-0.00106	-0.000351741	0	0	0	0	0	0	0	0	0	0	0	0	0	0	0	0	0	0	0	0	0	0
sense_171	0	0	0	0	0	0	0	0	0	0	0	0	0	0	0.000353732	0	0	0.000707464	0.000707464	0.000353732	0.00212	0.00177	0.000353732	0.000353732	0.000353732	0	0	0	0	0	0	0	0	0.0046	0.000707464	0	0	0	0	0	0	0	0	0	0	0	0	0	0
antisense_171	0	0	0	0	0	0	0	0	0	0	0	0	0	-0.000353732	0	0	0	0	0	0	0	0	0	0	0	0	0	0	0	0	0	0	0	0	0	0	0	0	0	0	0	0	0	0	0	0	0	0	0
sense_172	0	0	0	0	0.00143	0	0	0	0	0	0	0	0	0	0	0	0.000712758	0.00214	0	0	0	0	0	0	0	0	0	0.000712758	0	0.000712758	0	0	0	0	0	0	0.000712758	0	0	0	0	0	0	0	0	0	0	0	0
antisense_172	-0.000712758	-0.000712758	-0.00143	-0.00214	-0.000712758	-0.00214	0	-0.000712758	-0.000712758	-0.00143	-0.000712758	0	0	0	0	0	0	0	0	0	0	-0.000712758	0	-0.000712758	0	0	0	0	0	0	0	0	0	0	0	0	0	0	0	0	0	0	0	0	0	0	0	0	0
sense_173	0.000713267	0.000713267	0.00214	0	0	0.000713267	0	0	0	0	0	0	0	0	0	0	0	0	0	0.000713267	0.000713267	0	0	0	0	0	0	0	0	0	0	0	0	0	0	0	0	0	0	0	0	0	0	0	0	0	0	0	0
antisense_173	0	-0.00143	-0.00214	-0.000713267	-0.00285	-0.00143	-0.000713267	-0.00214	-0.000713267	0	-0.01141	-0.03281	-0.00499	-0.02924	-0.02282	-0.02568	-0.00357	-0.01783	-0.00214	-0.00285	0	-0.00214	0	0	0	0	0	0	0	0	0	0	0	0	0	0	0	0	0	0	0	-0.000713267	0	0	0	0	0	0	0
sense_174	0.00071582	0	0.00071582	0.00143	0	0	0	0	0	0	0	0	0	0	0	0	0	0	0	0	0	0	0	0	0	0	0	0	0	0	0	0	0	0	0	0	0	0	0	0	0	0	0	0	0	0	0.00143	0.00071582	0
antisense_174	0	0	0	0	0	0	0	0	0	0	0	0	0	0	0	0	0	0	0	0	0	0	0	0	0	0	0	0	0	0	0	0	0	0	0	0	0	0	0	0	0	0	0	0	0	0	0	0	0
sense_175	0	0	0	0	0	0	0	0	0.000716332	0	0	0	0	0	0	0	0	0	0	0	0.00143	0	0	0	0	0	0	0	0	0	0	0	0	0	0	0	0	0	0	0	0	0	0	0	0	0	0	0	0.000716332
antisense_175	0	0	0	0	0	0	0	0	0	0	0	0	0	0	0	0	0	0	-0.00215	0	0	0	-0.000716332	-0.000716332	-0.00358	-0.00287	0	0	0	0	0	0	0	0	0	0	0	0	0	0	0	0	0	0	0	0	0	0	0
sense_176	0	0	0	0	0.000716846	0	0	0.000716846	0.00143	0	0	0	0	0.000716846	0.00143	0.00143	0	0.00287	0.000716846	0	0	0	0	0	0	0	0	0	0	0	0	0	0	0	0	0	0	0	0	0	0	0	0	0	0	0	0	0	0
antisense_176	0	0	0	0	-0.000716846	0	0	-0.00143	0	-0.000716846	0	0	0	0	0	0	0	0	0	-0.00215	-0.01219	-0.07814	0	0	-0.00215	-0.07957	-0.43871	-0.63082	-0.2	-0.0129	0	0	-0.00143	0	0	0	-0.000716846	0	0	0	0	0	0	0	0	0	0	0	0
sense_177	0	0	0	0	0	0	0	0	0	0	0	0	0	0	0	0	0	0	0	0	0	0	0	0	0	0	0	0	0	0	0	0	0	0	0	0	0	0	0	0	0	0	0	0	0	0	0	0	0
antisense_177	0	0	0	0	0	0	0	0	0	0	0	0	0	0	0	0	-0.000719942	0	0	0	0	0	0	0	0	0	0	0	0	0	0	0	0	0	0	0	0	0	0	0	0	0	0	0	0	0	0	0	0
sense_178	0.000723589	0.000723589	0.00217	0	0.000723589	0	0	0.00217	0.00145	0.00217	0	0	0	0	0	0.000723589	0	0	0	0	0	0	0	0.000723589	0	0	0	0	0.00145	0.000723589	0.00217	0.000723589	0	0.00145	0	0.000723589	0.00145	0	0	0	0	0	0	0	0	0	0	0	0
antisense_178	0	0	0	0	0	0	0	0	0	0	-0.000723589	0	-0.000723589	0	0	-0.000723589	0	0	0	0	-0.000723589	0	0	0	0	0	0	0	0	0	0	0	0	0	0	0	0	0	0	0	0	0	0	0	0	0	0	0	0
sense_179	0	0	0	0	0	0	0.00801	0.00146	0	0.000727802	0.000727802	0	0	0	0.01601	0.00364	0.02547	0.03493	0.01674	0.00946	0.00146	0.00509	0.00146	0	0	0	0	0	0	0.000727802	0	0	0	0.000727802	0	0.000727802	0	0	0	0	0	0	0	0	0	0	0	0	0
antisense_179	0	0	0	0	0	0	0	0	0	0	0	0	0	-0.000727802	0	0	0	0	0	0	0	0	0	0	0	0	0	0	0	0	0	0	0	0	0	0	0	0	0	0	0	0	0	0	0	0	0	0	0
sense_180	0	0	0	0	0	0.00074129	0	0	0	0	0	0	0.00074129	0	0	0	0	0	0	0	0	0	0	0	0	0	0	0	0	0	0	0	0	0	0	0	0	0	0	0	0	0	0	0	0	0	0	0	0
antisense_180	0	0	-0.00074129	0	0	0	0	0	0	0	0	0	0	0	0	0	0	0	0	0	0	0	0	0	0	0	0	0	0	-0.00074129	0	0	0	0	0	0	0	0	0	0	0	-0.00074129	0	0	0	-0.00148	0	0	0
sense_181	0	0	0	0	0	0	0	0	0	0	0	0	0	0	0	0	0	0	0	0	0	0	0	0	0	0	0	0	0	0	0	0	0	0	0	0	0	0	0	0	0	0	0	0	0	0	0	0	0
antisense_181	0	0	0	0	0	0	0	0	0	0	0	0	0	0	0	0	0	0	-0.00074129	-0.00519	-0.00667	0	0	0	0	0	0	0	0	0	0	0	0	0	0	0	0	0	0	0	0	0	0	0	0	0	0	0	0
sense_182	0.00074184	0.00297	0.00074184	0	0	0.00223	0.00074184	0.00223	0.02522	0	0.00593	0.04525	0.09199	0.01335	0.00371	0.00148	0	0	0	0	0	0	0	0	0.00223	0.00074184	0.00074184	0	0	0	0	0	0	0	0.00074184	0	0	0	0	0	0	0	0.00223	0	0	0.00074184	0	0	0
antisense_182	0	0	0	0	0	0	-0.00223	0	0	0	0	0	-0.00074184	0	-0.00074184	0	0	-0.00074184	0	-0.00074184	0	0	0	0	-0.00074184	0	0	0	0	0	0	-0.00223	0	0	0	0	-0.00074184	0	0	0	0	0	-0.00074184	-0.00074184	0	0	-0.00074184	0	0
sense_183	0.00372	0.00372	0.00894	0.01787	0.13552	0.02904	0.28071	0.34773	0.03127	0.0201	0.00149	0.00447	0.00298	0.000744602	0.00149	0.00745	0.03351	0.04914	0.00223	0.00372	0.00298	0	0	0.000744602	0.00447	0.00819	0	0.00149	0.00298	0.00298	0.000744602	0	0	0	0.000744602	0	0	0	0	0	0	0	0	0	0	0	0	0	0.000744602
antisense_183	0	0	0	0	0	0	0	0	0	0	0	0	0	0	0	0	0	0	0	0	0	0	0	0	0	0	0	0	0	0	0	0	0	0	0	0	0	0	0	0	0	0	0	0	0	0	0	0	0
sense_184	0	0	0	0	0	0	0	0	0	0	0	0	0	0	0	0	0	0	0	0	0	0	0	0	0	0	0	0	0	0	0	0	0	0	0	0	0	0	0	0	0	0	0	0	0	0	0	0	0
antisense_184	0	0	-0.00149	0	0	0	0	0	0	0	0	0	0	0	0	0	0	0	0	-0.00224	-0.0157	-0.00598	-0.00448	-0.00149	-0.00224	0	-0.000747384	0	-0.00149	0	0	0	0	0	0	0	0	0	0	0	0	0	0	0	0	0	0	0	0
sense_185	0	0	0.000490436	0.000490436	0	0	0	0	0	0	0	0	0	0	0	0	0	0	0	0	0	0	0.000490436	0	0	0	0	0	0	0	0	0	0	0	0	0	0	0	0	0.000980873	0	0	0	0.000490436	0	0	0.000980873	0	0
antisense_185	0	0	0	0	0	0	0	0	0	0	0	0	0	0	0	0	0	0	0	0	0	0	0	0	-0.000490436	0	0	0	0	0	0	-0.000490436	0	0	0	0	0	0	0	0	0	0	0	-0.000490436	0	0	0	0	0
sense_186	0	0	0	0	0	0	0	0	0	0	0.00076864	0.00076864	0	0	0.00231	0.00076864	0	0	0	0.00076864	0.00076864	0	0	0	0	0	0	0	0	0	0	0	0	0	0	0	0	0	0.00076864	0	0.00076864	0.00076864	0	0.00154	0.00076864	0	0.00076864	0	0.00076864
antisense_186	0	0	0	0	0	0	0	0	0	0	0	0	0	0	0	0	0	0	0	0	0	0	0	0	0	0	0	0	0	0	0	0	0	0	0	-0.00076864	0	0	0	0	0	0	0	0	0	0	0	0	0
sense_187	0	0	0	0	0	0	0	0	0	0.000774593	0	0	0	0.000774593	0	0.000774593	0.000774593	0.000774593	0.000774593	0.000774593	0	0.00387	0.10457	0.02943	0.00155	0	0	0	0	0	0	0	0	0.000774593	0	0	0.000774593	0	0	0.0031	0	0.00155	0	0.00155	0.00155	0.11309	0.00542	0.00232	0
antisense_187	0	0	0	0	-0.00387	0	0	0	0	0	0	0	0	0	0	0	0	0	0	0	0	0	0	0	0	0	-0.000774593	-0.00232	-0.01627	-0.000774593	-0.000774593	0	0	0	0	0	0	0	0	0	0	0	0	0	0	0	0	0	0
sense_188	0	0	0	0	0.000775194	0.00155	0.000775194	0	0	0	0.0031	0.0031	0.000775194	0.000775194	0	0.000775194	0.000775194	0	0	0	0.000775194	0.0031	0	0	0	0.00155	0	0.000775194	0	0	0	0	0.00155	0	0	0.000775194	0.000775194	0	0.000775194	0	0	0	0	0	0.000775194	0.000775194	0	0	0
antisense_188	0	0	0	0	-0.000775194	-0.000775194	0	0	0	0	-0.00233	0	0	0	0	0	0	0	0	0	0	0	0	0	0	0	0	0	0	0	0	-0.000775194	0	0	0	0	0	0	0	0	0	0	0	0	-0.000775194	0	0	0	0
sense_189	0	0	0	0	0	0	0.000218531	0	0	0	0	0	0	0	0.000437063	0.000655594	0.000874126	0.000874126	0	0	0	0	0	0	0	0	0	0	0	0	0	0	0	0	0	0	0	0	0	0	0	0	0	0	0	0	0	0	0
antisense_189	0	0	0	0	0	0	0	-0.000218531	-0.000218531	-0.000218531	-0.000218531	0	0	0	0	0	0	0	0	0	0	0	0	0	0	0	0	0	0	0	0	-0.000218531	0	0	0	0	0	0	0	0	-0.000218531	0	0	-0.000218531	0	0	0	0	0
sense_190	0	0	0	0	0	0	0	0	0	0	0	0	0	0	0	0	0	0	0.00078125	0	0	0	0	0	0	0	0	0	0	0	0	0	0	0	0	0	0	0	0	0	0	0	0	0	0	0	0	0	0
antisense_190	0	0	0	0	0	0	0	0	0	0	0	0	0	0	0	0	0	0	0	0	0	0	0	0	0	0	0	0	0	0	0	0	0	0	0	0	0	0	0	0	0	0	0	0	0	0	0	0	0
sense_191	0	0	0	0	0	0	0	0	0	0	0	0	0	0	0	0	0	0	0	0	0	0	0	0	0	0	0	0	0	0	0	0.000786782	0	0	0.000786782	0	0	0	0	0	0	0	0.000786782	0	0	0	0	0	0
antisense_191	0	0	0	0	0	0	0	-0.000786782	0	-0.000786782	0	0	0	0	0	0	-0.01338	-0.05114	-0.07868	-0.19748	-0.47679	-0.27223	-0.19591	-0.00787	-0.000786782	0	0	0	0	0	0	0	0	0	0	0	0	0	0	0	0	0	0	0	0	0	0	0	0
sense_192	0	0	0	0	0	0	0	0	0	0	0	0	0	0	0	0	0	0	0	0	0	0	0	0	0	0	0	0	0	0	0	0	0	0	0	0	0	0	0	0	0	0	0	0	0	0	0	0	0
antisense_192	0	0	0	-0.000791766	0	0	0	-0.000791766	-0.000791766	-0.000791766	0	0	-0.00158	-0.000791766	-0.00396	-0.00238	0	0	0	0	-0.00158	0	0	-0.000791766	-0.00238	0	0	-0.000791766	-0.000791766	0	-0.00238	0	0	-0.000791766	0	0	0	0	0	0	0	-0.000791766	0	0	0	0	0	-0.000791766	0
sense_193	0	0	0	0	0	0	0	0	0.000792393	0.00475	0.000792393	0.000792393	0	0	0	0	0	0	0	0.00158	0	0.000792393	0	0	0	0	0	0	0.000792393	0.000792393	0	0	0	0.000792393	0	0	0	0	0	0	0	0	0.000792393	0	0	0	0	0	0.00158
antisense_193	0	0	0	0	0	0	0	0	0	0	0	0	0	0	0	0	0	0	-0.000792393	0	0	0	0	0	0	0	0	0	0	0	0	0	0	0	0	0	0	0	0	0	0	0	0	0	0	0	0	0	0
sense_194	0	0	0	0	0	0	0	0	0	0	0	0	0	0	0	0	0	0	0	0	0	0	0	0	0	0	0	0	0	0	0	0	0	0	0	0	0	0	0	0	0	0	0	0.00239	0	0	0	0	0
antisense_194	0	0	0	0	0	0	0	0	0	0	0	0	-0.000796178	-0.00318	-0.00318	-0.02468	-0.07484	-0.19427	-0.05732	-0.00318	-0.000796178	-0.000796178	0	0	0	0	0	0	0	0	0	0	0	0	0	0	0	0	0	0	0	0	0	0	0	0	0	0	0
sense_195	0	0	0	0	0	0	0.000797448	0	0	0	0	0	0	0	0	0	0	0	0	0.000797448	0.000797448	0	0	0	0	0	0	0	0.000797448	0	0	0	0	0	0	0	0	0	0	0	0	0	0	0	0	0	0	0	0
antisense_195	0	0	0	0	0	0	0	0	0	0	0	0	0	0	0	0	0	0	0	0	0	0	0	0	0	0	0	0	0	0	0	0	-0.000797448	0	-0.00319	-0.00718	-0.00718	0	0	-0.000797448	0	0	0	0	0	0	-0.000797448	0	0
sense_196	0.0008	0	0	0	0	0	0	0.0024	0.0008	0	0	0	0	0.0008	0.004	0	0.004	0.004	0.0048	0	0	0	0	0	0	0	0	0	0	0	0	0.0008	0	0	0.0024	0	0	0	0	0	0	0	0	0	0	0	0	0	0
antisense_196	-0.0008	-0.0016	-0.0024	0	0	0	0	0	0	0	-0.0008	0	0	0	0	0	0	0	-0.0024	0	0	0	0	0	0	0	0	-0.0008	0	0	0	0	0	0	0	0	0	0	0	0	0	0	0	0	0	0	0	0	0
sense_197	0.000800641	0	0	0	0	0	0	0	0	0	0	0.000800641	0	0	0	0	0	0	0	0	0	0	0	0	0	0	0	0	0	0	0	0	0.000800641	0	0	0	0	0	0.0024	0	0	0	0	0	0	0	0	0	0
antisense_197	0	0	0	0	0	0	0	0	0	0	0	0	0	0	0	0	0	0	0	0	0	0	0	0	0	0	0	0	0	0	-0.000800641	0	0	0	0	0	0	0	0	0	0	0	0	0	0	0	0	0	0
sense_198	0	0	0	0	0	0	0.000160849	0	0	0	0	0	0	0	0	0	0.000482548	0.000321699	0.000160849	0	0	0.000321699	0	0.000160849	0.000160849	0	0	0	0	0	0	0	0	0.000160849	0	0	0	0	0	0	0.000160849	0.000804246	0.00257	0.00949	0.00113	0.000321699	0.000160849	0	0
antisense_198	0	0	0	0	-0.000160849	-0.000482548	-0.000321699	-0.000160849	-0.000321699	0	-0.000160849	0	0	0	0	0	0	0	-0.000321699	-0.00177	-0.00241	-0.01255	-0.00322	-0.0074	0	-0.000160849	-0.000160849	-0.000482548	-0.000321699	0	0	0	0	0	0	0	-0.000482548	0	0	0	-0.000160849	0	0	0	0	0	0	0	0
sense_199	0.000804505	0	0	0.00322	0.00161	0.00241	0	0	0.00241	0	0	0	0.00322	0.00322	0.00483	0	0	0.00322	0	0	0.00241	0.000804505	0.000804505	0	0.00241	0	0	0	0	0	0.00161	0	0.00161	0	0	0	0.00241	0.00161	0.00161	0	0.00161	0.00241	0.00241	0.00161	0.000804505	0	0.000804505	0.000804505	0
antisense_199	0	0	0	0	0	0	0	0	0	0	0	0	0	0	0	0	0	0	0	0	0	0	0	0	0	0	0	0	0	0	0	0	0	0	0	0	0	0	0	0	0	0	0	0	0	0	0	0	0
sense_200	0	0.000805153	0.00483	0	0.00242	0.02093	0	0.000805153	0	0	0	0	0	0	0.00322	0.00966	0.00805	0.000805153	0.00161	0.000805153	0	0.000805153	0	0	0	0	0	0	0.000805153	0	0.000805153	0.000805153	0	0.000805153	0	0.00161	0.000805153	0	0	0	0	0	0.000805153	0.000805153	0	0	0	0	0.000805153
antisense_200	-0.01047	-0.00403	-0.00403	-0.00242	-0.00242	-0.00242	0	-0.00161	-0.000805153	-0.00403	-0.00483	-0.000805153	0	0	0	-0.000805153	-0.00564	0	0	0	0	0	0	0	-0.000805153	0	0	0	0	0	-0.000805153	0	0	0	-0.000805153	-0.000805153	0	0	0	0	0	0	0	0	0	0	0	-0.000805153	-0.00886
sense_201	0	0	0	0	0	0	0	0	0	0	0	0	0	0	0	0	0	0	0	0	0	0	0	0	0	0	0	0.00162	0	0	0	0	0	0	0	0	0	0	0	0	0	0	0	0	0	0	0	0	0
antisense_201	-0.00324	0	0	0	-0.00162	0	0	0	0	0	0	0	0	0	-0.000809061	0	0	0	0	0	0	0	0	0	0	0	-0.000809061	0	0	0	0	0	0	0	0	0	0	0	-0.000809061	0	0	0	0	0	-0.000809061	-0.000809061	0	0	0
sense_202	0	0.00108	0.000270343	0.000270343	0	0	0.00081103	0	0	0	0	0	0.00216	0.0027	0.06272	0.00216	0.00108	0.000270343	0.000270343	0.000540687	0.000270343	0	0	0	0	0.000270343	0	0	0.000270343	0	0	0	0	0	0	0.00108	0	0.000270343	0.00081103	0	0	0	0	0	0	0.00081103	0	0	0
antisense_202	-0.000270343	0	0	0	-0.000270343	0	0	0	0	0	0	0	0	0	0	-0.000270343	0	-0.000540687	0	0	0	0	0	0	0	0	0	0	0	0	0	0	0	0	0	0	0	0	0	0	0	0	0	0	0	0	0	0	0
sense_203	0	0	0.000818331	0.00818	0.00164	0	0	0	0.000818331	0	0	0.000818331	0	0	0.00164	0.00327	0	0	0	0	0	0	0	0	0	0	0	0	0	0	0	0.000818331	0	0.000818331	0	0	0	0	0	0	0	0.00409	0	0.000818331	0	0.000818331	0	0	0
antisense_203	0	0	0	0	0	0	0	0	0	0	0	0	0	0	0	0	0	0	-0.00655	-0.009	0	0	0	0	0	0	0	0	0	0	0	0	0	0	0	0	0	0	0	0	0	0	0	0	0	0	0	0	0
sense_204	0	0	0	0	0.00164	0	0	0	0	0	0.000819001	0.000819001	0.00164	0.00164	0	0	0	0.000819001	0.000819001	0	0	0.000819001	0	0	0	0	0	0	0	0	0	0	0.00164	0.000819001	0	0.000819001	0	0	0.000819001	0	0	0	0	0	0	0	0	0	0
antisense_204	0	0	0	0	0	0	0	0	0	0	0	0	0	0	0	0	0	0	0	0	0	0	0	0	0	0	0	0	0	0	0	0	0	0	0	0	-0.000819001	0	0	0	0	0	0	0	0	0	0	0	0
sense_205	0	0	0	0	0	0	0	0	0	0	0	0.000819672	0	0	0	0	0	0	0	0	0	0	0.00656	0.00164	0	0	0	0	0	0	0.0459	0.01066	0.00328	0.000819672	0	0	0	0	0	0	0	0	0	0	0	0	0	0	0
antisense_205	0	-0.000819672	0	-0.01721	0	0	0	0	0	0	-0.00328	0	-0.0041	-0.00246	0	-0.000819672	0	0	-0.000819672	-0.000819672	0	0	0	0	0	-0.00164	0	0	0	0	0	0	0	0	0	0	0	-0.000819672	0	0	0	0	0	0	0	0	0	0	0
sense_206	0	0	0.00424	0.000706215	0.00141	0	0	0	0	0	0.000706215	0	0	0.000706215	0	0.000706215	0.00141	0.00141	0.000706215	0.000706215	0.000706215	0.000706215	0	0	0	0.000706215	0.000706215	0	0	0	0	0	0	0.000706215	0.00212	0	0.00212	0	0.000706215	0.00141	0.00282	0.000706215	0.00141	0	0	0.000706215	0	0	0
antisense_206	0	0	0	0	0	-0.000706215	-0.00282	0	0	0	0	0	0	0	0	0	0	0	0	0	0	0	-0.000706215	0	-0.000706215	0	0	0	0	0	0	0	0	0	0	0	0	0	-0.00141	0	0	0	0	-0.000706215	0	0	0	0	0
sense_207	0	0.000822368	0.000822368	0.00164	0	0	0.00164	0.000822368	0.000822368	0.000822368	0.000822368	0	0.000822368	0.00164	0.00247	0.000822368	0	0	0	0	0.00329	0.00164	0.000822368	0	0.000822368	0	0	0	0	0	0	0	0.00329	0	0.000822368	0	0	0	0.000822368	0	0	0.00164	0.000822368	0.000822368	0.000822368	0.000822368	0.00164	0	0
antisense_207	0	0	0	0	0	0	0	0	0	0	0	0	0	0	0	0	0	0	0	0	0	0	0	0	0	0	0	0	0	0	0	0	0	0	0	0	0	0	0	0	0	0	0	0	0	0	0	0	0
sense_208	0	0	0	0	0	0	0	0	0	0	0	0	0	0	0	0	0	0	0.000823723	0	0.000823723	0	0	0	0	0	0	0	0	0	0	0	0	0	0	0	0	0	0	0	0	0	0	0	0	0	0	0	0
antisense_208	0	0	0	0	0	0	0	0	0	0	0	0	0	0	0	-0.000823723	0	0	0	0	0	0	0	-0.000823723	0	0	0	0	0	0	0	0	0	0	0	0	0	0	0	0	0	0	0	0	0	0	0	0	0
sense_209	0	0	0	0	0	0	0	0	0	0	0	0	0	0	0	0	0	0.000413052	0	0	0	0	0	0	0	0	0	0	0	0	0	0	0	0.000826105	0.000413052	0	0	0	0	0	0	0	0	0	0	0	0	0	0
antisense_209	0	0	0	0	0	0	0	0	0	0	0	0	0	-0.000413052	0	0	0	0	0	0	0	0	0	0	0	0	0	0	0	0	0	0	0	0	0	0	0	0	0	0	0	0	0	0	0	0	0	0	0
sense_210	0	0	0	0	0	0	0	0	0	0	0	0	0	0	0	0	0	0	0	0	0	0	0	0.00082713	0	0	0	0	0	0	0	0	0	0	0	0	0	0	0	0	0	0	0	0	0	0	0	0	0
antisense_210	0	0	0	0	0	0	0	0	0	0	0	0	0	-0.00165	0	0	0	0	-0.00082713	-0.00165	-0.00082713	0	-0.00248	0	0	0	0	0	0	0	0	0	0	0	0	0	0	0	0	0	0	0	0	0	0	0	0	0	0
sense_211	0	0	0	0	0	0	0	0	0	0	0	0	0	0	0	0	0	0	0	0	0	0	0	0	0	0	0	0	0	0	0	0	0	0.000827815	0	0	0	0	0	0	0	0	0	0	0	0	0	0	0
antisense_211	0	0	0	0	-0.000827815	0	-0.00248	-0.00166	0	0	0	0	0	0	0	0	0	-0.000827815	0	0	-0.00497	-0.00166	0	0	0	0	0	0	0	0	0	0	0	0	0	0	0	0	0	-0.00166	0	0	0	0	0	-0.000827815	0	0	0
sense_212	0	0	0	0	0	0	0	0	0	0	0	0	0	0	0	0	0	0	0	0	0	0	0	0.000831947	0.00166	0	0	0	0.00749	0.00749	0.0025	0.0025	0.00582	0.00416	0	0	0	0	0	0	0	0.00166	0.000831947	0	0	0	0	0	0
antisense_212	0	-0.000831947	0	0	0	0	0	0	0	0	0	0	0	-0.000831947	0	0	0	0	0	0	0	0	-0.000831947	-0.000831947	0	0	0	0	0	0	0	0	0	0	0	0	0	0	0	0	0	0	0	0	0	0	0	0	0
sense_213	0	0	0	0	0	0	0	0	0	0	0	0	0	0	0	0.000839631	0.000839631	0	0	0	0	0	0	0	0.000839631	0.00336	0.000839631	0	0	0	0	0	0	0	0.000839631	0.00168	0	0	0	0	0.000839631	0	0	0	0.000839631	0	0	0	0
antisense_213	0	-0.000839631	0	0	0	0	0	-0.000839631	0	0	0	0	0	0	0	-0.00168	0	-0.00672	-0.00504	-0.0084	-0.01175	-0.03359	-0.00588	-0.00252	0	-0.0361	-0.1293	-0.02855	-0.01092	-0.000839631	-0.00168	-0.0042	-0.000839631	-0.000839631	0	0	-0.00252	-0.000839631	-0.00252	0	-0.000839631	0	-0.000839631	0	0	0	0	-0.000839631	0
sense_214	0	0	0.000840336	0	0	0	0	0	0	0.000840336	0	0	0	0.000840336	0	0	0	0.000840336	0	0	0.000840336	0	0	0	0	0	0	0	0	0	0	0	0	0	0	0	0.00336	0.00168	0	0	0.000840336	0	0	0	0.000840336	0	0	0.000840336	0
antisense_214	0	0	0	0	0	0	0	0	0	0	0	0	0	0	0	0	0	0	0	-0.000840336	0	-0.06387	-0.03193	-0.000840336	0	0	0	0	0	0	-0.000840336	0	0	0	0	0	0	0	0	0	0	0	0	0	0	0	0	0	0
sense_215	0	0	0	0	0	0	0	0	0	0	0	0	0	0	0	0	0	0	0	0.000848176	0	0.000848176	0	0	0	0	0	0	0	0	0	0	0	0	0	0	0	0	0	0	0	0	0	0	0	0	0	0	0.0017
antisense_215	0	0	0	0	0	-0.000848176	-0.000848176	0	0	0	0	0	0	0	-0.000848176	0	0	0	0	0	0	0	0	0	0	0	0	0	0	0	0	0	0	0	0	0	0	0	0	0	0	0	0	-0.000848176	0	0	0	0	0
sense_216	0	0	0.00255	0	0.00255	0.0017	0.000851064	0	0.0017	0.000851064	0	0	0	0.0017	0.0017	0.000851064	0.000851064	0.000851064	0	0.0017	0	0	0	0	0	0	0	0	0	0	0	0.000851064	0	0	0	0	0	0.000851064	0.0017	0.000851064	0	0	0	0	0	0	0	0	0.0034
antisense_216	0	0	0	0	0	0	0	0	0	0	0	0	0	0	0	-0.00255	0	-0.0017	0	-0.0017	-0.00255	-0.0034	-0.00936	0	0	0	-0.0017	-0.00851	-0.00255	0	0	0	-0.0017	0	0	0	0	0	0	0	0	0	0	0	0	0	0	0	0
sense_217	0	0	0.000856164	0	0	0	0	0	0	0	0	0	0.000856164	0	0	0	0	0	0	0.000856164	0	0	0.000856164	0.00171	0	0	0	0	0	0	0	0	0	0	0	0	0	0	0	0	0	0	0	0	0	0	0	0.000856164	0.000856164
antisense_217	0	0	0	0	0	0	0	-0.000856164	-0.00171	0	0	0	0	-0.000856164	-0.00257	-0.00171	0	-0.000856164	0	0	-0.000856164	0	0	0	0	0	0	-0.000856164	-0.000856164	0	0	0	0	0	0	0	0	0	0	0	0	-0.000856164	-0.000856164	0	0	0	0	0	-0.000856164
sense_218	0	0.000862813	0.000862813	0.000862813	0.00173	0	0	0	0	0	0	0	0	0	0	0	0	0.000862813	0.000862813	0	0	0	0.000862813	0	0	0	0	0	0	0	0	0	0	0	0	0	0	0	0	0	0	0	0	0	0	0	0	0	0
antisense_218	0	0	0	0	0	0	0	0	0	0	0	0	0	0	0	0	0	0	0	0	0	0	0	0	0	0	0	0	0	0	0	0	0	0	0	0	0	0	0	0	0	0	0	0	0	0	0	0	0
sense_219	0	0	0	0	0	0	0	0	0	0	0	0	0	0	0	0.00173	0.00173	0.00347	0.000866551	0	0	0.000866551	0	0	0.000866551	0	0	0.000866551	0	0	0.000866551	0.0026	0.000866551	0	0.000866551	0.00693	0.00433	0.000866551	0	0.00173	0	0.000866551	0.00173	0	0.000866551	0	0	0	0.000866551
antisense_219	-0.06153	-0.64385	-0.00173	-0.000866551	0	-0.00173	-0.04939	-0.06326	-0.01386	-0.0104	-0.00607	-0.00433	-0.000866551	-0.00347	0	0	0	-0.00173	-0.00433	-0.00607	0	-0.000866551	0	0	-0.00173	-0.000866551	0	-0.000866551	-0.000866551	0	-0.000866551	-0.00173	-0.00173	0	0	-0.000866551	-0.00173	-0.0026	0	0	-0.000866551	0	0	0	-0.000866551	0	0	0	0
sense_220	0	0	0	0	0	0	0	0.000867303	0.000867303	0	0	0	0	0	0	0	0	0	0	0	0	0	0	0	0.000867303	0	0	0	0	0	0	0.000867303	0	0	0	0	0	0	0	0	0.000867303	0	0	0	0	0	0.000867303	0	0.00867
antisense_220	0	0	0	0	0	0	0	-0.000867303	0	-0.000867303	-0.00954	-0.09627	-0.19775	-0.00867	-0.01388	0	-0.000867303	-0.000867303	-0.0026	0	0	0	0	0	0	0	0	0	0	0	0	0	0	0	0	0	0	0	0	0	0	0	0	0	0	0	0	0	-0.000867303
sense_221	0.0087	0.0113	0.21304	0.10609	0.06348	0.00435	0	0.00174	0	0.00174	0	0.00609	0.01217	0.00609	0	0	0	0	0.000869565	0	0	0.000869565	0	0	0	0	0	0	0.00174	0.000869565	0	0	0.000869565	0	0.00174	0.00261	0	0.00174	0	0	0	0	0	0	0	0	0	0	0
antisense_221	0	0	0	0	0	-0.000869565	0	0	0	0	0	0	0	0	0	0	0	0	0	0	0	0	0	0	0	0	0	0	0	0	0	0	0	0	0	-0.000869565	0	0	0	0	0	0	0	-0.000869565	0	0	0	0	0
sense_222	0	0	0	0	0	0.000870322	0.00174	0.000870322	0.00174	0.00174	0.00174	0	0	0.000870322	0.000870322	0.000870322	0	0.000870322	0.00696	0.00174	0.00261	0	0	0.00174	0	0	0	0	0	0	0	0	0	0	0	0.000870322	0	0	0	0.000870322	0	0	0	0	0.00435	0.000870322	0.00174	0.000870322	0.00261
antisense_222	-0.20279	-0.43777	-0.02872	-0.05657	-0.0148	-0.0087	-0.00261	-0.01567	-0.02524	-0.00522	-0.000870322	0	0	-0.00174	-0.000870322	-0.00261	-0.00435	-0.05483	-0.00522	-0.00522	-0.00348	-0.000870322	-0.00522	-0.01131	-0.00174	-0.00261	-0.04178	-0.00522	-0.00174	-0.00174	-0.01044	-0.0148	-0.00174	-0.02437	-0.00609	-0.00783	-0.01218	-0.00348	-0.00696	-0.10009	-0.38381	-0.05831	-0.00783	-0.00261	-0.00348	-0.02263	0	0	0
sense_223	0	0	0	0	0	0	0.000873362	0	0	0	0	0	0	0	0	0	0	0	0.000873362	0.00175	0.000873362	0.00961	0.00262	0.000873362	0	0	0	0	0	0	0	0	0	0.000873362	0	0	0	0	0	0	0	0.000873362	0.00175	0	0	0	0.000873362	0	0
antisense_223	-0.000873362	0	0	0	0	0	0	0	0	0	0	0	-0.000873362	0	-0.000873362	-0.00349	-0.000873362	0	0	0	0	0	0	-0.000873362	-0.000873362	0	0	0	0	-0.00175	0	0	0	0	0	0	0	0	0	-0.000873362	-0.000873362	0	0	0	0	0	0	0	0
sense_224	0	0	0	0	0	0	0	0	0	0	0	0	0	0	0	0.000874126	0	0	0	0	0	0	0	0	0	0	0	0	0	0.000874126	0	0	0	0	0	0	0	0	0	0	0	0	0	0	0	0	0	0	0
antisense_224	0	0	0	0	0	0	0	0	0	0	0	0	-0.000874126	0	0	0	0	0	-0.000874126	-0.00612	-0.000874126	0	0	0	0	0	0	0	0	0	0	-0.000874126	0	0	0	0	-0.000874126	0	0	0	0	0	0	0	0	0	0	0	0
sense_225	0	0	0	0	0	0	0	0	0	0	0	0.000874126	0	0	0	0	0	0	0	0	0.000874126	0	0	0	0	0	0	0	0	0	0	0	0	0	0	0	0	0	0	0	0	0	0	0	0	0	0	0	0
antisense_225	0	0	0	0	0	-0.00262	0	0	0	0	-0.000874126	0	-0.00437	-0.00962	-0.1993	-0.05769	0	0	0	0	0	-0.00262	0	0	0	0	0	0	0	0	0	0	0	0	-0.000874126	0	0	0	-0.000874126	0	0	0	0	0	0	0	0	0	0
sense_226	0.00131	0.01357	0.000437828	0.000875657	0.000437828	0.000875657	0.00131	0.000437828	0.000437828	0.000875657	0.00131	0.00394	0.00175	0.00263	0.00219	0.000437828	0.00306	0.00832	0.00306	0	0.000437828	0	0.00306	0.00263	0.000875657	0.000875657	0.000875657	0	0	0	0.000437828	0	0.000437828	0.000875657	0.000437828	0.000437828	0	0	0	0	0	0	0	0	0.000437828	0	0.000437828	0	0
antisense_226	-0.000437828	0	-0.000437828	-0.000437828	0	0	-0.000437828	0	0	0	0	0	0	-0.000437828	0	0	0	-0.00131	-0.00788	-0.000875657	0	0	0	0	-0.00306	0	-0.000437828	-0.00219	0	0	0	0	0	0	0	0	0	0	0	0	0	0	0	0	0	0	0	0	0
sense_227	0	0	0	0	0	0	0.000440335	0	0.00132	0.000440335	0.000440335	0	0.000880669	0.000440335	0.0044	0.000440335	0.000440335	0	0.000440335	0.000440335	0	0.000440335	0	0.00749	0.00264	0.000880669	0	0	0	0	0	0.000440335	0	0	0	0.000440335	0.000440335	0	0	0.000440335	0	0.00264	0.000880669	0	0	0.000880669	0.000440335	0.24791	0.16336
antisense_227	-0.01013	-0.02334	-0.07045	-0.00749	-0.00969	-0.13738	-0.02158	-0.00705	0	-0.000440335	-0.00925	-0.00572	-0.01541	-0.01013	-0.00264	-0.00132	-0.00308	-0.00881	-0.00264	0	-0.00616	-0.00176	-0.000440335	-0.000440335	-0.000880669	-0.01277	0	0	0	0	0	0	0	0	0	0	0	0	0	0	0	0	0	0	0	0	0	0	-0.000440335
sense_228	0	0	0	0	0	0	0	0	0	0	0	0	0	0	0	0	0	0.00178	0	0	0	0	0	0	0	0	0	0	0.000891266	0	0	0	0	0	0.000891266	0	0	0	0	0	0	0	0	0	0	0	0	0	0
antisense_228	0	0	-0.000891266	0	0	0	0	0	0	0	0	0	0	-0.00446	-0.000891266	-0.00802	-0.00624	-0.00624	0	0	-0.00624	0	-0.00357	0	0	0	0	-0.000891266	-0.00178	0	0	0	0	0	0	0	-0.00178	0	0	-0.00178	0	0	0	0	0	0	0	0	0
sense_229	0	0	0	0	0	0	0	0	0.000896057	0	0	0	0	0	0	0.000896057	0	0	0	0	0	0	0	0	0	0	0	0	0	0	0	0	0	0	0	0	0	0.000896057	0	0	0.000896057	0	0	0	0.00179	0	0.000896057	0	0.000896057
antisense_229	0	0	-0.00179	0	0	0	0	0	0	0	0	0	0	0	0	0	0	0	0	-0.000896057	0	0	-0.000896057	0	-0.09498	-0.0224	-0.03136	-0.00179	-0.00269	0	-0.00717	0	0	0	0	-0.000896057	0	0	-0.000896057	-0.000896057	-0.000896057	0	0	0	0	-0.00448	-0.00179	0	0
sense_230	0	0	0	0	0	0	0	0	0	0	0	0	0	0	0.000896057	0	0	0	0	0	0	0	0	0	0	0	0	0	0	0	0	0	0	0	0	0	0	0	0	0	0	0	0	0	0	0	0	0	0
antisense_230	-0.00896	-0.00179	0	0	-0.00538	-0.000896057	-0.000896057	0	-0.000896057	-0.00269	0	0	0	0	0	0	0	0	0	0	-0.000896057	-0.000896057	0	0	0	0	0	0	0	0	0	0	0	0	0	0	0	0	0	-0.000896057	0	0	0	0	0	0	0	0	0
sense_231	0	0	0	0	0	0	0	0	0	0	0	0	0	0	0	0	0	0	0	0	0	0	0	0	0	0	0	0	0	0	0	0	0	0	0	0	0.00045045	0	0	0	0	0	0.00676	0.49054	0.11081	0.17703	0.10405	0.20045	0.25
antisense_231	0	0	0	0	0	0	0	-0.00405	0	0	0	0	0	-0.00045045	0	0	0	0	0	0	0	0	0	0	0	0	0	0	0	0	0	0	0	0	0	0	0	0	0	0	0	0	0	0	0	0	0	0	0
sense_232	0.00633	0.00181	0.00181	0.00452	0.00723	0.05244	0.00181	0.00633	0.00181	0.000904159	0.000904159	0.000904159	0.00181	0.00181	0.000904159	0.000904159	0	0.000904159	0	0	0	0	0	0	0	0.00181	0.00904	0.02893	0.00271	0.00271	0	0.000904159	0.000904159	0.000904159	0.000904159	0.000904159	0	0	0.000904159	0	0.00181	0.000904159	0.000904159	0.00181	0	0	0	0	0.000904159
antisense_232	-0.00723	0	-0.00542	0	0	-0.000904159	0	-0.000904159	0	0	0	-0.00181	-0.00181	-0.000904159	0	0	-0.00362	-0.00452	-0.00362	-0.000904159	-0.000904159	-0.000904159	-0.00181	0	0	-0.00271	0	-0.00181	0	-0.000904159	-0.00452	-0.00271	0	0	0	0	0	0	0	-0.00181	0	0	-0.000904159	0	-0.00271	-0.00181	0	0	0
sense_233	0	0	0	0	0	0	0	0	0	0	0	0	0	0	0	0	0	0	0	0	0	0	0	0.000910747	0	0	0	0	0	0	0	0	0	0.000910747	0.000910747	0.000910747	0	0	0	0	0	0	0	0.000910747	0.000910747	0	0	0	0
antisense_233	0	0	0	0	0	0	0	0	0	0	0	0	0	0	0	0	0	0	0	0	0	0	0	0	0	0	0	0	0	0	0	0	0	0	0	0	0	0	0	0	0	0	0	0	0	0	0	0	0
sense_234	0	0	0	0	0	0	0	0	0	0	0	0	0	0	0	0	0	0	0	0	0	0	0	0	0	0	0	0	0	0	0	0	0	0	0	0	0	0	0	0	0	0	0	0	0	0	0	0	0
antisense_234	0	0	0	0	0	0	0	0	0	0	0	0	0	-0.000911577	0	0	0	0	0	0	0	0	0	0	0	-0.00182	-0.000911577	-0.00182	0	-0.000911577	0	0	0	0	0	0	0	0	0	-0.000911577	0	0	0	0	0	0	0	0	0
sense_235	0	0	0	0	0	0	0	0	0	0	0	0	0	0	0	0.00275	0.00183	0	0	0	0	0	0.00275	0.00183	0.000915751	0	0.000915751	0.000915751	0.000915751	0	0.00183	0	0	0	0	0	0.00183	0	0	0	0	0	0	0	0	0.000915751	0	0.000915751	0
antisense_235	-0.000915751	-0.000915751	0	0	0	0	0	-0.000915751	0	0	0	0	0	0	0	-0.000915751	-0.00275	-0.00183	-0.00458	-0.00183	-0.000915751	0	0	0	-0.00916	-0.01007	-0.00183	-0.03022	0	0	-0.000915751	0	0	0	0	0	0	0	0	0	0	0	0	0	0	0	0	0	0
sense_236	0.00275	0.00275	0.00183	0	0	0.000915751	0	0	0.02198	0.01282	0.07601	0.10989	0.02106	0.000915751	0.00275	0.00183	0.00549	0.00183	0.02564	0.02381	0.00275	0.0119	0.000915751	0	0	0	0	0	0.000915751	0	0.000915751	0	0	0.000915751	0	0	0	0	0	0.000915751	0	0	0	0	0	0.000915751	0	0.000915751	0.000915751
antisense_236	0	-0.000915751	-0.00275	-0.00275	0	0	0	0	-0.000915751	-0.02015	-0.09066	-0.06227	-0.26099	-0.17949	-0.17857	-0.00641	-0.000915751	-0.00458	-0.00366	-0.01832	-0.00549	-0.00275	-0.00549	-0.00183	0	-0.00366	-0.000915751	0	0	-0.000915751	0	0	0	0	0	0	0	0	0	0	0	0	0	0	0	0	0	0	0
sense_237	0	0.00275	0	0	0	0	0	0	0	0	0.000918274	0.00367	0	0	0	0	0	0	0	0	0	0	0	0	0	0	0	0	0	0	0	0	0	0	0	0	0	0	0	0	0	0	0.000918274	0.00184	0	0	0	0	0
antisense_237	-0.000918274	-0.00184	-0.00551	-0.0101	-0.00367	-0.01653	-0.00275	-0.00184	0	-0.000918274	0	0	-0.000918274	0	0	0	-0.000918274	0	0	-0.000918274	0	-0.00184	-0.00826	-0.01194	-0.01469	-0.000918274	0	-0.000918274	-0.000918274	0	0	-0.000918274	-0.000918274	0	0	0	-0.000918274	-0.000918274	0	0	0	0	0	0	0	0	-0.000918274	0	0
sense_238	0	0	0.000921659	0	0.00184	0	0.000921659	0.00276	0.03502	0.00369	0.000921659	0	0.00461	0.00461	0	0.00461	0.00184	0	0	0	0	0	0	0	0.000921659	0	0.000921659	0	0	0	0	0	0	0	0	0	0	0	0	0	0	0	0.000921659	0	0	0	0	0	0
antisense_238	0	0	0	0	0	0	0	0	0	0	0	0	0	-0.000921659	0	0	-0.000921659	0	-0.00184	-0.01382	-0.000921659	0	0	-0.00184	0	0	0	0	0	0	0	0	0	0	0	0	0	0	0	0	0	0	0	0	0	0	0	0	0
sense_239	0	0	0	0	0	0	0	0	0	0	0	0	0	0	0	0	0	0	0.000934579	0	0	0.00654	0	0	0	0	0	0	0	0	0	0	0	0	0	0	0	0	0	0	0	0	0.000934579	0	0.00187	0	0	0	0
antisense_239	0	0	0	0	0	0	0	0	-0.00467	-0.00187	0	0	0	0	0	0	0	0	0	0	0	0	0	0	0	0	0	0	0	0	0	0	0	0	0	0	0	0	0	0	0	0	0	0	0	0	0	0	0
sense_240	0	0	0	0	0	0.00093633	0	0	0	0	0	0	0	0	0.00093633	0	0	0	0	0	0	0	0	0	0	0	0	0	0.00093633	0	0.00093633	0.00281	0.00281	0	0.00093633	0	0	0	0	0.00093633	0	0	0	0	0	0	0	0	0
antisense_240	0	0	0	-0.00093633	-0.00281	0	-0.00093633	0	-0.00093633	-0.00093633	-0.00187	0	-0.01592	-0.00749	-0.00562	0	-0.00093633	-0.00281	-0.00749	-0.03464	-0.03933	-0.02903	-0.02903	-0.07584	-0.02341	-0.01124	-0.0412	-0.00468	-0.01124	-0.00749	-0.00749	-0.00936	-0.00843	-0.00281	-0.00843	-0.00843	-0.00187	-0.00375	-0.00281	-0.00655	-0.00093633	-0.00093633	-0.00093633	0	0	0	0	-0.00093633	-0.01966
sense_241	0.00679	0.0164	0.02718	0.18229	0.47821	0.39948	0.00469	0.000702905	0.000234302	0.000468604	0.000234302	0.000234302	0.000234302	0.000468604	0.01078	0.00375	0.00703	0.00258	0.00422	0.00281	0.00398	0.00234	0.00164	0	0.00187	0.00797	0.00445	0.00445	0.000234302	0	0	0.000702905	0.00351	0.00117	0	0	0.000702905	0	0	0.000234302	0	0.000234302	0.000234302	0.000234302	0.000937207	0.00351	0.000702905	0.000234302	0.000937207
antisense_241	-0.000234302	0	0	0	0	0	-0.000702905	0	0	0	0	-0.00305	-0.00164	-0.000234302	-0.000234302	-0.000702905	0	-0.000234302	-0.000234302	-0.01054	-0.10239	-0.16776	-0.02835	-0.02812	-0.00773	-0.00656	-0.00937	-0.09114	-0.04217	-0.0321	-0.00562	-0.000468604	-0.000468604	-0.00141	0	0	-0.000234302	0	0	0	0	0	0	0	0	-0.000234302	0	0	0
sense_242	0.000180278	0.000180278	0	0	0.00685	0.00829	0.00703	0.00108	0.000180278	0	0	0	0	0	0	0	0	0	0	0	0	0	0	0	0	0	0	0	0	0	0	0	0	0	0	0	0	0	0	0	0	0.000180278	0.00126	0.000360555	0	0	0.000360555	0.0018	0
antisense_242	-0.000721111	-0.000180278	-0.00108	-0.00144	-0.000901388	-0.00306	-0.000180278	-0.000360555	0	0	-0.00126	-0.00216	-0.0018	-0.00343	0	0	0	0	0	0	0	0	0	0	-0.000180278	0	-0.000180278	-0.0018	-0.000180278	-0.000540833	0	-0.000180278	0	0	-0.000180278	0	0	0	0	-0.00126	0	0	0	0	-0.000180278	0	0	0	0
sense_243	0.06579	0.17763	0.02914	0.00282	0	0	0	0	0	0	0	0	0	0	0	0	0	0	0	0	0	0	0.00093985	0.0094	0	0	0.00093985	0.00188	0	0.00093985	0	0	0	0	0	0	0	0	0	0	0	0	0	0	0	0	0	0	0
antisense_243	0	0	0	0	0	0	0	0	0	0	0	0	0	0	0	0	0	0	0	0	-0.00093985	-0.00093985	0	0	0	0	0	0	0	0	0	0	0	0	0	0	0	0	0	0	0	-0.00093985	0	0	0	0	0	0	0
sense_244	0.000122504	0.000980032	0.00539	0.00159	0.000245008	0.000367512	0.000367512	0	0.000122504	0.000122504	0	0	0	0.000367512	0	0	0	0.000245008	0	0.000122504	0.000857528	0.000980032	0.00061252	0.000245008	0	0.000122504	0.00061252	0.000122504	0	0	0	0.000245008	0	0	0	0	0.000122504	0.000245008	0.000122504	0.000245008	0.00061252	0.000857528	0.000367512	0.00221	0.000122504	0.000735024	0.000245008	0.000980032	0.000245008
antisense_244	0	0	0	0	0	0	0	0	0	0	0	0	0	0	0	0	0	0	0	0	0	0	0	0	0	0	-0.000122504	0	0	0	0	0	0	-0.000245008	0	0	-0.000122504	0	-0.000122504	0	-0.000122504	0	0	0	0	0	0	0	0
sense_245	0	0	0	0	0.000943396	0	0.000943396	0	0.000943396	0	0	0.000943396	0.00189	0	0	0	0.000943396	0.000943396	0	0	0	0	0	0	0	0.00472	0	0	0	0	0	0.000943396	0	0	0	0	0	0	0	0	0	0	0	0	0	0	0	0	0
antisense_245	-0.00377	-0.000943396	0	0	0	0	0	-0.00377	-0.000943396	0	-0.00755	-0.01981	-0.00472	-0.0066	-0.00755	-0.00189	-0.00472	-0.00472	-0.02264	-0.18774	-0.62358	-0.01509	-0.00849	-0.00283	0	0	0	0	-0.00189	-0.000943396	0	0	0	0	0	0	0	0	0	0	0	0	0	0	0	0	0	0	0
sense_246	0	0	0	0	0	0	0	0	0	0	0	0	0	0	0	0	0	0	0	0	0	0	0	0	0	0	0	0	0	0	0	0	0	0	0	0	0	0	0	0	0	0	0	0	0	0	0	0	0
antisense_246	0	0	0	0	0	0	-0.000948767	0	0	0	0	-0.000948767	0	-0.01233	0	0	0	0	0	-0.000948767	0	0	0	0	0	0	0	-0.000948767	0	0	0	0	-0.000948767	0	0	0	0	0	-0.000948767	0	0	0	0	0	0	0	0	0	0
sense_247	0	0	0	0.0019	0.00381	0	0	0	0	0.000951475	0	0.0019	0.0019	0.00285	0	0.000951475	0.02188	0.00381	0.00476	0.00285	0.00571	0.0019	0.0019	0	0.000951475	0.000951475	0	0	0	0	0	0	0	0	0.000951475	0	0	0	0	0	0.000951475	0	0.0019	0.00476	0.0019	0.000951475	0	0.000951475	0.000951475
antisense_247	0	0	0	0	0	0	0	0	0	0	0	0	0	0	0	0	0	0	0	0	0	0	0	0	0	0	0	0	0	0	0	0	0	-0.0019	-0.00761	-0.0019	0	0	-0.000951475	0	0	-0.000951475	0	0	-0.000951475	0	0	0	0
sense_248	0.000956938	0	0.000956938	0	0	0	0	0	0	0	0	0	0	0	0	0	0	0	0	0	0	0	0	0.000956938	0.00191	0.000956938	0	0	0	0	0	0	0	0	0.000956938	0	0	0	0	0	0.000956938	0	0	0	0.000956938	0.01148	0.00191	0	0
antisense_248	0	0	0	0	0	0	0	0	0	0	0	0	0	0	0	0	0	0	0	0	0	0	0	0	-0.00191	0	0	0	0	0	-0.000956938	0	0	0	0	0	0	0	0	0	0	0	0	0	0	0	0	0	0
sense_249	0.00766	0.000956938	0.00766	0	0.000956938	0.000956938	0	0	0	0	0	0	0	0	0	0	0	0.000956938	0	0	0	0	0	0	0	0	0	0	0	0	0	0.00191	0	0	0	0	0	0	0	0	0	0.000956938	0	0	0.000956938	0	0	0	0
antisense_249	-0.00478	-0.000956938	-0.00957	-0.00191	-0.01531	-0.01435	-0.00287	0	-0.00478	-0.000956938	0	0	-0.000956938	-0.00287	0	0	-0.00287	-0.00478	-0.02967	-0.52536	-1.02584	-0.04593	-0.01627	-0.02105	-0.02297	-0.000956938	-0.03062	-0.05072	-0.17225	-0.00191	-0.000956938	-0.000956938	-0.00478	0	0	0	-0.000956938	0	0	0	0	0	0	0	0	0	0	0	0
sense_250	0	0	0	0	0	0	0.000961538	0.000961538	0	0.00192	0.000961538	0	0	0	0	0	0	0	0.00288	0.00288	0.00481	0	0	0	0.000961538	0	0	0	0	0	0	0	0	0	0	0	0	0	0	0	0	0	0	0	0	0	0	0	0
antisense_250	0	0	0	0	0	0	0	0	0	0	0	-0.000961538	-0.000961538	0	0	0	0	0	0	0	0	0	0	0	0	0	0	-0.00192	0	0	0	0	-0.00192	-0.000961538	0	0	-0.000961538	0	0	0	0	0	-0.000961538	0	0	-0.000961538	0	0	0
sense_251	0.02003	0.00174	0	0	0	0	0	0	0.00087108	0	0	0	0.00087108	0	0	0	0	0	0	0	0	0	0	0	0	0	0	0	0.00087108	0	0	0	0	0	0	0	0	0	0	0	0	0	0	0	0	0.00174	0	0	0.00087108
antisense_251	0	0	-0.00087108	0	0	0	0	0	-0.01829	0	0	0	0	0	0	0	0	0	0	0	0	0	0	0	0	0	0	-0.00087108	0	0	0	0	0	0	0	0	0	0	0	0	0	0	0	0	0	0	0	0	0
sense_252	0	0	0	0	0.000971817	0	0	0	0	0	0.000971817	0	0	0	0	0	0	0	0	0	0	0	0	0	0	0	0	0	0	0	0	0	0	0	0	0	0	0	0	0	0	0	0	0	0	0	0	0.000971817	0
antisense_252	-0.0243	-0.00583	-0.00972	-0.0068	-0.00194	0	-0.00583	0	0	-0.000971817	0	-0.000971817	0	-0.000971817	0	-0.000971817	-0.00194	-0.000971817	-0.00972	-0.00292	-0.000971817	0	0	0	0	-0.00194	-0.0068	-0.00389	0	-0.02138	-0.01749	-0.00777	-0.05053	-0.00486	-0.00194	0	-0.00389	-0.000971817	-0.00292	-0.00194	-0.000971817	-0.00583	-0.00292	-0.000971817	-0.000971817	-0.000971817	0	0	0
sense_253	0	0	0	0	0	0	0.000980392	0.000980392	0	0	0	0	0	0	0	0	0	0	0	0	0	0	0	0	0	0	0.000980392	0	0	0	0	0	0	0	0	0	0	0.000980392	0	0	0	0	0.000980392	0	0	0	0	0	0
antisense_253	-0.000980392	0	0	0	0	0	0	0	0	0	0	0	0	0	0	0	0	0	0	0	0	0	0	-0.000980392	0	0	0	0	0	0	0	0	0	0	0	0	0	0	0	0	-0.000980392	0	0	0	0	0	0	0	0
sense_254	0	0	0	0	0	0	0	0	0	0	0	0	0	0	0	0	0	0	0	0	0	0	0	0	0	0.000982318	0	0	0	0	0	0	0	0	0	0	0	0	0	0	0	0	0	0	0	0	0	0	0
antisense_254	0	0	0	0	0	0	0	0	0	0	-0.000982318	0	0	0	0	0	0	0	0	0	0	0	0	0	0	0	0	0	0	0	0	0	0	0	0	0	0	0	0	0	0	0	0	0	0	0	0	0	-0.000982318
sense_255	0	0	0	0	0	0	0	0	0	0.00296	0	0	0	0.00493	0	0.00296	0	0	0	0	0	0	0	0	0	0	0	0	0	0	0	0	0	0	0	0	0	0.000985222	0	0	0	0	0	0	0	0	0	0.00788	0.00394
antisense_255	-0.000985222	0	0	0	-0.000985222	0	-0.000985222	0	-0.03645	-0.00788	-0.05419	-0.21872	-0.71429	-0.35764	-0.04926	-0.01182	-0.02167	-0.01084	-0.000985222	-0.0069	-0.01084	-0.00887	-0.000985222	-0.000985222	0	0	-0.000985222	-0.000985222	-0.000985222	0	0	-0.000985222	-0.000985222	-0.03547	-0.05813	-0.05419	0	-0.00197	0	0	0	0	0	0	0	0	0	0	0
sense_256	0.000986193	0.000986193	0.000986193	0	0.00197	0	0	0	0	0	0	0	0.000986193	0	0	0.00296	0.0069	0.00493	0.00394	0.000986193	0.00197	0	0	0	0	0	0	0	0	0	0	0	0.000986193	0	0	0	0	0.000986193	0	0	0	0	0	0	0	0	0	0	0
antisense_256	0	0	0	0	0	0	0	0	0	0	0	0	0	0	0	0	0	-0.000986193	0	0	0	0	0	0	0	0	0	0	0	0	0	0	0	0	0	0	0	0	0	0	-0.00197	-0.01282	0	0	0	0	0	0	-0.000986193
sense_257	0	0	0	0	0	0	0	0	0	0	0	0	0	0	0	0	0	0	0	0	0	0	0	0.000987167	0	0	0	0	0.00395	0	0	0	0	0	0	0	0	0	0	0	0	0	0	0	0	0	0	0	0
antisense_257	0	0	0	0	0	0	0	0	0	0	0	0	0	0	0	0	0	0	0	0	-0.03455	-0.00197	0	0	0	0	0	0	0	0	0	0	0	0	0	0	0	0	0	0	0	0	0	0	0	0	0	0	0
sense_258	0	0	0	0	0	0	0	0	0	0	0	0	0	0	0	0	0	0	0	0	0	0	0	0	0	0	0	0	0	0	0	0	0	0	0	0	0	0	0	0	0	0	0	0	0	0	0	0	0
antisense_258	0	0	0	0	0	0	0	0	0	0	0	0	0	0	0	0	0	0	0	0	0	0	0	0	0	0	0	0	0	0	0	0	0	0	0	0	0	0	0	0	0	0	0	0	0	0	0	0	0
sense_259	0	0	0	0	0	0	0	0	0	0	0.002	0	0.001	0	0	0	0	0	0	0	0	0	0	0	0	0	0	0	0	0	0	0	0	0	0	0	0	0	0	0	0	0	0	0	0	0	0	0	0
antisense_259	-0.00802	-0.00802	-0.00401	-0.00401	0	-0.002	0	0	-0.002	-0.001	0	-0.001	-0.002	-0.00301	-0.00601	-0.00902	-0.002	-0.001	-0.03307	-0.23146	-0.45491	-4.1493	-1.25952	-0.06212	-0.0982	-0.33367	-0.17836	-0.17836	-0.01102	-0.01102	-0.00301	-0.00401	0	0	-0.002	-0.001	-0.001	-0.11423	0	0	0	-0.002	-0.01603	-0.00601	-0.001	-0.002	0	0	0
sense_260	0	0	0	0	0	0	0	0	0	0	0	0	0	0	0	0	0	0	0	0	0	0	0	0	0	0	0	0	0	0	0	0	0	0	0	0	0	0	0	0	0	0	0	0	0	0	0	0	0
antisense_260	-0.002	-0.001	-0.00701	-0.002	-0.002	-0.00701	0	-0.001	-0.001	-0.002	0	-0.001	-0.00301	-0.001	-0.00501	-0.01603	-0.15431	-0.28457	-0.12826	-0.03808	-0.1012	-0.54309	-0.57014	-0.02104	-0.01904	-0.01002	-0.01102	-0.03307	-0.02405	-0.01503	-0.16533	-0.12525	-0.05812	-0.04709	-0.002	-0.00802	-0.002	-0.001	-0.00301	-0.00501	-0.00301	-0.001	-0.00701	-0.00501	-0.00802	-0.00701	-0.03106	-0.00802	-0.001
sense_261	0	0	0	0	0	0	0	0	0	0.001	0	0	0	0	0.001	0	0.001	0	0	0	0.001	0	0	0	0	0	0	0.001	0	0	0	0	0	0	0	0	0.001	0	0	0	0	0	0	0	0.001	0	0	0	0
antisense_261	-0.002	-0.002	-0.001	-0.00301	0	-0.001	0	0	0	0	0	0	0	0	0	0	0	0	-0.001	0	0	0	-0.002	-0.001	0	0	0	-0.002	-0.001	0	0	0	0	0	0	0	-0.002	0	0	0	0	0	0	0	0	0	0	0	-0.001
sense_262	0	0	0	0	0	0	0	0	0.000201207	0.000201207	0.000402414	0.000201207	0.000201207	0.000201207	0.000201207	0.00443	0.01791	0.00101	0.000402414	0	0.000402414	0	0	0	0.000201207	0	0	0	0	0.000201207	0	0	0	0	0.000201207	0.000603622	0.000402414	0	0.000201207	0	0	0	0	0	0	0	0	0	0
antisense_262	0	0	0	0	0	0	0	0	0	0	0	0	0	0	0	0	0	0	0	0	0	0	-0.00141	-0.00322	-0.00624	-0.00121	-0.000201207	0	0	0	0	0	-0.000402414	-0.000402414	-0.000603622	0	0	0	0	0	0	0	0	0	0	0	0	-0.000201207	0
sense_263	0	0	0	0	0	0	0	0	0	0	0	0	0	0	0	0	0	0	0	0	0	0	0	0	0	0	0	0	0	0	0	0	0	0	0	0	0	0	0	0	0	0	0.00101	0	0	0	0	0	0
antisense_263	0	0	0	0	0	0	0	0	0	0	0	0	0	0	0	-0.00101	0	0	0	0	0	0	0	0	0	0	0	0	0	0	0	0	0	0	0	0	0	-0.00101	0	-0.00101	0	0	0	0	0	0	0	-0.00101	0
sense_264	0	0	0.000686813	0	0	0	0	0	0	0	0	0	0	0	0	0	0	0	0	0	0	0	0	0	0	0	0	0	0.000686813	0.000686813	0.000686813	0.000686813	0.00343	0	0	0	0	0	0	0	0	0	0	0	0	0	0	0	0
antisense_264	0	0	0	0	0	0	0	-0.000686813	0	0	0	0	-0.000686813	0	-0.000686813	0	0	0	0	0	0	0	0	-0.03091	-0.01305	-0.00824	-0.00343	-0.000686813	0	0	0	-0.00206	-0.000686813	-0.00206	-0.00549	-0.05151	-0.000686813	-0.000686813	-0.000686813	0	0	0	0	-0.000686813	0	0	0	0	0
sense_265	0	0	0	0	0	0	0	0	0	0	0	0	0	0	0	0	0.00102	0	0	0	0	0	0	0	0	0	0	0	0	0	0	0	0	0	0	0	0	0	0	0	0	0	0	0	0	0	0	0	0
antisense_265	0	0	0	0	0	0	0	0	0	0	0	0	0	0	0	0	0	0	0	0	0	0	0	0	0	0	0	0	0	0	0	0	0	0	0	0	0	0	0	0	0	0	0	0	0	0	0	0	0
sense_266	0.00203	0	0	0.00203	0	0.00305	0.00203	0	0	0	0.00203	0	0.04374	0.03561	0.04476	0	0.01322	0.00102	0.00305	0.01729	0.00203	0.00203	0	0	0	0	0	0.00102	0.00203	0	0.00203	0	0	0	0	0	0	0	0	0	0	0	0	0.00102	0.00102	0	0	0	0
antisense_266	0	0	-0.00102	0	0	-0.00102	-0.00509	0	0	-0.00102	0	0	0	0	-0.00203	-0.0061	-0.00916	-0.02645	-0.19634	-0.12106	-0.00305	0	-0.00305	-0.00203	0	0	0	0	0	0	0	0	0	0	0	-0.00102	0	-0.00102	-0.00203	0	0	0	0	-0.00305	0	-0.00407	-0.00102	-0.00102	0
sense_267	0	0	0	0	0	0	0	0	0	0.00102	0	0	0	0	0	0	0	0	0	0	0	0	0.00102	0	0	0	0	0	0	0	0	0	0	0	0	0	0	0	0	0	0	0	0	0	0	0	0	0	0
antisense_267	0	-0.00102	-0.00102	0	0	0	0	0	0	0	0	0	0	0	0	0	0	0	0	0	-0.00305	-0.00102	0	-0.00204	0	-0.00102	0	0	0	0	0	0	0	0	0	0	0	0	0	0	0	0	0	0	0	0	0	0	0
sense_268	0	0	0	0	0	0	0	0	0.00102	0	0	0	0	0	0	0	0	0	0	0	0	0	0	0	0	0	0.00102	0.00102	0.00408	0	0	0	0.00204	0	0	0	0.00102	0	0	0	0	0	0	0	0	0	0	0	0
antisense_268	0	0	0	0	0	0	0	0	0	0	0	0	0	0	0	0	0	0	0	0	0	0	0	0	0	0	0	0	0	0	0	0	0	0	0	0	0	0	0	0	0	0	0	0	0	0	0	0	0
sense_269	0	0	0	0	0	0	0	0	0	0	0	0	0	0	0	0.00102	0.00102	0	0	0	0	0	0.00102	0	0	0	0	0	0	0	0	0	0	0.00102	0	0	0	0	0	0	0	0	0	0	0	0	0	0	0
antisense_269	0	0	0	0	0	0	0	0	0	0	0	0	0	0	0	0	0	0	0	0	0	0	0	-0.00102	0	0	0	0	0	0	0	0	0	0	0	0	0	0	0	0	0	0	0	0	0	0	0	0	0
sense_270	0	0	0	0	0	0	0	0	0	0	0	0	0	0	0	0	0	0	0	0	0.00102	0	0	0	0	0	0	0	0	0	0	0	0	0	0.00102	0	0	0	0	0	0	0	0	0	0	0	0	0	0
antisense_270	0	-0.00102	0	0	0	0	0	0	0	0	0	0	0	0	0	-0.00102	0	0	0	0	0	0	0	0	0	0	0	0	0	0	0	0	0	0	0	0	0	0	0	0	0	0	-0.00204	0	0	0	0	0	0
sense_271	0	0	0	0	0	0.00102	0	0	0	0	0	0	0	0	0	0	0.00102	0	0	0	0	0	0	0	0.00102	0	0	0	0.00102	0	0.00102	0.00102	0	0	0	0	0	0	0	0	0	0	0	0	0	0	0	0.00102	0
antisense_271	0	0	0	0	0	0	0	0	0	0	0	0	0	0	0	0	0	0	0	0	-0.00205	0	0	0	0	-0.00102	0	0	0	0	0	0	0	0	0	0	0	0	0	0	0	0	0	0	0	0	0	0	0
sense_272	0	0	0	0	0	0	0	0	0	0	0	0	0	0	0	0	0	0	0.00103	0	0.03193	0.01751	0	0	0	0	0	0	0	0	0	0	0	0	0	0.00515	0	0	0	0.00103	0	0	0	0	0	0	0	0	0
antisense_272	0	0	0	0	0	0	0	0	0	0	0	0	0	0	0	0	0	0	0	0	0	-0.00515	0	0	0	0	0	0	0	0	0	0	0	0	0	0	0	0	0	0	0	0	0	0	0	0	0	0	0
sense_273	0	0	0.00103	0	0	0	0	0	0	0	0	0	0	0	0	0	0	0	0.00103	0	0	0	0	0	0	0	0.00103	0	0	0	0	0	0	0	0	0	0.00103	0	0	0	0.00103	0	0	0	0	0	0	0	0
antisense_273	0	0	0	0	-0.00103	0	0	0	0	0	-0.00103	0	0	0	0	0	0	0	0	0	0	0	-0.00103	0	0	0	0	0	0	0	0	0	0	0	0	0	0	0	0	0	0	0	0	0	0	0	0	0	0
sense_274	0	0	0	0	0	0	0	0	0	0	0	0	0	0	0	0	0	0	0	0	0	0	0	0	0	0	0	0	0	0	0	0	0	0	0	0	0.00104	0	0	0	0	0	0	0	0	0	0	0	0
antisense_274	0	0	0	0	0	0	-0.00104	-0.0228	-0.18756	-0.00415	0	0	0	0	0	0	0	0	-0.00104	0	0	0	0	0	0	0	0	0	0	0	0	0	0	0	0	0	0	0	0	0	0	0	0	0	0	0	0	0	0
sense_275	0	0	0.00208	0.00623	0.00312	0.00727	0.03011	0.00623	0.00104	0	0	0	0.00727	0.00415	0.00312	0.00312	0.00208	0	0	0.00312	0	0	0	0.00104	0	0	0	0.00104	0.00208	0.00104	0	0	0.00104	0	0.00104	0	0.00104	0	0	0.00104	0	0	0	0	0	0	0	0	0
antisense_275	0	0	0	0	0	0	0	0	0	0	0	0	0	-0.00104	0	0	0	0	0	0	0	0	-0.00104	0	0	0	0	0	0	0	0	0	0	0	0	0	0	0	0	0	0	0	0	0	-0.00104	0	0	0	0
sense_276	0	0	0	0	0	0	0	0	0	0.00104	0	0	0	0	0	0	0	0	0	0	0	0	0	0	0	0	0	0	0	0	0	0	0	0	0	0	0	0	0	0	0	0	0	0	0	0	0	0	0
antisense_276	0	0	0	0	0	0	0	0	0	0	0	0	0	0	0	0	0	0	0	0	0	0	-0.00208	0	0	0	-0.00104	0	0	0	0	0	-0.00104	0	0	0	0	0	0	0	0	0	0	0	0	0	0	0	0
sense_277	0	0.00104	0	0.00208	0.00208	0.00624	0.00104	0	0	0.00312	0	0	0.00208	0	0.00104	0	0.00208	0.00104	0	0	0.00104	0	0	0	0	0.00208	0	0	0	0	0	0	0	0	0	0	0.00104	0	0	0	0.00104	0	0	0	0	0	0	0	0
antisense_277	0	0	0	0	0	0	0	0	0	0	0	-0.00104	0	0	0	-0.00104	0	0	0	0	-0.00104	-0.00312	-0.00832	-0.01663	-0.00728	0	-0.00416	-0.0052	-0.00104	0	0	0	0	0	0	0	0	0	0	0	0	0	0	0	0	0	0	0	0
sense_278	0.00104	0	0	0	0.00104	0	0	0	0	0	0	0	0	0	0	0	0	0	0	0	0	0	0	0	0	0	0	0	0	0	0	0	0	0	0	0	0	0	0	0	0	0	0	0	0	0	0	0	0
antisense_278	0	0	0	0	0	0	0	0	0	0	0	0	0	0	0	0	0	0	0	0	0	0	0	-0.00104	0	0	0	0	0	0	0	0	0	0	0	0	0	0	0	0	0	0	0	0	0	0	0	0	0
sense_279	0	0	0	0	0	0	0	0	0	0	0	0	0	0	0	0	0	0	0	0	0	0	0.00105	0	0.00419	0	0.0021	0	0	0	0	0	0	0	0	0	0	0	0	0	0	0	0	0	0	0	0	0	0
antisense_279	0	0	0	0	0	0	0	0	0	0	0	0	0	0	0	0	-0.00105	0	0	0	0	0	0	0	0	-0.00314	0	-0.00105	0	0	0	0	0	0	0	0	0	0	0	0	0	0	0	0	0	0	0	0	0
sense_280	0	0	0	0.0021	0	0	0.0021	0	0.0021	0.00315	0	0.00105	0	0	0	0	0	0	0	0	0	0	0	0	0	0	0	0	0	0	0	0	0	0	0	0	0	0	0	0	0	0	0	0	0	0	0	0	0
antisense_280	0	0	0	0	0	0	0	0	0	0	0	0	0	0	0	0	0	0	0	-0.0021	-0.0042	0	0	0	0	0	0	0	0	0	0	0	0	0	0	0	0	0	0	0	0	0	0	0	0	0	0	0	0
sense_281	0	0	0	0	0	0.00106	0	0	0	0	0	0	0	0	0	0	0.00106	0.00319	0.00957	0.00213	0	0	0.00106	0	0	0	0	0	0	0	0	0	0	0	0	0	0.00106	0	0	0	0	0	0	0	0	0	0.00426	0.00213	0
antisense_281	0	-0.00106	0	0	0	0	-0.00106	0	0	-0.00106	-0.00319	0	-0.00106	0	0	0	0	0	0	0	0	0	0	0	0	0	0	0	0	0	0	0	0	0	0	0	0	0	0	0	0	0	0	0	0	0	-0.00106	0	0
sense_282	0	0	0	0	0	0	0	0	0	0	0	0	0	0	0	0	0	0	0	0	0	0	0	0	0	0	0	0	0	0	0	0	0	0.00214	0	0	0	0	0.00107	0	0	0	0	0	0	0	0	0	0
antisense_282	-0.00107	-0.00107	0	0	0	0	0	-0.00107	-0.00107	0	0	0	0	0	0	0	0	0	0	-0.00107	0	0	0	0	0	0	0	0	0	-0.00107	0	0	0	0	0	0	0	0	0	0	0	0	-0.00107	0	0	0	-0.00107	0	0
sense_283	0	0.00107	0	0	0	0	0	0	0	0.00215	0.00107	0	0	0	0	0	0	0	0.00107	0	0	0	0.00107	0.00215	0	0	0	0	0	0	0	0	0	0	0	0	0	0	0.00107	0	0	0	0	0	0	0	0	0	0
antisense_283	0	0	0	0	0	0	0	0	0	0	0	0	0	0	0	0	0	0	0	0	0	0	0	0	0	0	-0.00107	-0.00322	-0.00107	0	-0.00107	0	-0.00107	0	0	0	0	0	0	0	0	0	0	0	0	0	0	0	0
sense_284	0	0.000191865	0.000575595	0.000575595	0.02782	0.00979	0.000575595	0	0	0	0	0	0.000191865	0.000191865	0	0	0.00038373	0	0	0	0	0	0.00038373	0.00211	0	0.000191865	0.000191865	0	0	0	0	0	0	0.000191865	0.00038373	0	0	0	0	0	0	0	0	0	0	0	0	0	0
antisense_284	0	0	0	0	0	0	0	0	0	0	0	0	0	0	0	0	0	0	-0.00038373	-0.00038373	0	0	0	0	0	0	0	0	0	0	0	0	0	0	0	-0.000191865	-0.00192	0	0	0	0	0	0	0	0	0	0	0	0
sense_285	0	0	0	0	0	0	0	0.00108	0.00108	0	0	0	0	0	0.00215	0.00969	0	0	0.00108	0.00323	0.00108	0.00108	0	0	0	0.01292	0.00646	0.00215	0.00861	0	0.00323	0.00431	0	0	0	0	0	0	0.00215	0	0	0	0	0	0	0.00108	0.00215	0	0
antisense_285	-0.00538	-0.00215	0	-0.01292	-0.00108	-0.01184	-0.0183	-0.05274	-0.01184	-0.01507	-0.01076	-0.04198	-0.21744	-1.60172	-0.16469	-0.00753	-0.02045	-0.02799	-0.01292	-0.00646	-0.00861	-0.00969	-0.00215	-0.01615	-0.01184	-0.00646	-0.01184	-0.00215	0	-0.00646	-0.00215	0	0	0	0	0	-0.00108	0	0	-0.00108	-0.00431	0	0	-0.02691	-0.05059	-0.51023	-3.82885	-1.89989	-0.08934
sense_286	0	0	0.00144	0	0.000719166	0	0.000359583	0.00216	0.0036	0	0.00108	0	0	0.000359583	0.000719166	0.00719	0.000719166	0.000359583	0.00108	0	0.00467	0.01043	0.00216	0.00539	0.00108	0.01366	0.000719166	0.0018	0.00108	0	0	0.000359583	0.00467	0	0	0	0.000359583	0	0	0	0	0.00108	0	0	0	0	0	0.00144	0
antisense_286	0	-0.000359583	0	0	0	0	0	0	0	0	0	0	0	0	0	0	-0.000359583	0	0	-0.000359583	-0.000359583	0	0	0	0	0	0	0	0	0	0	0	0	0	0	0	0	0	0	0	0	0	0	0	0	0	0	-0.000359583	0
sense_287	0	0	0	0	0	0	0	0	0	0	0	0	0	0	0	0	0	0	0	0	0	0	0	0	0	0	0	0	0	0	0	0	0	0	0	0	0	0	0	0	0	0	0	0	0	0	0	0	0
antisense_287	0	0	0	0	0	0	0	0	0	0	0	0	0	0	0	0	0	0	0	-0.00217	-0.01408	-0.00108	0	0	0	0	-0.00108	0	0	0	0	0	0	0	0	0	0	0	0	0	0	0	0	0	0	0	0	0	0
sense_288	0	0	0	0.00543	0.00543	0.00435	0	0.00109	0.00217	0.00217	0.03152	0.01087	0.00652	0.00761	0.37826	0.42391	0.29674	0.14565	0.00761	0	0.00109	0.06196	0.19565	0.01413	0.00326	0.00109	0.00217	0.00109	0	0.00326	0	0	0.00109	0.00109	0.01087	0.00435	0.00109	0.00109	0.00109	0.00761	0.00109	0	0.00109	0	0.00109	0	0.00217	0.00109	0
antisense_288	-0.00109	0	-0.00109	0	0	0	0	0	0	0	-0.00109	0	0	0	0	0	-0.02826	-0.1163	-0.19022	-0.23043	0	0	0	-0.00109	-0.00109	-0.00761	-0.00109	0	0	0	0	0	0	0	0	0	0	0	0	0	0	0	0	0	0	0	0	0	0
sense_289	0	0	0	0	0	0	0	0	0	0	0	0	0	0	0	0	0	0	0.00109	0	0	0	0	0	0	0	0	0	0	0	0	0	0	0	0	0	0	0	0	0	0	0	0	0	0	0.00109	0	0	0
antisense_289	0	-0.00109	0	0	-0.00109	0	0	0	0	0	-0.00109	0	0	0	-0.00545	-0.14052	-0.18954	-0.09259	-0.01307	-0.00327	-0.00327	-0.03377	-0.00545	-0.00109	-0.00109	-0.01307	-0.05011	-0.54902	-1.11656	-0.15033	-0.01852	0	0	0	0	0	0	0	0	0	0	0	0	0	0	0	0	0	0
sense_290	0.00109	0	0	0	0	0	0	0	0	0	0	0	0	0	0	0	0	0	0	0	0	0	0	0	0	0	0	0	0	0	0	0	0	0	0.00109	0.00218	0	0.00109	0	0	0	0	0	0	0	0	0.00109	0	0
antisense_290	0	0	0	0	0	0	0	-0.00109	0	0	0	0	0	0	-0.00109	0	0	0	-0.00109	0	0	-0.00109	0	0	-0.00436	-0.0229	-0.30643	-0.27263	-0.01418	-0.00327	-0.00545	-0.00436	0	0	0	0	-0.00218	-0.00109	-0.00218	0	0	0	0	0	0	0	0	0	0
sense_291	0.00218	0.00218	0.00109	0	0	0	0	0	0	0	0	0	0	0	0	0	0	0	0	0	0	0	0	0	0	0	0.00109	0	0	0	0	0	0	0	0	0	0	0	0	0	0	0	0	0	0	0	0	0	0
antisense_291	-0.00109	0	-0.00218	0	0	0	0	0	-0.00109	0	-0.00109	0	0	0	-0.00218	-0.00218	-0.00109	-0.00981	-0.00109	0	0	0	0	0	-0.00109	0	0	-0.00218	-0.00218	0	0	0	0	-0.00109	0	0	-0.00109	0	-0.00109	0	0	0	0	0	0	0	-0.00109	-0.00109	0
sense_292	0	0	0	0	0	0	0	0	0	0	0	0	0	0	0	0.002	0	0	0	0.00133	0.000665779	0	0	0	0	0	0	0	0	0	0	0	0	0.000665779	0	0	0	0	0	0	0	0	0	0	0	0	0	0	0
antisense_292	0	0	0	0	0	0	-0.000665779	0	-0.000665779	0	0	0	0	0	0	0	0	0	0	0	0	0	0	0	0	0	0	0	0	0	0	0	0	0	0	0	0	0	0	0	0	0	0	0	0	0	0	0	0
sense_293	0	0.0011	0.0011	0	0	0.0011	0	0.0011	0.0011	0.0011	0.0011	0.0011	0.0011	0	0	0.0011	0	0.0011	0.00219	0.00219	0	0	0.0011	0	0	0.00219	0.0011	0	0	0	0	0	0.0011	0	0.0011	0	0	0	0.0011	0.0011	0	0	0	0	0	0	0.0011	0	0
antisense_293	0	0	0	0	0	0	0	-0.0011	0	0	0	0	0	0	0	0	0	0	0	0	0	0	0	0	0	0	0	0	0	0	0	0	0	0	0	0	0	0	0	0	0	0	0	0	0	0	0	0	0
sense_294	0	0	0.0011	0	0	0	0	0	0	0	0.0011	0.00219	0	0.00219	0.00219	0	0	0	0	0	0	0	0	0	0	0	0	0	0	0.00439	0	0	0.00219	0.00219	0	0	0.0011	0	0	0.00219	0	0	0	0.0011	0	0	0.0011	0.0011	0
antisense_294	0	0	0	-0.00219	0	0	0	0	0	0	0	0	0	0	0	0	-0.0011	0	-0.0011	0	0	0	0	0	0	0	0	0	0	0	0	0	0	0	0	0	0	0	0	0	0	0	0	0	0	0	0	0	0
sense_295	0	0	0	0	0	0	0	0.000177179	0.000177179	0	0.000354359	0.03845	0.000885897	0.000885897	0.000708717	0.000177179	0	0	0	0	0	0	0	0.000177179	0.000177179	0	0	0	0	0	0	0	0	0	0	0	0	0.000177179	0	0	0	0	0	0	0	0	0.000177179	0	0
antisense_295	0	0	0	0	0	0	0	0	0	0	0	0	-0.000177179	-0.000177179	-0.00266	-0.00478	-0.07193	-0.07087	-0.0023	-0.00248	-0.00195	-0.000708717	-0.00478	-0.000177179	0	0	0	-0.000177179	0	0	0	0	0	0	0	0	0	0	0	0	-0.000177179	0	0	-0.000177179	0	0	0	-0.000177179	-0.000177179
sense_296	0	0	0	0	0	0	0	0	0	0	0	0	0	0	0.00045045	0	0	0.000225225	0	0	0.00045045	0.000225225	0	0	0	0	0	0	0	0	0	0	0	0	0	0	0	0	0	0	0	0	0	0	0	0	0	0	0
antisense_296	0	-0.000900901	0	-0.000900901	-0.000225225	-0.00135	-0.000225225	-0.000900901	-0.000900901	-0.000225225	-0.00045045	0	0	-0.00045045	0	0	0	0	0	-0.000225225	-0.000225225	0	0	0	-0.000225225	0	0	-0.00045045	-0.000225225	-0.00045045	-0.000225225	0	-0.000225225	-0.000225225	0	0	0	0	0	0	0	0	0	0	0	0	0	0	0
sense_297	0	0.00111	0	0	0	0	0	0	0	0	0	0.00111	0.00111	0	0	0	0.00111	0	0.00222	0	0	0	0	0	0	0	0	0	0	0	0	0	0	0	0	0	0	0	0	0	0	0	0	0	0	0	0	0	0
antisense_297	0	0	0	0	0	0	0	0	0	0	0	0	0	0	0	0	0	0	0	0	0	0	0	0	0	0	0	0	0	0	0	0	0	0	0	0	0	0	0	0	0	0	0	0	0	0	0	0	0
sense_298	0	0	0	0	0	0	0	0	0	0	0	0	0	0	0	0	0	0	0	0	0	0	0.00112	0.00112	0	0	0	0	0	0	0	0	0	0	0	0	0	0	0	0	0	0	0	0	0	0	0	0	0
antisense_298	-0.00448	-0.00224	-0.00336	-0.00224	-0.00112	-0.00112	-0.00112	0	0	0	0	0	0	-0.00112	0	0	0	0	0	0	0	0	-0.00112	-0.02803	-0.03587	-0.00448	0	0	-0.00112	-0.00112	-0.00112	0	-0.00112	-0.00112	0	-0.00224	-0.00448	-0.00224	-0.00112	-0.00561	-0.00224	-0.00112	0	-0.00112	-0.00112	-0.00112	-0.00112	0	0
sense_299	0.000561482	0.00168	0.00898	0.00225	0.00449	0	0	0	0	0	0.00112	0	0.000561482	0	0.00168	0.000561482	0.00112	0	0	0	0	0.000561482	0.000561482	0	0	0	0	0.00112	0	0.000561482	0	0	0	0	0.000561482	0	0	0	0.000561482	0	0.000561482	0	0	0	0	0	0	0	0
antisense_299	0	0	0	0	0	0	0	0	0	-0.000561482	0	-0.00225	0	0	0	0	0	0	0	0	0	0	0	0	0	0	0	0	0	0	0	0	0	0	0	0	0	0	0	0	0	0	0	0	0	0	0	0	0
sense_300	0	0	0	0	0	0	0	0	0	0	0.00113	0	0	0	0	0	0	0	0	0	0	0	0	0	0	0	0	0	0	0	0	0	0	0	0	0	0	0	0	0	0	0	0	0	0	0	0	0	0
antisense_300	0	-0.00113	0	0	0	0	0	0	0	0	0	0	0	0	0	-0.00113	0	0	0	0	-0.00113	0	0	-0.00113	0	0	0	0	0	0	0	0	0	0	0	0	0	0	0	0	0	-0.00113	0	0	0	0	0	0	0
sense_301	0	0	0	0	0	0	0	0	0	0	0	0	0.00113	0	0	0	0	0	0	0	0.00113	0	0	0	0.00339	0	0	0	0	0	0	0	0	0	0	0	0	0	0	0	0	0	0	0	0	0	0	0	0
antisense_301	-0.02935	-0.04063	-0.00564	-0.00677	-0.00226	-0.00226	-0.00226	-0.00451	0	-0.00451	-0.04628	-0.70203	-7.33183	-9.50677	-9.71558	-0.90971	-0.35553	-0.16027	-1.23702	-0.24831	-2.23363	-0.9763	-1.01016	-2.24379	-0.10722	0	-0.00677	-0.00226	-0.00903	-0.06321	-0.00451	0	-0.0079	-0.04853	0	0	0	0	-0.0079	-0.21783	-0.02483	-0.00226	0	-0.00113	-0.00113	-0.01806	0	0	-0.00226
sense_302	0	0	0	0	0	0	0	0	0	0	0	0	0	0	0	0	0	0	0	0	0	0	0	0	0	0	0.00113	0	0	0	0	0.00113	0.00113	0	0	0	0	0.0068	0	0	0.00113	0.00113	0	0	0	0.0034	0.0034	0.00227	0.00113
antisense_302	0	0	-0.00227	0	-0.00227	-0.00113	0	-0.00113	-0.00227	-0.00113	-0.00113	0	0	-0.00907	-0.01474	-0.05215	-0.00227	-0.00227	-0.01361	-0.00113	-0.00113	0	-0.0034	0	0	-0.00113	-0.00227	-0.00227	-0.00454	0	-0.00227	-0.00113	-0.00113	0	0	-0.00113	-0.00113	-0.00567	-0.0102	-0.01701	-0.01587	-0.00113	-0.04875	-0.26417	-0.0873	-0.74943	-0.24603	-0.05102	0
sense_303	0	0	0	0	0	0	0	0	0	0	0	0	0	0	0	0	0	0	0	0	0	0	0	0	0	0	0	0	0	0	0	0	0	0	0	0	0	0	0	0	0	0	0.00114	0	0	0	0	0	0
antisense_303	0	0	0	0	0	0	-0.00909	-0.01818	0	-0.00227	0	-0.00227	0	0	0	0	-0.00114	-0.00114	0	0	0	0	0	0	0	-0.00227	0	0	0	0	0	0	0	0	0	0	0	0	0	0	0	0	0	0	0	0	0	0	0
sense_304	0	0.000640615	0.000640615	0.00192	0	0	0	0	0	0	0	0	0	0	0	0	0	0.000640615	0.00128	0	0.00192	0.00128	0	0.000640615	0	0	0	0.00128	0	0	0.000640615	0	0	0	0	0	0	0	0	0	0	0	0	0	0	0	0	0	0
antisense_304	0	0	0	0	0	0	0	0	-0.00448	-0.00128	0	-0.000640615	0	-0.000640615	0	0	0	0	0	0	-0.000640615	0	0	0	0	0	0	0	0	0	0	0	0	0	0	0	0	0	0	0	0	0	0	0	0	0	0	0	0
sense_305	0.00688	0.02294	0.02752	0.00917	0.03096	0.0172	0.02179	0.00115	0	0.01491	0.00688	0.00229	0	0	0	0	0.00344	0.0195	0.00115	0.00229	0	0.00115	0	0.00115	0.00688	0	0	0	0.00115	0.00115	0	0	0	0.00229	0.00115	0	0	0.00229	0	0	0	0	0	0	0	0	0	0	0
antisense_305	-0.00115	0	0	0	0	0	0	0	-0.00115	0	-0.00115	0	0	0	0	0	0	0	0	0	0	0	-0.00803	-0.00229	-0.00115	0	-0.00344	-0.00229	-0.00115	-0.00115	0	0	0	0	0	-0.00115	-0.00115	0	0	0	-0.00115	0	0	0	0	0	0	0	0
sense_306	0	0	0	0	0	0	0	0	0	0	0	0	0	0	0	0	0	0	0	0	0	0	0	0	0	0	0	0	0	0	0	0	0	0	0	0	0	0	0	0	0	0	0	0	0	0	0	0	0
antisense_306	0	0	0	0	0	0	0	0	0	0	0	0	0	0	0	0	-0.00115	0	0	0	0	0	0	0	0	0	0	0	0	0	0	0	0	0	0	0	0	0	0	0	0	0	0	0	0	0	0	0	0
sense_307	0	0	0	0	0	0	0	0	0	0	0	0	0	0	0	0	0	0	0	0	0	0	0	0	0	0	0	0	0	0	0	0	0	0	0	0	0	0	0	0	0	0	0	0.00116	0	0	0	0	0
antisense_307	0	0	0	-0.00231	0	-0.00116	0	0	0	0	0	0	0	0	0	0	0	0	0	0	0	0	-0.00231	-0.00116	0	0	0	0	0	0	0	0	0	0	0	0	0	0	0	0	0	0	0	0	0	0	0	0	0
sense_308	0	0	0	0	0	0	0	0	0	0	0	0	0	0	0	0	0	0	0	0	0	0.00231	0	0	0	0	0	0	0	0	0	0	0	0	0	0	0	0	0	0	0	0	0	0	0	0	0	0	0
antisense_308	0	0	0	0	0	0	0	0	0	0	0	0	0	0	0	0	0	0	0	0	0	0	0	0	0	0	0	0	0	-0.00116	0	0	0	0	0	0	0	0	0	0	0	0	0	0	0	0	-0.00116	0	0
sense_309	0.00251	0.00083612	0	0	0	0	0.00083612	0.00167	0.00083612	0	0.00083612	0.00083612	0.00083612	0	0	0.00334	0	0.00083612	0.00334	0.00502	0.00167	0.00083612	0.00083612	0	0.00083612	0.00083612	0	0.00083612	0.00083612	0.00083612	0.00251	0	0.00167	0.00334	0.00083612	0	0.00083612	0.00083612	0.48328	0.02759	0.00083612	0.00083612	0	0.00167	0	0	0.00167	0	0
antisense_309	-0.00251	-0.00167	-0.00083612	-0.00251	0	-0.00083612	0	-0.00083612	-0.00083612	0	0	0	0	0	-0.00083612	0	0	0	0	-0.00083612	0	-0.00083612	0	0	0	0	0	0	0	0	0	0	0	0	0	0	0	0	0	0	0	0	0	-0.00083612	0	-0.00083612	0	0	0
sense_310	0	0	0	0.00116	0	0	0	0	0	0	0	0	0	0	0	0	0	0	0	0	0	0	0	0	0	0	0	0	0	0	0	0	0	0	0	0	0	0	0	0	0	0	0	0	0	0	0	0	0
antisense_310	0	-0.00231	0	0	0	0	0	0	0	0	-0.00116	0	-0.00347	0	0	0	0	-0.00116	0	-0.00231	0	-0.00347	0	0	0	0	0	0	0	0	0	0	0	0	0	0	0	0	0	0	0	0	0	0	0	0	0	0	0
sense_311	0	0	0	0	0	0	0	0	0	0	0	0	0	0	0	0	0	0	0	0	0	0	0	0	0	0	0	0	0	0	0	0	0	0	0	0	0	0	0	0	0.00116	0	0	0.00116	0	0	0	0.00116	0.00696
antisense_311	0	0	0	0	0	0	-0.00116	-0.00464	0	0	0	0	0	0	0	-0.00116	-0.058	-0.19954	-0.04176	-0.02204	-0.00928	-0.00116	-0.0058	0	-0.00348	-0.00116	0	0	0	-0.00116	0	0	0	0	-0.00116	0	0	0	0	0	0	0	0	0	0	0	0	0	0
sense_312	0	0	0	0.000360231	0	0	0	0.000360231	0	0	0	0.000720461	0.00144	0	0	0.000360231	0.000360231	0.00108	0	0	0	0	0	0	0	0	0	0	0	0	0	0	0	0	0	0	0	0	0	0	0	0	0	0	0.000360231	0	0	0	0
antisense_312	0	-0.000360231	0	0	0	-0.000360231	0	0	0	0	0	0	0	0	0	0	0	0	-0.00216	-0.02017	-0.10771	-1.03062	-0.01405	0	-0.00396	-0.02161	-0.07745	-0.0036	-0.000360231	-0.00252	-0.000720461	-0.000360231	-0.00108	0	0	0	-0.000360231	-0.000360231	-0.00144	0	0	0	0	0	0	0	0	0	0
sense_313	0	0	0	0	0	0	0	0	0	0	0	0	0	0	0	0	0	0	0.00117	0	0	0	0	0	0	0	0.00117	0	0	0	0	0	0	0	0	0	0.00117	0	0	0	0	0	0	0	0	0	0	0	0
antisense_313	0	0	0	0	0	0	0	0	0	0	0	0	0	0	0	0	0	0	0	0	0	0	0	0	0	0	0	0	0	0	0	0	0	0	0	0	0	0	0	0	0	0	0	0	0	0	0	0	0
sense_314	0	0	0	0	0	0	0	0	0	0	0	0.00117	0	0	0	0	0	0	0	0	0	0	0	0	0	0	0	0	0	0	0	0	0	0	0	0	0	0	0	0	0	0	0	0	0	0	0	0	0
antisense_314	-0.0035	-0.00583	-0.00117	-0.00117	-0.00233	0	0	0	-0.00117	-0.00117	-0.00117	0	0	-0.0035	-0.00467	0	0	0	0	0	0	0	0	0	0	-0.00117	-0.00117	0	0	0	0	0	0	0	0	0	0	0	0	0	0	0	0	-0.00233	0	-0.00117	0	0	0
sense_315	0	0	0	0	0	0	0	0	0	0.00117	0.00117	0.00117	0.03271	0	0	0	0	0	0	0	0	0	0	0	0	0	0	0	0	0	0	0	0	0	0	0	0	0	0	0	0	0	0	0	0	0	0	0	0
antisense_315	0	0	-0.00117	0	0	0	0	0	0	-0.00117	0	-0.00117	0	-0.00117	0	0	0	0	0	0	0	0	0	0	0	0	0	0	-0.00117	0	0	0	0	-0.00117	-0.00117	0	-0.00117	-0.00117	-0.00117	-0.00117	0	0	0	0	0	0	0	0	0
sense_316	0	0	0	0	0	0	0	0	0	0	0	0	0	0	0	0	0	0	0	0	0	0	0	0	0	0	0	0	0	0	0	0	0	0	0	0	0	0	0	0	0	0	0	0	0	0	0	0	0
antisense_316	0	-0.00118	0	-0.00118	0	0	0	-0.00118	0	-0.00118	0	0	0	0	0	-0.00118	-0.00118	0	0	0	-0.15094	-0.00472	0	0	0	0	-0.00354	0	0	-0.00118	0	0	0	0	0	0	0	0	0	0	0	0	0	0	0	0	0	0	0
sense_317	0	0	0	0	0	0.00119	0.00593	0.00119	0.00237	0	0.00119	0.00237	0.00119	0	0	0	0	0	0.00119	0	0	0	0	0	0	0	0	0.00119	0.00593	0.00119	0	0	0	0	0	0	0	0	0	0	0	0	0	0	0	0	0	0	0
antisense_317	-0.00119	0	0	0	0	0	0	0	0	0	0	0	0	0	0	0	0	0	0	0	0	-0.00356	-0.03084	-0.03796	0	0	0	0	0	0	0	0	0	0	0	0	0	0	0	-0.00119	0	0	0	0	0	0	0	0	0
sense_318	0	0	0	0	0	0	0	0	0	0	0	0.00119	0	0	0.00238	0.00119	0	0.00238	0.00119	0	0	0	0	0	0	0.00119	0.00119	0.01425	0.00594	0.00831	0.00594	0	0	0	0	0	0.00356	0.00119	0.00238	0	0	0	0	0	0	0	0	0	0
antisense_318	0	0	0	0	0	0	0	-0.00119	0	0	0	0	0	0	0	0	0	0	0	0	0	0	-0.00713	-0.02257	-0.05938	-0.04394	0	0	0	0	0	0	0	-0.00594	0	0	0	0	0	0	0	0	0	0	0	0	0	0	0
sense_319	0	0	0	0	0	0	0	0	0	0	0	0	0	0	0	0	0	0	0	0	0	0	0	0	0	0	0	0	0	0	0	0	0	0	0	0	0	0	0	0	0	0	0	0	0	0	0	0	0
antisense_319	0	0	0	0	0	0	0	0	0	0	0	0	0	0	0	0	0	0	0	0	0	0	0	0	0	0	0	0	0	0	0	0	0	0	0	0	-0.000892857	-0.01369	-0.04881	-0.00119	0	0	0	0	0	0	0	0	0
sense_320	0	0.000398406	0.000398406	0	0.000398406	0	0.000398406	0.000796813	0	0	0.000398406	0.000398406	0	0	0	0	0	0	0	0	0	0	0	0	0	0	0	0	0	0	0	0.000796813	0.0012	0	0	0.000398406	0.000398406	0	0	0.000398406	0	0.000398406	0.00199	0.000398406	0.0012	0.000796813	0.000796813	0	0
antisense_320	0	0	0	0	0	0	0	0	0	0	0	0	0	0	0	0	0	0	0	0	0	0	0	0	0	0	0	0	-0.000398406	0	0	0	0	0	0	0	0	0	0	0	0	0	0	0	0	0	0	0	0
sense_321	0	0	0	0	0	0	0	0	0	0	0	0	0	0	0	0	0	0	0	0	0	0	0	0	0	0	0	0	0.000299133	0	0	0	0	0	0	0	0.000299133	0	0.000299133	0	0	0	0	0	0	0	0	0	0
antisense_321	0	-0.00209	-0.0012	-0.000598265	0	0	-0.000598265	0	-0.000299133	-0.000598265	-0.000897398	-0.0012	0	-0.000598265	0	0	-0.000299133	-0.000299133	-0.00179	-0.000897398	-0.000897398	0	0	-0.000598265	0	0	0	-0.000299133	-0.000299133	-0.00359	-0.04098	-0.00359	-0.000598265	-0.000299133	-0.00299	0	-0.000299133	-0.000897398	-0.0012	-0.000897398	-0.000897398	-0.000897398	0	-0.000897398	-0.0012	0	0	0	-0.000598265
sense_322	0	0	0	0	0.0012	0	0	0	0	0	0	0	0	0	0.0012	0	0.0012	0	0	0	0	0.0012	0.0012	0	0	0	0	0	0	0	0	0	0	0	0	0	0	0	0	0	0	0	0	0	0	0	0.0012	0	0
antisense_322	-0.0012	0	0	0	0	0	0	0	0	0	0	0	0	0	0	0	0	0	0	0	0	0	0	0	0	0	0	-0.0012	0	0	0	0	0	0	0	0	0	0	0	0	0	0	0	0	0	0	0	0	0
sense_323	0	0	0	0	0	0	0	0	0	0	0	0	0	0	0	0	0	0	0	0	0	0	0	0	0	0	0	0	0	0	0	0	0.0012	0	0	0	0	0	0	0	0	0	0	0	0.0012	0	0	0	0
antisense_323	-0.42599	-0.12154	-0.0012	-0.0012	-0.01083	-0.00481	0	-0.0012	0	-0.02286	-0.00361	-0.0349	0	0	0	-0.0012	0	0	0	0	0	0	0	0	0	0	0	0	0	0	0	0	0	0	0	0	0	0	0	0	0	0	0	0	-0.0012	0	0	-0.00602	-0.00361
sense_324	0	0	0	0	0	0	0	0	0	0	0	0	0.01203	0.01083	0.00361	0.02166	0.0012	0.0012	0	0	0.07341	0.24549	0.0722	0.0373	0	0	0	0	0	0	0	0	0	0	0	0	0	0	0	0	0	0	0	0	0	0	0.0012	0	0
antisense_324	0	0	0	0	0	0	0	0	0	0	0	0	0	0	0	0	0	0	0	0	0	0	0	0	0	0	0	0	0	0	0	0	0	0	0	0	0	0	0	0	0	0	0	0	0	0	0	0	0
sense_325	0	0	0	0.00121	0.00121	0.00121	0	0	0	0	0	0	0	0	0	0.00724	0	0	0	0	0	0	0	0	0	0.00121	0	0	0	0	0	0	0	0	0	0	0	0	0	0	0	0	0	0	0	0	0	0	0
antisense_325	0	0	0	0	-0.00724	-0.01809	-0.00121	-0.00121	-0.00121	0	0	0	-0.00121	-0.00362	-0.00362	0	-0.00241	-0.02533	-0.97226	-3.93848	-0.36912	-0.02895	-0.07117	-0.00362	-0.00724	-0.00362	-0.00241	-0.01809	-0.01809	-0.00121	0	0	-0.00121	0	0	0	0	0	0	0	0	0	0	0	0	0	0	0	0
sense_326	0	0	0	0	0	0.00121	0	0	0.00362	0.00242	0.00242	0	0	0	0.00242	0.00121	0	0	0	0	0	0	0	0	0	0	0	0	0.00242	0	0	0	0	0	0	0	0	0	0	0	0	0	0.00121	0	0.00121	0	0	0	0
antisense_326	0	0	0	0	0	0	0	0	0	0	0	0	0	0	0	0	0	0	0	0	0	0	0	0	0	0	0	0	0	0	0	0	0	0	0	0	0	0	0	0	0	0	0	0	0	0	0	0	0
sense_327	0	0	0	0	0	0.00121	0.00121	0	0	0	0	0.00121	0	0	0.00121	0.00242	0	0	0.00242	0	0	0	0	0	0	0.00121	0.00121	0	0	0	0.00363	0	0.00242	0.00484	0	0.00121	0.00121	0.00242	0	0	0	0.00121	0	0	0.00121	0	0	0	0
antisense_327	-0.00121	0	-0.00242	0	-0.00121	0	0	0	0	-0.00121	0	0	0	0	-0.00363	0	-0.00605	-0.00726	-0.00484	0	0	-0.00242	0	0	0	0	0	0	-0.00121	0	0	0	0	0	0	0	0	0	0	0	0	0	0	-0.00121	0	0	-0.00121	0	0
sense_328	0	0.00122	0.00122	0	0	0	0.00243	0	0	0.00122	0.00122	0	0.00122	0.00243	0.00122	0.00243	0	0.00122	0	0	0	0	0	0	0	0.00243	0	0	0	0.00122	0	0	0	0	0	0	0	0.00365	0	0	0	0	0.00122	0	0	0	0.00122	0	0
antisense_328	0	0	0	0	0	0	0	0	0	0	0	-0.00122	0	0	0	0	-0.00122	0	0	0	0	0	0	0	0	-0.00122	-0.00365	-0.00243	0	0	0	0	0	0	0	0	0	0	0	0	0	0	0	0	0	-0.00122	0	0	0
sense_329	0.000111297	0	0.000111297	0.00033389	0.00211	0.00033389	0	0	0.00066778	0.00211	0.000445186	0.000111297	0.000111297	0	0	0	0	0	0	0	0	0	0	0	0	0	0	0	0	0	0	0	0	0	0	0	0	0.000111297	0	0	0	0	0	0	0	0	0	0	0
antisense_329	0	0	-0.000111297	-0.001	0	-0.000222593	0	0	0	0	0	0	0	0	0	0	0	0	0	0	0	0	0	0	0	0	0	0	0	0	0	0	0	0	0	0	0	0	0	0	0	0	0	0	0	0	0	0	0
sense_330	0	0	0	0	0	0	0	0.00123	0.00123	0	0	0	0	0	0	0	0	0.00123	0.00123	0.00123	0	0.00247	0.0037	0.00986	0.00247	0.0037	0.62145	0.28237	0.02713	0	0.0037	0	0	0	0.00247	0	0	0.00123	0	0.00247	0	0	0	0	0.00123	0.00247	0.00123	0.00123	0.00863
antisense_330	0	0	0	-0.00247	-0.00123	-0.01356	-0.00123	-0.00123	-0.00123	0	0	0	0	0	0	-0.00123	0	0	0	-0.00123	0	0	0	0	0	-0.0037	-0.00986	-0.00247	0	0	0	0	0	0	0	0	-0.00123	-0.00123	0	-0.0037	-0.00123	-0.00123	-0.00123	-0.00493	-0.05302	-0.15536	-0.03453	-0.01356	-0.00617
sense_331	0	0	0	0	0	0	0.00124	0	0	0	0	0	0	0	0	0	0	0	0	0	0.00371	0	0	0	0.00124	0	0	0	0	0	0	0	0	0	0	0	0	0	0	0	0	0	0	0	0	0	0	0.00124	0
antisense_331	0	0	-0.00124	-0.00124	0	0	0	-0.00124	-0.00124	0	0	0	0	0	-0.00371	0	0	0	0	0	0	-0.00124	0	0	-0.01112	-0.00247	0	0	0	0	0	0	0	0	0	0	0	0	0	0	-0.00124	0	0	0	0	0	0	0	0
sense_332	0	0.00621	0	0.00248	0	0	0	0	0	0	0.00248	0	0.00248	0.00124	0.01242	0.01242	0.0087	0.00124	0.00124	0.01242	0	0.00248	0.02112	0.09317	0.00621	0	0	0.00248	0	0	0	0	0	0.01242	0	0	0	0	0	0	0	0.00124	0	0	0	0	0	0	0
antisense_332	0	0	0	0	0	0	0	0	-0.00248	0	0	0	0	0	0	0	0	0	0	0	0	0	0	0	0	-0.00248	-0.0323	-0.01242	-0.00124	-0.00124	0	0	0	0	0	0	0	0	0	0	0	0	0	0	0	0	0	0	0
sense_333	0	0	0	0	0	0	0	0	0	0	0	0	0	0	0	0	0	0	0	0.00875	0	0	0	0	0	0	0	0	0	0	0	0	0	0	0	0	0	0	0	0	0	0	0	0	0	0	0	0	0
antisense_333	0	0	0	0	0	0	0	0	0	0	0	0	0	0	-0.00125	0	0	0	0	0	0	0	-0.00125	0	-0.00125	0	0	0	-0.00125	0	0	0	0	0	0	0	-0.00375	0	0	-0.0025	0	0	0	0	0	0	0	-0.00125	-0.00125
sense_334	0	0	0	0	0	0	0	0	0	0	0.00126	0	0	0	0	0	0	0	0	0	0	0.00126	0.00126	0.00126	0	0	0	0	0	0	0	0	0	0	0	0	0	0	0	0	0	0	0	0	0	0	0	0	0
antisense_334	0	0	0	0	0	0	0	0	0	0	0	0	0	0	0	0	0	0	0	0	0	-0.00126	0	0	0	-0.00126	-0.01008	-0.03526	0	0	0	0	0	-0.00126	0	0	0	0	-0.00126	0	0	0	0	0	0	0	0	-0.00126	0
sense_335	0	0	0	0	0	0	0	0	0	0	0	0	0	0	0	0	0	0	0	0	0	0.000184434	0.000184434	0	0	0	0	0	0	0	0	0.000184434	0	0	0	0	0	0	0	0	0	0	0	0	0	0	0	0	0
antisense_335	0	-0.000184434	0	0	0	0	-0.000737735	-0.000184434	0	0	-0.000184434	0	-0.000184434	0	0	0	0	0	0	-0.000184434	0	0	0	0	0	0	0	0	-0.000184434	0	0	0	0	0	0	0	0	0	0	0	0	-0.000184434	0	0	0	0	0	0	0
sense_336	0	0	0	0	0.00127	0	0	0	0	0	0	0	0	0	0	0	0	0	0	0.00127	0	0	0	0	0	0	0	0	0	0	0	0	0	0	0	0	0	0	0	0	0	0	0	0	0	0.00127	0	0	0
antisense_336	0	0	0	0	0	0	0	0	0	0	0	0	0	0	0	0	0	0	0	0	0	0	0	0	0	0	0	0	0	0	0	0	0	0	0	0	0	0	0	0	0	0	0	0	0	0	0	0	0
sense_337	0	0	0	0	0	0	0	0	0.00128	0	0	0	0	0	0	0	0	0	0	0	0	0	0	0	0	0	0	0	0	0.00128	0	0	0	0.00385	0.00256	0	0	0	0	0	0	0	0	0	0	0	0	0	0
antisense_337	0	0	0	0	0	0	0	0	0	0	0	0	0	0	0	0	0	0	0	0	0	0	0	0	-0.00128	0	0	0	0	0	0	-0.00128	0	0	0	-0.00256	0	0	0	0	0	0	0	0	0	0	0	0	0
sense_338	0	0	0	0	0	0	0	0	0	0	0	0	0	0	0	0.00128	0.00257	0	0	0	0	0	0	0.00257	0	0	0.00128	0	0.00128	0.00128	0.01027	0.00899	0.00128	0.00128	0	0	0.00128	0.00128	0	0	0.00128	0	0.00128	0	0	0	0.00128	0	0
antisense_338	0	0	0	0	0	0	0	0	0	0	0	0	0	0	0	0	0	0	0	0	0	0	-0.00257	0	0	0	0	-0.00128	-0.00128	0	0	0	0	0	0	0	0	0	0	0	0	0	0	0	0	0	0	0	0
sense_339	0	0	0	0	0.00514	0.05013	0.00129	0	0	0	0	0.00129	0	0	0	0	0	0.00129	0	0	0	0	0	0	0	0	0	0	0	0	0	0	0	0	0	0.00129	0	0	0	0	0	0	0	0	0.00129	0	0	0	0
antisense_339	0	0	0	0	0	0	0	0	0	0	0	0	0	-0.00129	0	0	-0.00129	-0.00129	-0.00129	0	0	0	0	-0.00129	-0.00386	0	0	0	0	0	0	0	0	0	0	0	0	0	0	0	0	0	0	0	0	0	0	0	-0.00129
sense_340	0	0	0	0	0	0	0	0	0	0.0013	0	0	0	0	0	0	0	0	0	0	0	0	0.0013	0	0	0	0	0	0	0	0	0	0	0	0	0	0	0	0	0	0	0	0	0	0	0	0	0	0
antisense_340	0	0	0	0	0	0	0	0	0	0	0	0	0	0	0	0	-0.0013	-0.0013	0	0	0	-0.0013	0	0	0	0	0	0	0	0	0	0	0	0	0	0	0	0	0	0	0	0	0	0	0	0	0	0	0
sense_341	0.000888099	0	0	0.000888099	0	0	0	0	0	0	0	0.000888099	0	0	0	0	0	0.000888099	0.00178	0.00533	0.00266	0.01599	0	0	0	0	0	0	0	0.000888099	0	0	0	0	0	0	0	0	0	0	0	0.000888099	0	0	0	0.00178	0	0	0
antisense_341	-0.000888099	0	0	-0.000888099	-0.000888099	-0.000888099	0	-0.00355	0	-0.00178	-0.0071	-0.00888	-0.00266	0	-0.000888099	0	-0.000888099	0	-0.00444	-0.000888099	0	-0.000888099	-0.00266	-0.000888099	0	0	0	0	-0.00266	-0.00178	0	-0.00533	-0.00355	0	0	-0.000888099	0	0	0	0	0	0	0	0	0	0	0	0	0
sense_342	0	0.0013	0	0.0039	0.00909	0.04675	0.01169	0.00649	0.0013	0.0039	0.0026	0.0039	0.0013	0.0013	0.0013	0.0013	0.0013	0	0	0	0	0	0	0	0	0	0	0.0013	0.0013	0	0	0	0	0	0	0	0	0	0	0	0	0	0	0	0	0	0	0	0
antisense_342	-0.01948	-0.01299	-0.00519	-0.00519	-0.04935	-0.12857	-0.03117	-0.00909	-0.02727	-0.03247	-0.00649	-0.02857	-0.01299	-0.04026	-0.01948	-0.0987	-0.08571	-0.14675	-0.26883	-0.28442	-0.3987	-0.30779	-0.18052	-0.10519	-0.82857	-3.5013	-9.48442	-4.49351	-1.41688	-0.23766	-0.33117	-0.40909	-0.40909	-1.17403	-0.37792	-1.67013	-1.03117	-0.52078	-0.79091	-0.04545	-0.04416	-0.14675	-0.16623	-0.05714	0	0	0	-0.0013	0
sense_343	0.03117	0.0026	0	0	0	0.0013	0.0013	0	0	0	0	0	0	0	0	0	0	0.0026	0.0013	0	0	0.0013	0	0	0	0	0	0	0	0	0	0	0	0	0	0	0	0	0	0	0	0	0	0	0.0013	0	0	0	0
antisense_343	0	0	0	0	0	0	-0.0013	-0.0013	0	-0.0013	-0.0026	0	0	-0.0013	0	0	-0.0013	0	0	0	-0.0013	-0.0026	-0.0026	-0.01429	-0.01169	-0.03377	-0.0039	0	0	0	0	-0.0039	-0.0039	0	0	0	0	0	0	-0.0026	0	0	-0.0013	0	0	0	0	0	0
sense_344	0	0	0	0	0	0	0	0	0	0	0	0	0	0	0	0	0	0	0	0	0	0	0	0	0	0	0	0	0	0	0	0	0	0	0	0	0.0013	0	0	0	0	0	0.00261	0.02216	0.00261	0	0	0	0
antisense_344	-0.01825	-0.01434	-0.00391	0	-0.00782	-0.01043	-0.01173	-0.03911	-0.00261	-0.00261	-0.05606	-0.03259	-0.03651	-0.00522	-0.00652	0	-0.0013	0	0	-0.0013	-0.0013	0	-0.0013	0	0	-0.00782	-0.00261	0	-0.0013	-0.0013	0	-0.00391	0	-0.00391	-0.00391	-0.04172	-0.01304	0	-0.0013	-0.01304	-0.00652	-0.0013	-0.00522	0	-0.00913	0	0	-0.00391	-0.0013
sense_345	0	0	0	0	0	0	0.00131	0	0	0	0	0	0	0	0	0	0	0	0.00131	0	0	0	0	0.00131	0.00261	0.00131	0.00261	0.00131	0	0	0	0	0	0	0	0	0	0	0	0	0	0.00131	0	0	0	0	0	0	0
antisense_345	-0.00131	0	0	0	0	0	0	0	0	0	0	0	0	0	0	0	0	0	0	0	0	0	0	0	0	0	-0.00131	-0.00653	-0.00261	0	-0.00131	-0.00131	0	0	0	0	0	0	-0.00131	-0.00261	0	0	0	0	0	0	0	0	0
sense_346	0.00132	0.00132	0	0	0.00132	0	0	0	0	0	0	0	0.00263	0.00132	0	0.00132	0.00263	0.00132	0	0	0	0	0	0	0	0	0.00132	0	0	0	0.00263	0.00263	0	0	0	0	0	0.00132	0	0	0	0	0	0.00263	0	0.00132	0	0	0.00263
antisense_346	0	0	0	0	0	0	0	0	0	0	0	0	0	0	0	0	0	0	-0.00132	0	0	0	0	-0.00526	-0.00526	-0.00263	-0.00395	0	0	0	0	0	0	0	0	0	0	0	0	0	0	0	0	0	-0.00132	-0.00132	0	0	0
sense_347	0	0	0	0	0	0	0	0	0	0	0	0	0	0	0	0	0	0	0	0	0	0	0	0	0	0	0	0	0	0.00132	0	0	0	0	0.00132	0	0	0	0	0	0	0	0	0	0	0	0.00132	0	0
antisense_347	0	0	0	0	0	0	0	0	0	0	0	0	0	-0.00132	0	0	0	0	0	0	0	0	0	0	0	0	0	0	0	0	0	0	0	0	0	0	-0.00132	0	0	0	0	0	0	0	0	0	0	0	0
sense_348	0.01159	0.01111	0.014	0.0029	0.00145	0	0.000482859	0.00145	0	0.000482859	0	0.00483	0.08209	1	0.11202	0	0	0	0.000965717	0	0	0.000482859	0.000965717	0.000482859	0.000482859	0.000482859	0.000965717	0	0	0	0	0	0	0.000482859	0	0.000482859	0	0.000482859	0	0	0	0.000482859	0	0.00145	0	0.000965717	0.00193	0.000482859	0
antisense_348	0	0	0	0	-0.000482859	0	0	0	0	0	0	0	0	0	0	-0.000482859	-0.00628	-0.000482859	0	-0.000482859	0	0	-0.000965717	-0.00386	-0.02028	-0.00145	-0.00386	-0.00241	-0.00531	-0.00145	0	0	-0.000482859	0	0	0	-0.000482859	0	0	0	0	0	0	0	0	0	0	0	0
sense_349	0	0	0.00398	0.00265	0	0	0.00133	0	0	0.00133	0	0	0.00265	0	0	0	0	0	0	0	0.00133	0	0	0	0	0	0	0	0	0.00133	0	0	0	0.00133	0.00133	0.00133	0	0	0	0	0	0	0	0	0	0	0	0	0
antisense_349	0	0	-0.00265	-0.00133	0	0	0	0	0	0	0	-0.00133	0	0	0	0	0	0	-0.00133	0	0	-0.00133	-0.00133	0	0	-0.00133	0	0	0	0	0	0	0	0	0	0	0	0	0	0	0	0	0	0	0	0	0	0	-0.00133
sense_350	0	0	0	0	0	0	0	0	0	0	0	0	0	0	0	0	0	0	0	0	0	0	0	0	0	0	0	0	0	0	0	0	0	0	0	0	0	0	0	0	0	0	0	0	0	0	0	0	0
antisense_350	0	0	0	-0.00133	0	0	0	0	0	0	0	0	0	0	0	0	0	0	0	0	-0.01061	-0.01592	-0.00531	-0.00133	-0.00663	-0.19496	-1.35942	-0.00398	-0.00133	-0.00133	0	0	-0.00133	-0.00133	0	0	0	-0.00133	0	0	0	0	0	0	0	0	0	0	-0.00265
sense_351	0	0	0	0	0	0	0	0	0	0	0	0	0.00266	0	0	0	0	0	0	0	0	0	0	0	0	0	0	0	0	0	0	0	0	0	0	0	0.00133	0	0	0	0	0	0	0	0	0	0	0	0
antisense_351	0	0	0	-0.00133	0	0	-0.00133	0	0	0	0	-0.00133	0	0	0	0	0	-0.00133	0	-0.00666	0	-0.00133	-0.00133	-0.00399	0	0	-0.00266	0	-0.00266	0	0	0	0	0	0	0	0	0	0	0	-0.00133	0	0	0	0	0	0	0	-0.00266
sense_352	0	0	0	0	0	0	0	0	0	0	0	0	0	0	0	0	0	0	0	0.00133	0.00266	0	0	0.00133	0	0	0	0.00133	0	0	0	0	0	0	0.00266	0	0	0	0	0	0	0	0	0	0	0	0	0	0
antisense_352	0	0	0	0	0	0	-0.00133	0	0	0	-0.00133	0	0	0	0	0	0	0	0	0	0	0	0	-0.00133	0	-0.00133	-0.00133	-0.00133	0	0	0	0	0	0	0	0	-0.00133	0	0	0	0	0	0	0	0	0	0	0	0
sense_353	0	0	0	0	0	0	0	0	0	0	0	0	0	0	0	0	0	0	0	0	0	0	0	0	0	0	0	0	0	0	0	0	0	0	0	0	0	0	0	0	0	0	0	0	0	0	0	0.00133	0
antisense_353	0	0	0	0	0	0	0	0	0	0	0	0	0	0	0	-0.00533	-0.05326	-0.01997	-0.10786	-0.00266	-0.00133	-0.00666	-0.00266	-0.00133	-0.00133	0	0	0	-0.00133	0	0	0	0	0	0	0	0	0	0	0	0	0	0	0	0	0	0	0	0
sense_354	0	0.00133	0	0.004	0.00133	0.00267	0.00533	0.00133	0.00133	0.004	0	0.00267	0.012	0	0.00267	0	0	0	0	0	0	0	0.00267	0	0	0.00133	0.01467	0.00133	0.00133	0.00267	0.004	0.00133	0.00133	0	0.00267	0.00133	0.036	0.108	0.01333	0	0.00133	0	0.00133	0	0	0	0	0	0
antisense_354	0	0	0	-0.00133	0	0	0	0	0	0	0	0	0	0	0	0	0	0	-0.00133	0	0	0	0	-0.00133	0	0	0	0	0	0	0	0	0	0	0	0	0	0	0	0	0	0	0	0	0	0	0	0	0
sense_355	0	0	0	0.00134	0	0	0	0	0	0	0	0	0	0	0	0	0	0	0.00134	0	0	0	0	0	0	0	0	0	0	0	0	0	0	0	0	0.00134	0	0	0	0	0	0	0	0	0	0	0	0	0
antisense_355	0	0	0	-0.00134	0	0	0	0	0	0	0	0	0	0	0	0	0	-0.00668	-0.00267	-0.00267	-0.57677	-1.70494	-0.73431	0	0	0	-0.03338	-0.00534	0	0	-0.00134	0	0	0	0	0	0	0	0	0	0	0	0	0	0	0	0	0	0
sense_356	0	0	0	0	0	0	0	0	0	0	0	0	0	0	0	0	0	0	0	0	0	0	0	0	0	0	0	0.00135	0.0054	0	0	0	0	0	0	0	0	0	0	0	0	0	0	0	0	0	0	0	0
antisense_356	0	0	0	0	0	0	0	0	0	0	0	0	0	0	0	0	0	0	0	0	0	0	-0.00135	0	0	0	-0.00135	0	0	0	0	0	0	0	0	0	0	0	0	0	0	0	0	0	0	0	0	-0.00135	-0.00135
sense_357	0.00237	0.000676361	0.000338181	0.00169	0.00845	0.01015	0.03044	0.01285	0.00913	0.00947	0.21846	0.06053	0.03416	0.00575	0.00271	0.00169	0.00271	0.00981	0.000676361	0	0	0.0044	0.00169	0	0	0	0	0	0	0	0	0.000676361	0.000338181	0	0	0.000676361	0.000338181	0.000338181	0.000676361	0.000676361	0.000338181	0.000338181	0	0.000338181	0	0	0	0.000676361	0.00101
antisense_357	0	-0.000338181	0	0	0	0	0	0	0	0	0	0	0	0	0	0	0	-0.000338181	0	0	-0.000338181	0	0	0	0	0	0	0	0	0	0	0	0	0	0	0	0	0	0	0	0	0	0	0	0	0	0	0	0
sense_358	0	0	0	0	0	0	0	0	0	0.000677048	0	0	0	0	0.000677048	0	0	0	0	0	0	0	0	0	0	0	0	0	0	0	0	0	0	0	0	0	0	0	0	0	0	0	0	0	0	0.000677048	0	0	0
antisense_358	0	0	0	0	0	0	0	0	0	0	0	0	0	0	0	0	0	0	0	0	0	0	0	0	0	0	0	0	0	0	0	0	0	0	-0.00339	0	-0.000677048	0	0	0	0	0	-0.000677048	0	0	0	0	0	0
sense_359	0	0	0	0	0.000680272	0	0.000680272	0.00136	0.000680272	0.000680272	0.000680272	0	0	0	0	0	0.000680272	0.00136	0	0	0.000680272	0	0	0	0	0.000680272	0	0	0.000680272	0	0	0	0	0	0	0	0	0	0	0	0	0	0	0	0.00136	0.00816	0.00816	0	0
antisense_359	0	0	0	0	0	0	0	0	0	0	0	0	0	0	0	0	0	0	0	0	0	0	0	0	0	0	0	0	0	0	0	0	0	0	0	0	0	0	0	0	0	0	0	0	0	0	0	0	0
sense_360	0	0	0	0	0	0	0	0	0	0	0	0	0	0	0	0	0	0	0	0	0	0	0	0	0	0	0	0	0	0	0	0	0	0	0	0	0	0	0	0	0	0	0	0	0	0	0	0	0
antisense_360	0	0	0	0	0	0	-0.00136	-0.00136	0	0	0	0	0	0	0	0	0	0	0	0	0	0	0	0	0	0	0	0	0	0	0	0	0	0	0	-0.00136	0	0	0	0	-0.00136	0	0	0	0	0	0	0	0
sense_361	0	0	0	0	0	0	0	0	0	0.00137	0	0	0	0	0	0	0	0	0	0	0	0	0	0	0	0	0	0	0	0	0	0	0	0	0	0	0	0	0	0	0	0	0	0	0	0	0	0	0
antisense_361	-0.00273	-0.00273	0	0	0	0	0	0	0	-0.0041	0	0	0	0	0	0	0	-0.00956	0	-0.00683	-0.0041	0	-0.00137	-0.00273	0	-0.00546	0	-0.00137	0	-0.00137	-0.00273	0	0	0	0	0	0	0	0	-0.00137	0	0	0	0	-0.0041	-0.00137	-0.00137	-0.00273	-0.00137
sense_362	0	0	0	0	0	0	0	0	0	0	0	0	0	0	0	0	0	0	0	0	0	0	0	0	0	0	0.00137	0	0	0	0	0	0	0	0	0	0	0	0	0	0	0	0	0	0	0	0	0	0
antisense_362	0	0	0	0	0	0	0	0	0	0	0	0	0	0	0	0	0	0	0	0	-0.00137	0	0	0	0	0	0	0	0	0	0	0	-0.00137	0	0	0	0	0	0	-0.00274	0	0	0	0	0	0	0	0	0
sense_363	0	0	0	0	0	0	0	0	0	0	0	0	0	0	0	0	0	0	0.00133	0	0	0	0	0	0.00133	0.00667	0	0	0	0	0	0	0.00533	0.012	0.00133	0.00133	0	0.00133	0	0	0	0	0	0	0	0	0	0	0
antisense_363	0	0	0	0	0	0	0	0	0	0	0	0	0	0	0	0	0	0	0	0	0	0	0	0	0	0	0	0	0	0	0	0	0	0	0	0	0	0	0	0	0	0	0	0	0	0	0	0	0
sense_364	0	0	0	0	0.00138	0	0	0	0	0	0	0	0	0.01103	0.00138	0.00138	0	0	0	0	0	0	0	0	0	0.01103	0	0	0	0	0	0	0	0	0	0	0	0	0	0	0	0	0	0	0	0	0	0	0
antisense_364	0	0	0	-0.00138	0	0	0	0	0	0	0	0	0	0	0	0	0	0	0	-0.00276	0	0	-0.00138	0	0	0	0	0	0	0	0	0	0	0	0	0	0	0	0	-0.00138	0	0	-0.00138	0	0	0	0	0	0
sense_365	0	0	0.000692042	0.00208	0.000692042	0	0.00277	0.000692042	0.000692042	0	0.00138	0.00346	0.02976	0.00208	0.00415	0	0.00346	0.00138	0	0.00208	0	0.00277	0.00277	0.00623	0	0	0	0	0	0	0.000692042	0	0	0	0.000692042	0	0.000692042	0.00138	0	0.000692042	0	0.00346	0.000692042	0.00484	0.01315	0.00208	0.00208	0.00208	0
antisense_365	0	0	0	0	0	0	0	0	0	0	0	0	0	0	-0.00208	-0.00277	-0.000692042	0	0	0	0	0	0	0	0	0	0	0	0	0	0	-0.000692042	-0.000692042	0	0	0	0	0	0	0	0	0	0	0	0	0	0	0	0
sense_366	0	0	0	0	0	0	0	0	0	0.00139	0	0.00277	0	0	0	0	0	0	0	0	0	0	0.00277	0	0	0	0	0	0	0	0	0	0	0	0	0	0	0	0	0	0	0.00139	0	0	0	0.01387	0	0	0
antisense_366	0	0	0	-0.00139	0	0	0	0	-0.00277	0	0	0	0	0	0	0	0	0	0	0	0	-0.00139	0	0	-0.00139	0	-0.00139	0	0	0	0	0	0	0	0	-0.00139	-0.00139	0	0	0	0	0	0	0	0	0	0	0	0
sense_367	0.00139	0	0	0	0	0	0	0	0	0.00139	0.00417	0.00278	0.0153	0.00139	0	0	0	0	0	0	0	0	0	0	0	0	0.00139	0	0	0	0	0	0	0	0	0	0	0	0	0	0	0	0	0	0	0	0	0	0
antisense_367	0	0	0	0	0	0	0	0	0	0	0	0	0	0	0	0	0	0	0	-0.00278	0	0	0	0	0	0	0	0	0	0	0	0	0	0	0	0	0	0	0	0	0	0	0	0	0	0	0	0	0
sense_368	0	0.00139	0.00139	0	0.00139	0	0	0	0	0	0	0	0	0	0	0.00278	0	0	0	0	0	0	0.00417	0	0	0	0	0	0	0	0	0	0.00139	0	0.00139	0	0	0.00278	0	0	0	0	0	0	0	0	0	0	0.00139
antisense_368	0	0	0	0	0	0	0	0	0	0	0	0	0	0	0	0	0	0	0	0	0	0	0	0	0	0	-0.00139	0	0	0	0	0	0	0	0	-0.00139	0	0	0	0	-0.00139	0	0	0	0	0	0	0	0
sense_369	0.00097371	0	0	0	0	0.00292	0	0	0	0.00097371	0.00097371	0	0	0.00195	0	0.00584	0	0.00097371	0.00097371	0	0	0	0	0	0.00097371	0.00097371	0	0	0	0.00195	0.00097371	0.00195	0.00097371	0.00097371	0.01168	0.01168	0.00097371	0	0.00195	0	0	0.00097371	0	0	0	0	0.00195	0	0.00389
antisense_369	0	-0.00292	-0.00292	-0.00487	-0.01266	-0.00389	-0.00097371	0	-0.00097371	-0.00097371	-0.00195	-0.00779	-0.00195	-0.00195	0	0	0	0	0	-0.00195	0	-0.00097371	-0.00292	0	0	0	0	0	0	0	0	0	0	0	0	0	0	0	0	-0.00097371	0	0	0	0	0	0	0	0	0
sense_370	0	0	0	0	0	0	0.00139	0	0.00139	0	0.00139	0.00139	0	0	0	0	0	0.00139	0	0	0	0	0	0	0	0	0.00139	0	0	0	0	0	0	0	0	0	0	0	0	0.00139	0	0	0.00139	0	0	0	0	0	0
antisense_370	0	0	0	0	0	0	-0.00139	0	0	-0.00139	0	0	0	0	0	-0.00139	-0.00139	-0.00418	-0.00279	0	0	0	0	0	0	0	0	0	-0.00696	0	0	0	0	0	0	0	0	0	0	0	0	0	0	0	0	0	0	0	0
sense_371	0.000418585	0	0	0.00083717	0	0	0.000418585	0.00083717	0	0	0	0.000418585	0.000418585	0.00126	0.00251	0	0.00251	0.00083717	0	0	0	0	0	0	0	0.00126	0.000418585	0	0	0	0	0	0	0.00083717	0	0.00126	0.00126	0	0	0	0.000418585	0	0	0	0	0	0	0	0
antisense_371	0	0	0	0	0	0	0	0	0	0	0	0	0	0	0	0	0	0	0	0	0	0	0	0	0	-0.000418585	0	0	0	0	0	0	0	0	0	0	0	0	0	0	0	0	0	0	0	0	0	0	0
sense_372	0	0	0.00139	0.00139	0.00418	0	0.00976	0.00697	0.01813	0	0.00279	0.00976	0.00139	0.00558	0.00837	0.00558	0.02929	0.00139	0.00279	0	0.00139	0	0	0	0	0	0.00279	0	0	0	0.00139	0	0	0.00279	0.00279	0.00139	0.00279	0.00279	0.01674	0.00976	0	0	0	0	0	0	0	0	0.00139
antisense_372	0	0	0	0	0	0	0	0	0	0	0	0	0	0	0	0	0	0	0	0	0	0	0	0	0	0	0	0	0	0	0	0	0	0	0	0	0	0	0	0	0	0	0	0	-0.00139	0	0	0	0
sense_373	0	0.00232	0.00116	0	0	0	0	0	0	0	0	0.00116	0	0	0	0	0	0	0	0	0	0	0	0	0	0	0	0.00116	0.00464	0.0116	0	0	0	0	0	0	0	0	0	0	0	0	0	0	0	0	0	0	0
antisense_373	0	0	0	0	0	0	0	0	0	0	0	-0.00116	0	0	0	0	0	0	0	0	0	0	-0.00116	-0.00116	0	0	0	0	0	0	0	0	0	0	0	0	-0.00116	0	0	-0.00116	-0.00116	0	0	0	0	0	0	0	0
sense_374	0.00113	0.00113	0	0	0	0.00451	0	0	0.00113	0	0	0	0	0.00113	0	0.00113	0	0	0	0	0	0	0	0	0	0	0	0	0	0	0	0	0	0	0	0	0	0	0	0	0	0	0	0	0	0	0	0	0
antisense_374	0	0	0	0	0	0	0	0	0	0	0	0	0	0	-0.00113	-0.00113	-0.00226	-0.00451	-0.00226	-0.00677	-0.00339	-0.00226	-0.00113	-0.00113	-0.00226	-0.00113	-0.00113	0	0	0	0	0	0	0	0	0	0	0	0	0	0	0	0	0	0	0	0	0	0
sense_375	0	0	0	0	0	0	0	0	0	0	0	0	0.00141	0	0	0	0	0	0	0	0	0	0	0	0	0	0	0	0	0	0	0	0	0	0	0	0	0	0	0	0	0	0	0	0	0	0	0	0
antisense_375	0	-0.00565	-0.00141	0	-0.00141	0	0	0	0	0	0	0	0	0	0	0	0	0	0	0	0	0	0	0	0	0	0	0	0	0	0	0	0	0	0	0	0	0	0	0	0	0	0	0	0	0	0	0	0
sense_376	0	0	0	0	0	0.00141	0	0	0	0	0	0	0	0	0	0	0.00141	0	0	0	0	0	0	0	0	0	0	0	0	0	0	0	0	0	0	0	0	0	0.00141	0	0	0	0	0	0	0.0113	0	0	0
antisense_376	0	0	0	-0.00141	0	0	0	0	0	0	0	0	0	0	0	0	0	0	0	0	0	0	0	0	0	0	0	0	0	0	0	0	0	0	0	0	0	0	0	0	0	0	0	0	0	0	0	0	0
sense_377	0.00142	0	0	0	0	0	0	0	0	0	0	0	0	0	0	0	0	0.00283	0.00142	0	0	0.00283	0	0	0	0	0	0.00283	0	0	0	0	0	0	0	0	0.00283	0	0.00142	0.00142	0	0.02266	0.19263	0.0085	0.00283	0.00142	0.00142	0	0
antisense_377	0	0	0	0	0	0	0	0	0	0	0	0	0	0	0	0	0	0	-0.00142	-0.00283	-0.00283	0	0	0	0	0	0	0	0	0	-0.00142	0	0	0	-0.00142	0	-0.00142	-0.00142	0	0	0	0	-0.00142	0	0	0	0	0	0
sense_378	0	0.00143	0	0	0	0	0	0	0	0	0	0	0	0	0	0	0	0	0	0	0	0	0	0	0	0	0	0	0	0	0	0	0	0	0	0	0	0	0	0	0	0	0	0	0	0	0	0	0
antisense_378	0	0	0	0	0	0	0	0	0	0	0	0	0	0	0	-0.00143	0	0	0	0	0	0	0	0	0	0	0	0	0	0	0	0	0	0	0	0	0	0	0	0	0	0	0	0	0	0	0	0	0
sense_379	0	0	0	0	0	0	0	0	0	0	0	0	0	0	0	0	0	0	0	0	0	0	0	0	0	0	0	0	0	0	0	0	0	0	0	0	0	0	0	0	0	0	0	0	0	0	0	0	0
antisense_379	-0.00432	-0.00144	0	0	-0.00144	-0.00288	-0.00144	0	0	-0.00144	-0.00144	-0.00288	0	-0.00144	0	0	0	0	0	0	0	0	-0.00432	-0.00288	-0.00144	-0.00144	-0.00288	0	0	0	0	0	-0.00144	0	0	0	-0.00288	0	0	0	0	0	0	0	0	0	0	0	0
sense_380	0	0	0	0	0	0	0	0	0	0	0	0	0	0	0	0	0	0	0	0	0	0	0	0	0	0	0	0	0	0	0	0	0	0	0	0.00144	0	0	0	0	0	0	0	0	0	0	0	0	0
antisense_380	0	0	0	0	0	0	0	0	0	0	0	0	0	0	0	0	0	0	0	0	0	0	0	0	0	0	0	0	0	0	0	0	0	0	0	0	0	0	0	0	0	0	0	0	0	0	0	0	0
sense_381	0	0	0	0	0	0	0	0	0	0	0	0	0	0	0	0	0	0	0	0	0	0	0	0	0	0	0	0	0	0	0	0	0	0	0	0	0	0	0	0	0	0	0	0	0	0	0	0	0
antisense_381	0	0	0	0	0	0	0	0	0	0	0	0	0	0	0	0	0	0	0	0	0	0	0	0	0	0	0	-0.00581	0	0	0	0	0	-0.00145	0	0	0	0	0	0	0	0	0	0	0	0	0	0	0
sense_382	0	0	0	0	0.00146	0	0	0	0	0	0	0.00146	0.00873	0.00291	0.00437	0.00728	0.00291	0.00873	0.04949	0.00291	0.00437	0	0	0	0	0	0	0	0	0	0	0	0	0	0	0	0	0	0	0	0.00146	0	0	0	0	0	0	0	0
antisense_382	-0.01747	0	0	0	0	0	0	0	0	0	0	0	0	0	0	0	0	0	0	0	0	0	0	0	0	0	-0.00437	0	0	0	0	0	0	0	0	0	0	0	0	0	0	0	0	0	0	0	0	0	0
sense_383	0	0	0	0	0	0	0	0	0	0	0.00094697	0	0	0	0	0	0	0	0.00094697	0	0	0	0	0	0	0	0	0	0	0	0	0	0	0	0.00189	0	0	0	0	0	0	0	0	0	0	0	0	0	0
antisense_383	0	0	0	0	0	-0.00189	0	0	0	-0.00094697	0	-0.00284	-0.00189	0	0	0	0	0	0	0	0	0	0	0	0	0	0	0	0	0	0	0	0	0	0	0	0	0	0	0	0	0	0	0	-0.00094697	-0.00284	0	-0.00189	-0.00094697
sense_384	0	0	0	0	0	0	0	0	0	0	0	0	0	0	0	0	0	0	0.04964	0.31241	0.03942	0.04964	0.00292	0	0	0	0	0	0	0	0	0	0	0	0	0	0	0	0	0	0	0	0	0	0	0	0	0	0
antisense_384	0	0	0	0	0	0	0	0	0	0	0	0	0	0	0	0	0	0	0	0	0	-0.00146	0	-0.00146	0	0	0	0	0	0	0	0	0	0	0	0	0	0	0	0	0	0	0	0	0	0	0	0	0
sense_385	0	0	0	0	0	0	0	0	0	0	0.00146	0	0	0	0	0	0	0	0	0	0	0	0.00292	0.00146	0	0	0.00146	0	0.00146	0	0.00146	0	0.0073	0	0	0	0	0.00146	0	0	0	0	0	0	0	0	0	0	0
antisense_385	0	0	0	0	0	0	0	0	0	0	-0.00146	0	0	0	0	-0.00146	0	0	0	0	-0.00146	0	-0.00876	-0.01314	-0.00146	-0.00146	0	-0.00146	0	-0.00292	0	-0.00146	0	0	0	0	0	0	0	0	0	0	0	-0.00146	0	0	0	0	0
sense_386	0.00439	0.00146	0.00439	0.03953	0.01025	0.00586	0.01025	0.01464	0.03367	0.03221	0.01903	0.11859	0.21083	0.05857	0.03221	0.0366	0.00878	0.02489	0.04685	0.00146	0	0	0	0	0.00146	0	0.00146	0	0	0	0	0	0	0	0	0	0	0	0	0.00146	0	0	0	0.00146	0	0	0	0	0.00146
antisense_386	-0.0776	-0.02196	-0.03367	-0.00732	-0.00439	-0.00732	-0.02343	-0.00439	-0.00146	0	-0.01171	-0.01611	0	-0.00146	-0.00293	-0.00146	-0.00146	0	-0.00293	-0.00146	-0.00146	-0.00146	-0.00146	0	0	0	-0.00293	-0.16984	-0.09517	-0.02489	-0.03514	-0.10395	-1.69546	-3.28697	-1.06442	-0.34846	-0.04685	-0.0205	0	0	0	0	-0.00146	0	0	0	0	0	0
sense_387	0	0	0	0.00146	0.00146	0	0.00146	0	0	0.00293	0	0	0	0	0.00146	0.00146	0.00146	0	0	0	0	0	0.00293	0.00293	0	0.00146	0	0	0	0	0.00146	0	0	0	0	0	0	0	0	0	0	0	0	0	0	0.00146	0	0	0.00146
antisense_387	0	0	-0.00146	0	-0.00146	0	0	0	0	0	0	0	0	0	-0.00146	-0.00146	-0.00293	-0.02343	-0.04832	-0.00878	0	0	0	0	-0.00146	0	0	0	0	0	0	0	0	0	0	0	0	0	0	0	0	0	0	0	0	0	0	0	0
sense_388	0.000734214	0	0	0	0.000734214	0	0.000734214	0	0	0	0	0.00147	0.00367	0.0022	0.00147	0.00147	0.01028	0.02937	0.01101	0.02717	0.000734214	0	0	0.00147	0.000734214	0	0	0	0	0	0	0	0	0	0	0	0	0	0.000734214	0.00147	0.00147	0	0	0	0	0.00661	0	0	0
antisense_388	0	0	0	-0.000734214	-0.000734214	0	-0.00514	-0.01322	-0.14391	-0.35389	-2.61894	-7.76065	-1.24229	-0.1953	-0.97137	-1.35903	-0.12115	-0.0022	-0.000734214	-0.00294	-0.0514	-0.03157	-0.01101	-0.00294	-0.000734214	0	-0.0022	-0.0022	-0.00147	0	0	0	0	0	0	0	0	0	0	-0.000734214	0	0	0	0	0	-0.000734214	0	-0.0022	0
sense_389	0	0	0	0	0	0	0	0	0	0	0	0	0.000234302	0	0	0	0	0	0	0	0	0	0	0	0	0	0	0	0	0	0	0	0	0	0	0	0	0	0.000234302	0.000234302	0	0	0	0	0	0	0	0	0
antisense_389	0	-0.000234302	0	0	0	0	0	0	0	0	0	0	0	0	0	0	0	0	0	0	0	0	0	0	0	0	0	0	0	-0.000234302	0	0	0	0	0	0	0	0	-0.000234302	0	0	0	0	0	0	0	0	-0.000234302	-0.000234302
sense_390	0.00296	0	0	0.00148	0	0	0	0	0	0.00296	0.00741	0.00296	0	0.00148	0.00148	0.00593	0	0.00889	0.00593	0.00148	0.00148	0.00148	0	0	0	0.00148	0	0	0	0	0	0	0	0	0	0.00148	0	0	0	0	0	0.00296	0.00148	0	0	0.00148	0	0	0
antisense_390	0	0	0	0	0	0	0	0	0	0	0	0	0	0	0	0	0	0	0	-0.00296	-0.01926	-0.00593	-0.00148	0	0	0	0	0	0	0	0	-0.00444	0	0	0	0	0	0	0	0	0	0	0	0	0	0	0	0	0
sense_391	0	0.00149	0	0	0	0	0	0	0	0	0.00298	0	0.00149	0	0	0.00149	0	0	0	0	0.00149	0	0	0.00149	0	0	0.00149	0.00149	0	0.00298	0	0	0	0	0	0	0	0	0	0	0	0	0	0	0	0	0.00298	0	0
antisense_391	0	0	0	0	0	0	0	0	0	0	0	0	0	0	0	0	0	0	0	0	0	0	-0.00149	0	0	0	0	0	0	0	0	0	0	0	0	0	0	0	0	0	0	0	0	0	0	0	0	0	-0.00149
sense_392	0	0.00149	0	0	0	0	0	0	0	0	0	0	0	0	0	0	0.00149	0	0	0	0	0	0	0	0.00149	0	0	0	0	0	0	0	0	0	0	0	0	0	0.00149	0.00149	0	0.00448	0.00299	0	0.00149	0	0	0	0
antisense_392	-0.00149	0	-0.00149	0	0	0	0	0	0	0	0	0	0	0	0	0	0	0	0	0	0	0	0	0	0	0	0	0	0	0	0	-0.00299	0	0	0	0	0	-0.00149	0	0	0	0	0	0	0	0	0	0	-0.00149
sense_393	0	0	0	0	0	0	0	0	0	0	0	0	0	0	0	0	0	0	0	0	0	0	0	0	0	0.00149	0	0	0	0	0	0	0	0	0	0.00299	0.01493	0.00746	0	0.00149	0	0	0	0	0	0	0	0	0
antisense_393	0	0	0	0	0	0	0	0	0	0	0	0	0	0	0	0	0	0	0	0	0	0	0	0	0	0	0	0	0	0	0	0	0	0	0	0	0	0	0	0	0	0	0	0	0	0	0	0	0
sense_394	0	0.003	0	0.003	0	0	0	0	0	0	0	0	0.0015	0	0	0	0	0	0	0	0	0	0	0	0	0	0	0	0	0	0	0.0015	0	0	0	0	0	0	0	0	0.0015	0.0015	0	0	0	0	0.0015	0	0
antisense_394	0	0	0	0	0	0	0	0	-0.0015	0	0	0	0	0	0	0	0	0	0	0	0	0	0	-0.0045	-0.003	0	0	0	0	0	0	0	-0.0015	0	0	0	-0.0015	0	0	0	0	0	0	0	0	0	0	0	0
sense_395	0	0	0	0	0	0	0	0	0	0	0.0015	0.0015	0	0.00451	0	0	0.0015	0	0.00075188	0.0015	0.00075188	0.00075188	0.00075188	0	0.0015	0	0	0	0	0	0	0.00075188	0	0	0.00075188	0	0	0.0015	0	0.0015	0.00075188	0.0015	0.0015	0.00226	0	0.00376	0.00301	0	0
antisense_395	-0.00075188	0	-0.00075188	0	0	0	0	0	0	0	0	0	0	0	0	0	0	0	-0.00075188	0	0	-0.00075188	-0.00226	0	-0.0015	-0.00226	-0.0015	-0.00301	-0.00075188	0	0	0	-0.00075188	0	0	0	-0.0015	0	-0.00075188	-0.00226	-0.00226	0	0	0	0	-0.00226	-0.00075188	-0.02256	0
sense_396	0	0	0	0	0.000753012	0.000753012	0	0	0	0	0	0.000753012	0	0.00527	0.01054	0.03389	0.00527	0.01732	0.00904	0.00301	0.04217	0.09864	0.01431	0.00602	0	0.000753012	0.00301	0.000753012	0.00151	0.000753012	0.000753012	0	0	0	0	0	0	0	0.000753012	0	0	0	0	0.00151	0	0.000753012	0	0	0
antisense_396	-0.17922	-0.02334	-0.04819	-0.04066	-0.02108	-0.01431	-0.00828	-0.01732	-0.0241	-0.28991	-0.01054	0	-0.00226	-0.00753	-0.00527	-0.00151	-0.00678	-0.0113	-0.18373	-0.0866	-0.00753	-0.00377	-0.0113	-0.02636	-0.02861	-0.02184	-0.00602	-0.00527	0	0	0	0	0	0	0	0	0	0	0	-0.00151	0	-0.000753012	0	0	0	0	-0.000753012	-0.000753012	0
sense_397	0.00151	0	0.00151	0	0.00151	0	0.00302	0.00604	0.00302	0.01057	0.00906	0.00453	0.06495	0.0287	0.00604	0.00151	0.00151	0.00302	0.00151	0	0	0	0.00151	0.00453	0	0	0	0	0	0	0	0	0	0.00302	0.00302	0.00453	0	0	0	0	0	0	0	0	0	0.00151	0	0.00151	0
antisense_397	0	0	0	0	0	0	0	0	0	0	0	0	0	0	0	0	0	0	0	0	0	0	0	0	0	0	-0.00151	0	0	0	0	-0.00302	0	0	0	0	0	0	0	0	0	0	0	0	0	-0.00302	0	0	0
sense_398	0	0	0	0	0	0	0	0	0	0	0	0	0	0	0	0	0	0	0	0	0	0	0	0	0	0	0	0	0	0	0	0	0	0	0	0	0	0	0	0	0	0	0	0	0	0	0	0	0
antisense_398	0	0	0	0	0	0	0	0	0	0	0	0	0	0	0	0	0	0	0	0	0	0	0	0	0	0	0	0	0	0	0	0	0	-0.00303	0	0	0	0	0	0	0	0	0	0	0	0	0	0	0
sense_399	0.00169	0.000675219	0.00101	0	0.000168805	0.00118	0.00033761	0.000168805	0	0.000506415	0	0	0.00033761	0	0	0.000168805	0.00033761	0.00219	0.000675219	0.000844024	0.00152	0.00169	0.00033761	0.000168805	0.000168805	0.00304	0.0081	0.01249	0.01671	0.00169	0.00033761	0.000675219	0.000506415	0	0.00388	0.00236	0.000506415	0.000844024	0.00118	0.000168805	0.000168805	0.000168805	0	0.00203	0.00118	0.00033761	0.000675219	0.00033761	0.000675219
antisense_399	0	0	0	0	0	-0.000168805	0	0	0	0	0	0	0	0	0	0	0	0	0	-0.00033761	0	0	-0.000168805	-0.000168805	-0.000168805	0	0	0	-0.000168805	-0.000168805	0	0	0	0	0	0	0	0	0	0	0	0	0	0	0	0	0	0	0
sense_400	0	0	0	0	0	0	0	0	0	0	0	0	0	0	0	0	0	0	0	0	0	0	0	0	0	0	0	0	0	0	0	0	0	0	0	0	0	0	0	0	0	0	0	0	0	0.00152	0	0	0
antisense_400	0	0	-0.00152	-0.00152	0	0	-0.00913	-0.02588	-0.04414	-0.23592	-1.32572	-0.0624	-0.09285	-0.03653	0	-0.00457	-0.01218	0	0	-0.00609	-0.02131	0	0	-0.00152	0	-0.00152	0	0	0	0	0	0	0	0	0	0	0	0	0	0	0	-0.00152	0	0	0	0	0	0	0
sense_401	0	0	0	0	0	0	0.00152	0.00152	0	0.00152	0	0	0	0	0	0	0	0	0	0	0	0	0	0	0	0	0	0	0	0	0	0	0	0	0.00152	0	0	0	0	0	0	0	0.00152	0	0	0	0	0	0
antisense_401	-0.00457	-0.0061	-0.00762	-0.0061	-0.00152	-0.00305	-0.00762	-0.00152	0	0	-0.00457	0	-0.00305	-0.00152	0	0	0	0	-0.00152	0	-0.00305	-0.00305	-0.00152	-0.01067	-0.01677	-0.01524	-0.11585	-0.06402	-0.00152	-0.00457	0	-0.00305	-0.0122	-0.02439	-0.02439	-0.05335	-0.05945	-0.00762	-0.0061	-0.00762	-0.00762	-0.00305	0	-0.0061	0	-0.00457	-0.00762	0	-0.00152
sense_402	0	0	0	0	0	0	0	0	0	0	0	0	0	0	0	0	0	0	0	0	0	0	0	0	0	0	0	0	0	0	0	0	0	0	0	0	0	0	0	0	0	0	0	0	0	0	0	0	0
antisense_402	0	0	0	0	0	0	0	0	0	0	0	-0.00152	0	0	0	0	0	0	0	0	0	0	0	0	-0.00152	0	0	0	0	0	0	0	0	0	0	0	0	0	0	0	0	0	0	0	0	0	0	0	0
sense_403	0	0	0	0.00112	0	0	0	0.00112	0	0.00112	0	0	0.00112	0	0	0	0	0	0	0.00112	0	0	0.00112	0.00112	0	0	0	0	0	0	0	0	0	0	0	0	0	0	0.00112	0	0	0.00112	0	0.00112	0	0.00336	0.00336	0.00224	0.00783
antisense_403	-0.0123	-0.5962	-0.01678	-0.01007	-0.01342	-0.00559	0	-0.00112	-0.00112	-0.00447	-0.00559	-0.0302	-0.06152	-0.04139	-0.07942	-0.11633	-0.00783	-0.00112	-0.01007	-0.02573	-0.07494	-0.0123	-0.00224	0	0	0	-0.00112	0	0	0	0	0	0	0	0	0	0	0	0	0	-0.00112	0	0	-0.00112	-0.00336	0	0	-0.01007	-0.05928
sense_404	0	0	0	0	0	0	0	0	0	0	0	0	0	0	0	0	0	0	0	0	0	0	0	0	0	0	0	0	0	0	0	0	0	0	0	0	0	0	0	0	0	0	0	0	0	0	0	0	0
antisense_404	0	0	0	0	0	0	0	0	0	0	0	0	0	0	0	0	0	-0.00307	0	-0.00154	-0.00614	0	-0.00614	-0.00154	0	-0.00154	0	-0.00154	0	0	0	0	0	0	0	0	0	0	0	0	0	0	0	0	0	0	0	0	0
sense_405	0	0	0	0	0.00154	0.00154	0.00154	0.00154	0.00154	0.00154	0	0	0	0	0.00307	0	0	0	0.00307	0	0	0	0	0.00154	0.00614	0.00154	0	0.00154	0	0	0	0.00461	0	0.00154	0.00154	0	0	0	0.00154	0	0	0	0	0	0	0	0	0	0
antisense_405	0	0	0	0	0	0	-0.00154	-0.00154	0	0	0	0	0	0	0	0	0	0	0	0	-0.00154	0	0	-0.00307	0	0	-0.00154	0	0	0	0	0	0	0	0	0	0	0	0	-0.00154	0	0	0	0	0	0	0	0	0
sense_406	0.00463	0.00154	0.00926	0.00463	0.00463	0.00772	0.01543	0	0.00309	0	0.00154	0.00309	0.00154	0	0	0	0	0	0.00154	0	0	0	0	0	0	0	0	0	0	0	0	0	0	0.00154	0	0	0.00154	0	0	0	0	0	0	0	0	0	0.00154	0	0
antisense_406	-0.00309	-0.00154	-0.00154	-0.00154	0	0	-0.00463	-0.00463	-0.00309	-0.00463	-0.00463	-0.00309	-0.01852	-0.08951	-0.04012	-0.0108	-0.01389	0	-0.00154	0	0	0	-0.02006	-0.00309	-0.00309	-0.00154	-0.00463	-0.00154	-0.00463	0	0	0	-0.00309	0	0	0	0	0	0	0	0	0	0	0	0	0	0	0	0
sense_407	0	0	0	0	0	0.00156	0	0.00156	0	0	0	0	0	0.00156	0	0	0.00312	0.00156	0.00312	0.00156	0	0.00156	0.00156	0	0	0.00156	0	0	0	0	0	0	0	0	0	0	0	0	0	0	0	0	0	0	0.00312	0.00156	0	0	0.00467
antisense_407	0	0	0	0	0	0	0	0	0	0	-0.00156	0	0	0	0	0	0	0	0	0	0	0	-0.00156	0	0	0	0	0	0	0	0	-0.00156	0	0	0	0	-0.00156	0	0	0	0	0	0	0	0	0	0	0	0
sense_408	0	0	0	0	0	0	0	0	0	0	0	0	0	0	0	0	0	0	0.00469	0	0	0	0	0	0	0	0	0	0	0	0	0	0	0.00156	0	0	0	0	0	0	0	0	0	0	0	0	0	0	0
antisense_408	0	0	0	0	0	0	0	0	0	0	0	0	0	0	0	0	0	0	0	0	-0.00156	-0.00313	0	-0.00156	-0.00156	0	0	0	0	0	0	0	0	0	0	0	-0.00156	0	0	0	0	0	0	0	0	0	0	0	0
sense_409	0	0	0	0	0	0	0	0	0	0	0	0	0	0	0	0	0	0	0	0	0	0	0	0	0	0	0	0	0	0	0	0	0	0	0	0	0	0	0	0	0	0	0	0	0	0	0	0	0
antisense_409	0	0	0	0	0	0	0	-0.00156	0	0	0	-0.00156	0	0	0	0	0	0	0	0	0	0	0	0	0	0	0	0	0	0	0	0	0	0	-0.01252	0	-0.00156	-0.00313	-0.00156	0	0	0	0	0	0	-0.00469	-0.00313	-0.00156	-0.00156
sense_410	0	0	0	0	0	0	0	0	0	0	0	0	0	0	0	0	0	0	0	0	0	0	0	0	0	0	0	0	0	0	0.00156	0	0	0	0.00156	0.00156	0	0	0	0	0	0	0	0	0	0	0	0	0
antisense_410	0	0	0	0	0	0	0	0	0	0	0	0	0	0	0	0	0	0	0	0	0	0	0	0	0	-0.00156	0	0	0	0	0	0	0	0	0	0	0	0	0	0	0	0	0	0	0	0	0	0	0
sense_411	0	0	0	0	0	0	0	0	0	0	0	0	0	0	0	0	0	0	0	0	0	0	0	0.00157	0	0	0	0	0.00157	0	0	0	0	0	0	0	0.00157	0	0	0	0	0	0	0	0	0	0	0	0
antisense_411	0	0	0	0	0	-0.00157	0	-0.00786	-0.01101	0	0	0	0	0	0	0	0	0	0	-0.00157	0	0	0	0	-0.00157	0	0	0	0	0	0	0	0	0	0	0	0	0	0	0	0	0	0	0	0	0	0	0	0
sense_412	0.000866551	0.00347	0.00173	0	0.00173	0.000866551	0.00173	0.00173	0.0364	0.0026	0.00607	0.03466	0.46187	0.28856	0.0338	0.03899	0.04593	0.00693	0.00173	0.24177	0.06759	0.13345	0.0364	0.09965	0.15511	1	0.19844	0.05806	0.16724	0.00607	0.000866551	0.000866551	0	0	0	0	0	0	0.000866551	0	0	0	0	0	0	0	0	0	0.000866551
antisense_412	0	0	0	0	0	0	0	0	0	0	0	0	0	0	0	0	0	0	0	0	0	0	0	0	0	0	0	0	0	0	0	0	0	0	0	0	0	0	-0.000866551	-0.000866551	0	0	0	-0.000866551	0	0	0	0	0
sense_413	0.000351124	0	0.00105	0	0	0.000351124	0	0	0	0	0	0	0	0	0	0	0.000351124	0	0	0	0	0	0.000351124	0	0.000351124	0	0	0	0	0	0	0.000702247	0	0	0	0	0	0	0	0	0	0	0	0	0	0	0	0	0
antisense_413	0	0	0	0	0	0	0	0	0	0	0	0	0	0	0	0	0	0	0	0	0	0	0	0	0	0	0	0	0	0	0	0	0	0	0	0	0	0	0	0	0	0	0	0	0	0	0	0	0
sense_414	0.01029	0.00475	0.02613	0.11164	0.0578	0.03088	0.00158	0.000791766	0	0	0	0	0	0	0	0	0	0	0	0	0.000791766	0	0	0	0	0	0	0	0	0.000791766	0	0	0	0	0	0	0	0	0	0	0	0	0.000791766	0	0	0	0.00238	0.00238	0.000791766
antisense_414	0	0	0	0	0	0	0	0	0	0	0	0	0	0	0	0	0	0	-0.000791766	0	0	0	0	-0.000791766	0	0	-0.000791766	-0.00158	-0.000791766	0	0	0	0	0	0	0	0	0	0	0	0	0	0	0	0	0	0	0	0
sense_415	0	0	0	0	0	0	0	0	0	0	0	0	0	0	0	0	0	0	0	0	0	0	0	0	0	0	0	0	0	0	0	0	0	0	0	0	0	0	0	0	0	0	0	0	0	0	0	0	0
antisense_415	0	0	0	0	0	0	0	0	0	0	0	0	0	0	0	0	0	0	0	0	0	0	0	0	0	0	0	0	0	0	0	0	0	0	0	0	-0.00641	-0.03526	-0.20513	0	-0.00641	0	-0.01122	0	0	0	0	0	0
sense_416	0	0	0	0	0	0	0	0	0	0	0.00161	0	0	0	0	0	0	0	0	0	0	0	0	0	0	0	0	0	0	0	0	0	0	0	0	0	0	0	0	0	0	0	0	0	0	0	0	0	0
antisense_416	0	0	0	0	0	0	0	0	0	0	0	0	0	0	0	0	0	0	0	0	0	0	0	-0.00161	0	0	0	0	0	0	0	0	0	0	0	0	0	0	0	0	0	0	0	0	0	0	0	0	0
sense_417	0	0	0	0	0	0	0	0	0	0	0	0	0	0	0	0	0	0	0	0.00324	0	0	0	0	0	0	0	0	0.00324	0	0.00162	0	0	0	0.00162	0	0	0	0.00162	0.00162	0	0	0	0	0	0	0	0	0.00162
antisense_417	0	0	0	0	0	-0.00162	0	0	0	0	0	0	0	0	0	0	0	0	0	0	0	0	0	-0.00162	0	0	0	-0.00648	0	-0.00162	0	0	0	0	0	0	0	0	0	0	0	0	0	0	0	0	0	0	0
sense_418	0	0	0	0	0	0	0	0	0	0	0	0	0	0	0	0	0	0	0	0	0	0	0	0	0	0	0	0	0	0	0	0	0	0	0	0	0	0	0	0	0	0	0	0	0	0	0	0	0
antisense_418	0	0	0	0	0	0	0	0	0	0	0	0	0	0	0	0	0	0	0	0	0	0	0	0	0	0	0	0	0	0	0	0	0	0	0	0	0	0	0	0	0	0	0	0	0	0	0	0	0
sense_419	0	0	0	0	0	0	0	0	0	0	0	0	0	0	0.00164	0.00655	0.02455	0.09984	0.00164	0.00327	0	0.00327	0	0	0.00982	0	0	0	0	0	0	0	0	0	0.00164	0	0	0	0.00164	0	0	0	0	0	0.00655	0.00327	0	0	0
antisense_419	0	0	0	-0.00164	-0.00164	0	-0.00164	0	0	0	0	0	0	0	0	0	0	0	0	0	0	0	-0.00164	-0.00164	0	0	0	0	0	0	0	0	0	0	0	0	0	0	0	0	0	0	-0.00164	-0.00164	0	-0.00164	-0.00491	0	0
sense_420	0.00984	0.00656	0.00328	0.01475	0.08033	0.10328	0.3	0.02787	0.01148	0.01475	0.01311	0.00656	0.00164	0.0082	0.01967	0.00328	0.00164	0.00164	0.00656	0.00328	0.02295	0.00984	0.00328	0.01803	0.03443	0.00328	0.00984	0	0.01311	0.00492	0.00492	0.01475	0.00492	0.00656	0.00164	0	0.00984	0.00492	0.00328	0	0.00164	0.00164	0.00164	0	0.00656	0.01639	0.00164	0.00164	0
antisense_420	0	0	0	0	0	0	0	0	0	0	0	0	0	0	0	0	0	0	0	0	0	0	0	0	0	-0.00164	0	0	0	0	0	0	0	0	-0.00164	0	0	0	0	0	0	0	0	0	0	0	0	0	0
sense_421	0.00493	0.00247	0.000821693	0.000821693	0.00329	0.00164	0.00822	0.02136	0.0074	0.00329	0	0.000821693	0	0.000821693	0	0.000821693	0.00164	0.00164	0.00164	0.00164	0.000821693	0.00164	0	0	0	0	0.000821693	0.00329	0.000821693	0.000821693	0.000821693	0	0	0	0	0.00164	0.00247	0	0.000821693	0.00657	0.0074	0	0.000821693	0.000821693	0	0	0.000821693	0.00164	0.00411
antisense_421	0	0	0	0	0	0	0	0	0	-0.000821693	0	0	0	0	0	0	0	-0.00657	-0.00822	-0.000821693	0	0	0	0	0	0	0	0	0	0	0	0	0	0	0	0	0	0	0	0	0	0	0	0	0	0	0	0	0
sense_422	0	0	0	0	0	0	0	0	0.00164	0	0	0.00164	0	0	0	0	0	0	0.00987	0.02303	0.00329	0	0	0	0	0	0	0	0	0	0	0	0	0	0	0	0	0	0	0	0	0	0	0.00164	0.00164	0	0	0	0
antisense_422	0	0	0	0	0	0	0	0	0	0	0	0	0	0	0	0	0	0	0	-0.00164	-0.00658	-0.03289	0	0	0	0	0	0	0	0	0	0	0	0	0	0	0	0	0	0	0	0	0	0	0	0	0	0	0
sense_423	0	0	0	0	0	0	0	0	0	0	0	0	0	0	0	0	0	0	0	0	0	0	0	0	0	0	0	0	0	0.00164	0	0	0	0	0	0	0	0	0	0	0.00164	0	0	0	0	0	0	0	0.00164
antisense_423	0	0	0	0	0	0	0	0	0	0	0	0	0	0	0	0	0	0	0	0	0	0	0	0	0	0	0	0	0	0	0	0	0	0	0	0	0	0	0	0	0	0	0	0	0	0	0	0	0
sense_424	0	0	0	0	0	0	0	0	0	0	0	0	0	0	0	0	0	0	0	0	0.0033	0	0.00165	0	0	0	0	0	0	0	0	0	0.00165	0.00165	0	0	0	0	0.0033	0	0	0.00165	0.0033	0.00165	0.00165	0.00825	0.0033	0.00165	0
antisense_424	-0.00495	-0.00165	0	0	0	0	0	0	0	0	0	0	0	0	0	0	0	0	0	0	0	0	0	0	0	0	0	0	0	0	0	0	0	0	0	0	0	0	0	0	0	0	0	0	0	0	0	0	0
sense_425	0.00167	0	0.00167	0	0.00167	0	0.005	0	0.01167	0.00167	0	0	0	0	0	0.00167	0.00167	0	0	0	0.00333	0.00167	0.00167	0.00167	0.00167	0	0.00167	0.00667	0	0.00167	0.00167	0	0.00667	0.00167	0	0.00333	0	0	0	0.00167	0.00333	0	0	0	0	0.005	0	0.00333	0
antisense_425	0	0	0	0	0	0	0	0	0	0	0	0	0	0	0	0	0	0	0	0	0	0	0	0	0	0	0	0	0	0	0	0	0	0	0	0	0	0	0	0	0	0	0	0	0	0	0	0	0
sense_426	0	0	0	0.00167	0	0	0	0	0	0	0	0	0	0.00167	0	0	0.00167	0	0	0	0	0	0	0	0	0	0.00167	0	0	0	0	0.00167	0	0	0	0	0	0	0	0	0	0	0	0	0	0	0	0	0
antisense_426	-0.00167	0	0	0	0	0	0	0	0	0	0	-0.00167	0	-0.005	0	0	0	0	0	-0.00667	-0.03833	-0.06	-0.00167	0	0	-0.00167	0	0	0	0	0	0	0	0	0	0	0	0	0	0	0	0	0	0	0	0	0	0	0
sense_427	0	0	0	0	0	0	0	0	0	0	0	0	0	0	0	0	0	0	0	0	0	0	0	0	0	0	0	0	0	0	0	0.00167	0	0	0	0	0	0.00502	0.00167	0	0	0.0602	0.02508	0.00836	0.00836	0	0	0	0
antisense_427	-0.00334	0	0	0	0	0	0	0	0	0	-0.00167	0	0	0	0	0	0	0	0	0	0	0	0	0	0	-0.00167	0	-0.00502	0	0	0	0	0	0	0	0	0	0	0	0	0	0	0	0	0	-0.00167	0	0	0
sense_428	0	0	0	0	0	0	0	0	0	0	0	0	0	0	0	0	0.00168	0	0	0	0	0	0	0	0	0	0	0	0	0	0	0	0	0	0	0	0	0	0	0	0	0	0	0	0	0.00168	0	0	0
antisense_428	0	0	0	0	0	0	0	0	0	0	0	0	0	0	0	0	0	0	0	-0.00168	0	0	0	0	0	0	0	0	0	0	0	0	0	0	-0.00168	0	0	0	0	0	0	0	0	0	0	0	0	0	0
sense_429	0	0	0	0	0	0	0	0	0	0	0	0	0	0	0	0	0	0	0	0.00169	0	0	0	0	0	0	0	0	0	0	0	0	0	0	0	0	0	0	0	0	0	0	0	0	0	0	0	0	0
antisense_429	-0.00675	0	-0.00337	-0.00506	-0.00337	-0.00675	0	-0.00506	-0.00506	-0.00337	0	-0.00169	-0.00337	0	-0.00169	-0.00337	-0.00337	0	-0.00169	0	-0.00675	-0.01518	-0.00169	-0.00337	-0.0118	-0.00843	-0.01349	-0.00506	-0.00169	-0.00337	-0.15177	-0.01855	-0.0371	-0.00506	0	-0.00506	-0.00169	-0.00675	-0.00169	-0.00506	0	-0.00169	-0.00337	-0.00169	0	0	-0.00169	-0.02024	-0.0118
sense_430	0	0	0	0	0	0.00169	0	0	0	0	0	0	0	0	0	0	0	0	0	0	0	0	0	0	0	0	0	0	0	0	0	0	0	0	0	0	0	0	0	0	0	0	0	0.00169	0	0	0	0	0
antisense_430	0	0	0	0	0	0	-0.00169	0	0	0	0	-0.00169	0	0	0	0	0	0	0	-0.00169	0	-0.00169	0	0	0	0	0	0	0	0	0	0	0	0	0	0	0	0	0	0	0	0	0	0	0	0	0	-0.00169	0
sense_431	0	0	0	0	0	0	0	0	0	0	0.00058651	0.000293255	0	0	0	0	0	0	0	0	0	0	0	0	0	0	0	0	0	0	0.00264	0	0	0	0	0	0	0	0	0	0	0	0	0	0	0	0	0	0
antisense_431	-0.000879765	-0.00117	-0.00147	-0.00147	-0.00117	-0.000293255	-0.00058651	0	-0.00058651	-0.00058651	-0.00117	-0.00058651	-0.00117	-0.00058651	-0.0044	-0.00205	-0.00557	-0.00469	-0.00469	-0.00674	-0.000293255	0	-0.000293255	-0.000879765	0	-0.000293255	-0.00117	0	0	0	0	0	-0.000293255	0	0	0	0	0	0	0	0	0	0	0	0	0	0	0	0
sense_432	0	0	0	0.000844595	0	0	0	0	0	0	0	0	0	0.000844595	0	0	0	0	0	0	0	0	0	0	0	0	0.00169	0.000844595	0.00169	0.000844595	0	0	0	0	0	0	0	0	0	0	0	0	0	0	0	0	0	0	0
antisense_432	0	0	0	0	0	0	0	0	0	0	0	0	0	0	0	0	0	0	0	0	0	0	0	0	0	0	0	0	0	0	0	0	0	0	0	0	0	0	0	0	0	0	0	0	0	0	0	0	-0.01689
sense_433	0	0	0	0	0.000364697	0	0	0	0	0	0	0	0	0	0	0.000729395	0.00328	0.000729395	0	0	0	0	0	0	0	0	0	0	0	0	0	0	0	0	0	0	0.000364697	0	0	0	0	0	0	0	0.000729395	0	0.000364697	0	0
antisense_433	0	0	0	0	0	0	0	0	0	0	0	0	0	0	0	0	0	0	0	0	0	0	0	0	0	0	0	0	0	0	0	0	0	0	0	0	0	0	0	0	0	0	0	0	0	0	0	0	0
sense_434	0	0	0	0	0	0.0067	0.12097	0.30054	0.18794	0.00502	0.00795	0.00083717	0.000418585	0	0	0.000418585	0	0	0.00083717	0.000418585	0.00083717	0	0	0	0	0.000418585	0	0.00126	0.00209	0.00209	0.00167	0	0.00126	0	0	0.00083717	0	0	0	0	0	0	0.000418585	0	0	0	0.00293	0	0
antisense_434	0	0	0	0	0	0	0	0	0	0	0	0	0	0	0	0	0	0	0	0	0	0	0	0	0	0	0	0	0	0	0	0	0	0	0	0	0	0	0	0	0	0	0	0	0	0	0	0	0
sense_435	0	0.0017	0	0	0	0	0	0	0	0	0	0	0	0	0	0	0	0.00852	0.00681	0.01193	0.00341	0	0.00681	0.05622	0.05281	0.01022	0.0017	0	0	0	0	0	0	0	0	0	0.0017	0	0	0	0.00511	0.03748	0.07325	0.01022	0.0017	0.0017	0	0	0
antisense_435	0	0	0	-0.00681	-0.0017	-0.02385	-0.03407	-0.16695	-0.02726	0	0	-0.00511	-0.0017	0	0	0	-0.0017	0	0	0	-0.0017	0	-0.0017	0	0	0	0	0	0	0	0	0	0	0	0	0	0	0	0	0	-0.0017	0	0	0	0	0	-0.0017	-0.0017	0
sense_436	0	0.0017	0.01022	0	0	0	0	0.00341	0.0017	0	0	0.00341	0	0.0017	0	0.0017	0.0017	0	0	0	0	0	0	0.0017	0	0	0	0	0.0017	0.00511	0	0.00852	0.01022	0	0	0	0.00681	0.00511	0	0	0.0017	0.00681	0.0017	0	0.00511	0.0017	0	0.00511	0
antisense_436	-0.00852	-0.00341	0	0	-0.02385	-0.08859	-0.5247	-0.0954	-0.24191	-0.06644	-0.00511	-0.02555	-0.03748	-0.02726	-0.01193	0	-0.01533	-0.00341	-0.0017	0	0	0	0	0	0	0	0	0	0	0	0	0	0	0	0	0	0	0	0	0	0	0	0	0	0	0	0	0	0
sense_437	0	0	0	0	0	0	0	0	0	0	0	0	0	0	0	0	0	0	0	0	0	0	0	0	0	0	0	0	0	0	0	0	0	0	0	0	0	0	0	0	0	0	0	0	0.00171	0	0	0	0
antisense_437	0	0	0	0	-0.00341	0	0	0	0	0	0	0	0	0	0	0	0	0	0	0	0	0	0	0	0	0	0	0	0	0	0	0	-0.00341	-0.00341	0	0	0	0	0	-0.00171	-0.00341	0	0	-0.00171	0	-0.00171	0	0	0
sense_438	0	0	0	0	0	0	0	0	0	0	0	0	0	0	0	0	0	0	0	0	0	0	0	0	0	0	0	0	0	0	0	0	0	0	0	0	0	0	0	0	0	0	0	0	0	0	0	0	0
antisense_438	0	0	0	0	0	0	0	0	0	0	0	0	0	0	0	0	0	0	0	0	-0.00172	0	0	0	0	0	0	0	-0.00172	0	0	0	0	0	0	0	-0.00343	-0.00172	0	0	0	0	0	0	0	0	0	0	0
sense_439	0.000466418	0	0	0	0	0	0	0	0	0	0	0	0	0	0	0.000466418	0.000932836	0	0	0	0	0	0	0	0	0	0	0	0	0	0	0	0	0	0	0	0	0	0	0	0	0	0	0	0	0.000466418	0	0	0
antisense_439	0	-0.000466418	0	0	-0.000932836	-0.000466418	0	0	0	0	0	0	0	0	-0.00187	-0.0014	-0.0084	-0.0014	0	0	0	0	0	0	0	-0.000466418	-0.00233	-0.000466418	0	0	0	0	0	0	0	0	0	0	0	0	0	0	0	0	0	0	0	0	0
sense_440	0	0	0	0	0	0	0	0	0	0	0	0	0	0	0	0	0	0	0	0	0	0	0	0	0	0	0	0	0	0	0	0	0	0	0	0	0	0	0	0	0	0	0	0	0	0.00344	0.00172	0	0
antisense_440	0	0	0	0	0	0	0	0	0	0	0	-0.00172	0	0	0	0	0	0	0	0	0	0	0	0	0	0	0	0	0	-0.02234	0	0	0	0	0	0	0	0	0	0	0	0	0	0	0	0	0	0	0
sense_441	0	0	0	0	0	0	0	0	0	0	0.00172	0	0	0	0	0	0	0	0	0	0	0.04296	0.01203	0.00172	0.00172	0	0	0	0	0	0	0	0	0	0	0	0	0	0	0	0	0	0	0	0	0	0	0	0.00344
antisense_441	0	0	0	0	0	0	0	-0.00172	-0.00859	-0.00172	0	0	0	0	0	0	0	0	0	0	0	0	0	0	0	0	0	0	0	0	0	0	0	0	0	0	0	0	-0.00172	-0.00172	-0.00344	-0.02062	0	0	0	0	0	0	0
sense_442	0	0	0	0	0	0.00172	0	0	0	0	0	0	0	0	0.01205	0	0.00344	0	0	0	0	0	0	0	0	0	0.00172	0	0	0	0	0	0.00344	0	0	0	0	0	0	0.00172	0	0	0	0	0	0	0	0	0
antisense_442	0	0	0	0	0	0	-0.00172	0	0	0	0	0	0	0	0	0	0	0	0	0	0	0	0	0	0	0	0	0	0	0	0	0	0	0	0	0	0	0	0	0	0	0	0	0	0	0	0	0	0
sense_443	0	0	0	0	0	0	0	0	0	0	0	0	0	0	0	0	0	0	0	0	0	0	0	0	0	0	0	0	0	0	0	0	0	0	0	0	0.000413223	0	0.000413223	0	0	0	0	0	0	0	0	0	0
antisense_443	-0.000413223	-0.000413223	-0.000413223	0	0	0	0	0	0	0	-0.000413223	-0.000413223	0	0	0	-0.0062	-0.000826446	0	-0.000413223	-0.000413223	-0.000413223	-0.000413223	-0.000413223	0	-0.000826446	-0.00124	0	-0.000413223	-0.000413223	-0.000826446	-0.000413223	-0.000826446	-0.00537	-0.000826446	0	-0.000826446	-0.000826446	-0.000413223	0	0	-0.000413223	0	0	-0.000413223	-0.000413223	0	0	0	0
sense_444	0.00173	0	0	0	0	0	0	0	0	0	0	0	0	0	0.00173	0	0	0.00173	0	0	0	0	0	0	0	0.00173	0.00173	0	0	0	0	0	0	0	0	0	0.00173	0	0	0	0	0	0	0	0	0	0	0	0
antisense_444	0	0	0	0	0	0	0	0	0	0	0	0	0	0	0	0	0	0	0	0	0	0	0	-0.00173	0	0	0	0	0	0	0	-0.00173	0	0	0	0	0	0	0	0	0	0	0	0	0	0	0	0	0
sense_445	0.00173	0	0	0	0	0	0	0	0	0	0	0	0	0.00173	0	0.00173	0	0.00173	0.00345	0	0	0.00173	0	0	0	0	0	0	0	0	0	0	0	0.00518	0.00173	0.00173	0.00173	0	0.00518	0	0	0	0	0	0	0	0.00173	0	0
antisense_445	0	0	0	0	0	0	0	0	0	0	0	0	0	0	0	0	0	0	0	0	0	0	0	0	0	0	0	0	0	0	0	0	0	0	0	0	0	0	0	0	0	0	0	0	0	0	0	0	0
sense_446	0	0.00173	0	0	0	0	0	0	0	0	0	0	0	0	0	0	0	0	0.00173	0.00173	0.00345	0	0	0	0	0.00173	0.00173	0	0	0	0	0	0	0	0	0	0	0	0	0	0	0	0	0	0.00173	0.00173	0	0	0.00173
antisense_446	0	0	0	0	0	0	0	0	0	0	0	0	0	0	0	0	0	0	0	0	0	0	0	0	0	0	0	0	0	0	0	0	0	0	0	0	0	-0.00173	0	0	0	0	0	0	0	0	0	0	0
sense_447	0	0	0	0	0	0	0	0	0	0	0	0.00173	0	0	0	0	0	0	0	0	0	0	0	0	0	0	0	0	0	0	0	0	0	0	0	0	0	0	0	0	0	0	0	0	0	0	0	0	0
antisense_447	0	-0.00519	0	0	0	0	0	0	0	0	0	0	0	0	0	0	0	0	0	0	0	0	0	-0.00173	0	0	0	0	-0.00173	0	0	-0.00173	0	0	0	0	0	0	0	0	0	0	0	0	-0.00173	0	0	-0.00173	0
sense_448	0	0	0	0.00174	0	0	0	0	0	0	0	0	0.000870322	0.00435	0	0	0	0	0	0	0	0	0	0	0	0	0	0	0.000870322	0	0	0	0	0	0	0	0	0	0	0	0	0	0.000870322	0	0	0	0	0	0
antisense_448	0	-0.00174	-0.00696	-0.00261	-0.00174	-0.00174	-0.000870322	-0.000870322	-0.00435	-0.00174	-0.00174	0	0	0	0	-0.000870322	0	-0.00261	-0.0087	-0.00696	0	0	-0.00261	-0.000870322	0	0	0	0	0	0	-0.000870322	-0.00957	-0.00522	-0.00696	-0.00261	-0.01044	-0.00348	-0.00261	-0.01131	-0.00348	-0.000870322	0	-0.000870322	-0.000870322	0	0	0	0	-0.00174
sense_449	0.00174	0.0029	0.00232	0.00116	0.00232	0.00116	0.000579374	0.000579374	0	0	0	0.000579374	0.00116	0	0	0.000579374	0.00116	0	0.000579374	0.00116	0	0	0.000579374	0.00174	0.000579374	0.00232	0.00116	0.000579374	0.00232	0	0	0	0.000579374	0	0	0.0029	0.01043	0.00116	0	0	0.00116	0	0	0	0	0.00116	0.00174	0	0
antisense_449	0	0	0	0	0	0	0	0	0	0	0	-0.000579374	0	0	0	-0.000579374	-0.00348	-0.00927	-0.0029	-0.03071	-0.06721	-0.13326	0	0	0	0	-0.000579374	-0.000579374	-0.000579374	0	0	0	0	0	0	0	-0.00116	0	0	0	-0.00174	0	0	0	0	0	0	0	0
sense_450	0	0	0	0	0	0.00174	0	0	0	0	0	0	0	0	0	0	0	0	0	0	0	0.00696	0	0.00174	0	0	0	0	0	0	0.00522	0.00174	0	0	0	0	0.00174	0	0	0	0	0	0	0	0	0	0	0	0
antisense_450	0	-0.00522	0	-0.00174	-0.00174	0	0	0	0	0	0	0	0	0	0	0	0	0	0	-0.00174	-0.02609	0	-0.00174	-0.00174	0	0	0	0	-0.00348	0	0	0	-0.00348	0	0	0	0	-0.00174	0	-0.00348	0	-0.00348	-0.00174	0	0	0	-0.00174	-0.00174	-0.00174
sense_451	0	0	0	0	0	0	0	0	0	0	0	0	0	0	0	0	0	0	0	0	0	0	0	0	0	0	0	0	0	0	0	0	0	0	0	0	0	0	0	0	0	0	0	0	0	0	0	0	0
antisense_451	-0.00354	-0.0078	-0.01134	-0.00354	-0.00283	-0.000708717	-0.000708717	0	-0.000708717	0	-0.00142	0	0	-0.00142	0	-0.000708717	0	0	0	0	0	0	-0.00142	0	0	-0.00425	-0.01984	0	-0.00142	0	-0.000708717	-0.0085	-0.03685	-0.00213	-0.00142	-0.00142	-0.00638	0	-0.000708717	0	0	0	-0.000708717	-0.00142	0	0	0	0	0
sense_452	0	0	0	0	0	0.000579374	0.000579374	0	0	0	0.000579374	0.00174	0.000579374	0.00116	0	0.00116	0	0.00116	0	0	0	0	0	0.000579374	0.000579374	0.000579374	0.00116	0.000579374	0	0	0	0.000579374	0	0.0029	0.11645	0.32966	0.26767	0.00579	0.00406	0.00174	0	0	0	0	0.000579374	0	0	0	0.000579374
antisense_452	0	0	0	0	0	0	0	0	0	0	0	0	0	0	0	0	0	0	0	0	0	0	0	0	0	0	0	0	-0.000579374	0	0	-0.000579374	0	0	0	0	0	0	0	-0.000579374	0	0	0	0	0	0	0	0	0
sense_453	0	0	0.000579374	0	0	0	0	0	0	0.000579374	0	0	0.000579374	0	0	0.000579374	0	0	0	0	0	0.000579374	0	0	0.00174	0.000579374	0	0	0	0	0	0	0.000579374	0.000579374	0	0	0	0.000579374	0.00174	0.000579374	0.00116	0	0.00116	0	0.00116	0	0	0	0
antisense_453	0	0	0	0	0	0	0	0	0	0	0	0	0	0	0	0	0	0	0	0	0	0	0	0	0	-0.000579374	0	0	0	0	0	0	0	0	0	0	0	0	0	0	0	0	0	0	0	0	0	0	0
sense_454	0	0	0	0	0	0	0	0	0	0	0	0	0	0	0	0	0	0	0	0	0	0.00351	0	0	0	0	0	0	0	0	0	0	0	0	0	0	0	0	0	0	0	0	0	0	0	0	0	0	0
antisense_454	0	-0.00176	0	0	0	0	0	0	0	0	0	0	0	0	0	0	0	0	0	0	0	-0.00176	-0.0123	-0.00176	-0.00176	0	0	0	0	0	-0.00176	0	0	0	0	0	0	0	0	0	0	0	0	0	0	0	0	0	0
sense_455	0	0	0	0	0	0	0	0	0	0	0	0	0	0	0	0	0	0	0	0	0	0.00353	0.00177	0	0	0.00177	0	0	0	0	0	0	0	0	0	0	0	0.00177	0	0	0	0	0	0	0	0	0	0	0
antisense_455	-0.00177	-0.0053	-0.00353	-0.00883	0	-0.00177	-0.00177	-0.00177	-0.00177	0	0	-0.0053	-0.0053	-0.00177	-0.00707	-0.0106	0	0	-0.0053	0	-0.00353	-0.00177	-0.0053	-0.00353	0	0	0	0	-0.00177	-0.00177	0	0	-0.01237	0	-0.00177	-0.01237	-0.00353	-0.00353	0	-0.00883	0	-0.00353	-0.0053	-0.00707	-0.00707	-0.00177	-0.00353	-0.03534	-0.0053
sense_456	0	0	0	0	0	0	0	0	0	0	0	0	0	0	0	0	0	0	0	0	0	0	0	0	0	0	0	0	0	0	0	0	0	0	0	0	0	0	0	0	0	0	0	0	0	0	0	0	0
antisense_456	0	0	0	0	0	0	0	0	0	0	0	0	0	0	0	-0.00177	0	0	0	0	0	0	0	0	0	0	0	0	0	0	0	0	0	0	0	0	0	0	0	0	0	0	0	0	0	0	0	0	0
sense_457	0	0	0	0	0.01475	0	0.00164	0	0	0	0	0	0	0	0	0	0	0	0	0	0	0	0	0	0.00164	0	0	0	0	0	0	0	0.01311	0.01148	0.00164	0.00328	0	0	0	0	0	0	0	0	0	0	0	0	0
antisense_457	0	0	0	0	-0.00164	-0.00328	-0.00492	-0.00164	-0.00492	-0.01475	-0.00164	-0.00328	-0.15738	-0.05246	-0.06066	-0.09672	-0.02295	-0.00656	0	0	0	0	-0.00164	0	0	0	0	0	-0.00328	0	-0.00164	-0.00164	-0.00328	0	-0.00328	0	0	0	0	-0.00164	0	-0.00164	0	0	0	0	0	0	-0.00656
sense_458	0	0	0	0	0	0	0	0	0	0	0	0	0	0	0	0	0	0	0	0	0	0	0	0	0	0	0	0.00177	0	0.00177	0	0	0	0	0	0	0	0	0	0	0	0	0	0	0	0	0	0	0
antisense_458	0	0	-0.00177	0	0	0	0	0	-0.00355	0	0	0	0	-0.00177	-0.00532	0	0	0	0	0	0	0	0	0	0	0	0	-0.00177	0	0	0	0	0	0	0	0	0	0	0	0	0	0	0	0	0	0	0	0	-0.00177
sense_459	0	0	0	0	0	0.00178	0	0	0	0.00178	0	0	0	0	0	0	0	0	0	0	0	0	0	0	0	0	0	0	0	0	0	0	0	0	0	0	0	0	0	0	0	0	0	0	0	0	0	0	0
antisense_459	0	-0.00355	-0.00178	0	0	0	0	0	0	0	0	0	0	0	0	0	0	0	-0.00178	0	-0.00178	0	-0.00888	0	-0.00178	-0.00178	0	0	0	0	0	0	0	0	0	0	0	0	-0.00178	0	0	0	-0.00178	0	0	0	0	0	0
sense_460	0	0.00152	0	0	0	0.000759301	0.0038	0	0	0	0	0.000759301	0	0	0.000759301	0.00228	0.000759301	0.00304	0.00152	0.00228	0.000759301	0.000759301	0.00228	0	0	0	0	0	0	0	0	0	0	0	0.000759301	0	0.000759301	0	0	0.000759301	0	0	0	0	0.000759301	0	0	0	0
antisense_460	-0.00152	0	0	0	0	0	0	0	0	0	0	0	0	-0.000759301	0	-0.000759301	0	0	0	0	0	0	0	0	0	-0.000759301	-0.00152	0	-0.000759301	0	0	0	0	-0.000759301	0	0	0	0	0	0	0	-0.000759301	0	0	0	-0.000759301	0	0	0
sense_461	0.01779	0.0089	0	0.00178	0	0	0	0	0	0	0	0	0	0	0	0	0	0	0	0	0	0	0	0.00178	0	0	0	0	0	0	0	0	0	0	0	0	0	0	0	0	0	0	0	0	0	0	0	0	0
antisense_461	0	0	0	0	0	0	0	0	0	0	0	0	0	0	0	0	0	-0.00178	0	-0.00178	0	0	-0.00356	0	0	0	0	0	0	0	0	0	0	0	0	0	0	0	0	0	0	0	0	0	0	0	0	0	0
sense_462	0	0	0	0	0	0	0	0	0	0	0	0	0	0	0	0	0	0	0	0	0	0	0	0	0	0	0	0	0	0	0	0	0	0	0	0	0	0	0	0	0	0	0	0	0	0	0	0	0
antisense_462	0	0	0	0	0	0	0	0	0	0	0	0	0	0	0	0	0	0	0	0	0	0	0	0	0	0	0	0	0	0	0	0	0	0	0	0	0	0	0	0	0	0	0	0	0	0	0	0	0
sense_463	0	0.00179	0.00179	0	0	0	0	0	0	0	0	0	0	0	0	0	0	0	0	0	0.00179	0	0	0	0.00179	0	0	0	0	0	0.00536	0.00179	0	0	0	0	0	0.00179	0	0	0	0	0	0	0	0	0	0	0
antisense_463	0	0	0	0	0	0	0	0	0	0	0	0	0	0	0	0	-0.00179	-0.01429	0	0	0	0	0	0	0	0	0	0	0	0	0	0	0	0	0	0	0	0	0	0	0	0	-0.00179	-0.00357	0	0	0	0	0
sense_464	0	0	0	0	0.00179	0	0	0	0	0	0	0	0	0	0	0	0	0	0	0	0	0	0	0	0	0	0	0	0	0	0	0	0	0	0	0	0	0	0	0	0	0	0	0	0	0	0	0	0
antisense_464	0	0	0	0	0	0	-0.00179	0	0	0	0	-0.00179	0	0	-0.00179	0	0	0	0	0	0	0	0	0	0	0	0	0	-0.00179	-0.00358	0	0	0	0	0	-0.00179	0	0	0	-0.00179	0	-0.00179	-0.00179	0	0	0	-0.00179	-0.00358	0
sense_465	0.0018	0	0	0	0	0	0	0	0	0.0018	0	0	0	0	0	0	0	0	0	0	0	0.0018	0.0018	0	0	0	0	0	0	0	0	0	0	0	0	0	0	0	0	0.0018	0	0	0	0	0	0	0	0	0
antisense_465	0	0	0	0	0	0	0	0	0	0	0	0	0	0	0	0	0	0	0	0	0	0	0	0	0	0	0	0	0	0	0	0	0	0	0	0	0	0	0	0	0	0	0	0	0	0	0	0	0
sense_466	0	0	0	0	0	0	0	0	0	0	0	0	0	0	0	0	0	0	0	0	0	0	0	0	0	0	0	0	0	0	0	0	0	0	0	0	0	0	0	0	0	0	0	0	0	0	0	0	0
antisense_466	0	0	-0.00045045	0	0	0	0	0	0	0	0	0	0	0	0	0	0	0	0	0	0	0	0	0	0	-0.00405	0	0	0	0	0	-0.00045045	0	0	0	0	0	0	0	0	0	0	0	0	0	0	0	0	0
sense_467	0	0	0	0	0	0	0	0	0	0	0	0	0	0	0	0	0	0	0	0	0	0	0.00181	0	0	0	0	0	0	0	0	0	0	0	0	0	0	0	0	0	0	0	0	0	0	0	0	0	0
antisense_467	-0.00903	-0.00181	-0.00181	0	-0.00181	-0.00361	0	-0.00903	-0.00542	-0.00181	-0.01264	-0.10469	-0.01264	-0.00361	-0.01444	-0.01805	-0.02888	-0.21841	-0.05235	0	-0.00542	-0.00903	-0.09025	-0.12996	-1.31949	-0.4278	-0.01625	-0.00181	-0.00181	-0.00542	-0.01986	-0.02347	0	0	-0.00181	-0.00181	-0.01264	-0.00181	0	0	0	0	-0.00361	-0.00361	0	0	0	0	0
sense_468	0	0	0	0	0	0	0	0	0	0	0	0	0	0	0	0	0	0	0	0	0	0	0	0	0	0	0	0	0	0	0	0	0	0	0.00181	0	0	0	0.00181	0	0	0	0	0.00362	0	0	0	0.00362	0
antisense_468	0	0	0	0	0	0	0	0	-0.00181	0	0	0	0	0	0	0	0	0	0	0	0	0	0	0	0	0	0	0	0	0	0	0	0	0	0	0	0	0	0	0	0	0	0	0	0	0	0	0	0
sense_469	0.02858	0.00953	0.04446	0.1275	0.60889	0.0853	0.06261	0.0118	0.01134	0.0118	0.00363	0.01044	0.08258	0.04673	0.00726	0.00181	0.000453721	0.000453721	0.00499	0.02949	0.0059	0.00408	0.00136	0	0	0	0	0.000907441	0.00136	0	0	0.000453721	0.000453721	0	0.00227	0.000453721	0.00136	0.00136	0	0.000453721	0.000907441	0	0	0	0.00227	0.00227	0.00454	0.00726	0.000907441
antisense_469	0	0	-0.000453721	0	0	0	0	0	0	-0.000453721	-0.000453721	-0.00318	-0.000907441	0	-0.000453721	0	0	0	0	0	0	0	0	-0.000907441	-0.000453721	0	0	0	0	0	0	0	0	0	0	0	0	0	0	0	0	0	0	0	-0.000453721	0	0	0	0
sense_470	0	0	0	0.000403714	0	0	0	0.000403714	0	0	0	0.000403714	0	0.000403714	0	0	0	0	0	0	0	0	0	0	0.000403714	0	0	0	0	0	0	0	0	0	0.000403714	0	0.000403714	0.000403714	0	0	0.00283	0.00283	0.000403714	0.000807428	0.000403714	0	0.000403714	0	0
antisense_470	0	0	0	-0.000403714	0	0	0	0	0	0	0	0	0	0	0	0	0	0	0	0	0	0	-0.000403714	-0.000403714	0	0	0	0	0	0	0	0	0	0	0	0	0	0	0	0	0	0	0	0	0	0	0	0	0
sense_471	0	0	0	0	0	0	0	0	0	0	0	0	0	0	0	0	0	0.00183	0	0	0	0	0	0	0	0	0.00183	0	0	0	0	0	0	0	0	0	0	0	0	0	0	0	0	0	0	0	0	0	0
antisense_471	0	0	0	0	0	0	0	0	0	0	0	0	0	0	0	0	0	0	0	0	0	0	0	0	0	0	0	0	0	0	0	0	0	0	0	0	0	0	0	0	-0.00183	-0.0128	0	-0.00366	-0.09689	-0.01463	0	-0.00183	0
sense_472	0	0	0	0	0	0	0	0	0	0	0	0	0	0	0	0	0	0	0	0	0	0	0	0	0	0	0	0	0	0	0	0	0	0	0	0	0.00183	0.00183	0.00183	0	0	0	0	0	0	0	0	0.00183	0
antisense_472	0	0	0	0	-0.00183	0	0	0	0	-0.00183	-0.00183	0	0	0	0	0	0	0	-0.00183	0	0	0	0	0	-0.00183	-0.00183	-0.03291	-0.00914	-0.03473	-0.0128	-0.00731	-0.0128	-0.00366	0	-0.00183	-0.00183	-0.00548	0	0	-0.00366	-0.00366	-0.00183	0	0	-0.00183	0	0	0	0
sense_473	0	0	0	0	0	0	0	0	0	0	0	0	0	0	0	0	0	0	0	0	0	0	0	0	0	0	0	0	0	0	0	0	0	0	0	0	0	0	0	0	0	0	0	0	0	0	0	0	0
antisense_473	0	0	0	0	0	-0.00917	-0.00183	0	0	0	0	0	0	0	0	0	0	0	-0.00183	0	0	0	0	0	0	0	0	0	0	0	0	0	0	0	0	0	0	0	0	0	0	0	0	0	0	0	0	0	0
sense_474	0.00161	0.00183	0.000917431	0.000917431	0.000229358	0.000917431	0.00115	0.000229358	0.00138	0.00206	0.00275	0.00183	0.000458716	0.0039	0.00161	0.00596	0.01147	0.01972	0.0039	0.00298	0.01009	0.00183	0.000458716	0.000688073	0.00986	0.01628	0.00298	0.00161	0	0	0	0	0	0	0.000229358	0	0	0	0	0	0	0.000229358	0	0	0.000458716	0	0.000458716	0	0.000229358
antisense_474	0	0	0	0	0	-0.000229358	0	0	0	0	0	0	0	0	0	0	0	-0.000229358	0	0	0	0	0	0	0	0	-0.000229358	-0.0039	-0.000458716	-0.000229358	0	0	0	0	0	-0.000229358	0	0	0	-0.000688073	0	0	0	0	0	0	0	0	0
sense_475	0	0	0	0	0	0	0	0	0	0	0	0	0	0	0	0	0	0	0	0	0	0	0	0	0	0	0	0	0	0	0	0	0	0	0	0	0	0	0	0	0	0	0	0	0	0	0	0	0
antisense_475	0	0	0	0	0	0	0	0	0	0	0	0	0	0	0	0	0	0	0	0	0	0	0	0	0	0	0	0	0	0	0	0	0	0	0	0	0	0	0	0	0	0	0	0	0	0	0	0	0
sense_476	0	0	0	0	0	0.000922509	0	0	0	0	0	0.000922509	0.000922509	0	0	0.000922509	0	0.000922509	0.000922509	0.000922509	0	0	0.000922509	0	0	0	0	0	0	0	0.000922509	0	0	0	0	0	0	0.000922509	0.00738	0.2131	0.2131	0.01292	0.05904	0.12085	0.0083	0.00277	0.000922509	0	0.000922509
antisense_476	-0.26107	-1.12915	-2.00277	0	0	0	0	0	0	0	0	0	0	0	0	0	0	0	0	0	0	0	0	0	0	0	-0.000922509	0	0	0	0	0	-0.00185	0	0	0	0	-0.000922509	-0.00277	-0.00277	-0.000922509	0	0	0	0	0	0	0	0
sense_477	0.00265	0.0053	0.00132	0	0	0.0053	0.16689	0.04106	0.01325	1	0.47947	0.09007	0.01722	0.00265	0	0.00397	0.00265	0.00132	0.00132	0.00265	0	0.00132	0	0	0.00662	0	0.00132	0	0	0	0	0	0	0	0	0	0	0	0	0	0	0	0	0	0	0	0	0.00132	0
antisense_477	0	-0.00265	-0.00132	-0.00132	-0.00132	-0.00662	0	-0.00132	-0.00397	-0.00795	-0.00132	-0.00265	0	0	0	0	0	-0.00132	-0.00132	-0.00132	0	-0.00132	-0.00132	0	0	0	0	0	-0.00265	0	-0.00265	-0.02119	0	0	0	-0.0053	0	0	0	0	-0.00132	0	0	0	0	0	-0.00132	0	0
sense_478	0	0	0	0.00186	0.00186	0.00745	0.00186	0.00372	0.00186	0	0	0.00186	0.01117	0.0987	0.00559	0.03166	0.00372	0	0.00186	0	0	0	0	0	0.00559	0	0	0	0.00372	0	0	0.01676	0.01117	0.00186	0	0	0	0	0	0	0	0	0	0	0	0	0.00372	0	0
antisense_478	0	0	0	0	0	0	0	0	0	0	0	0	0	-0.00186	0	0	0	0	-0.00372	0	0	0	-0.00186	0	0	0	-0.00186	-0.00186	0	0	-0.00745	-0.00372	-0.00186	-0.00186	0	0	0	0	0	0	0	0	-0.00186	0	-0.00186	0	-0.00186	0	0
sense_479	0	0	0	0	0	0	0	0	0	0	0	0	0	0	0	0	0.000932836	0	0	0	0	0	0	0	0	0	0	0.000932836	0	0	0	0	0	0	0	0	0	0	0	0	0	0	0	0	0	0	0	0.000932836	0
antisense_479	0	-0.00187	0	-0.00187	-0.0056	-0.000932836	-0.000932836	-0.00373	0	0	0	0	-0.00466	0	-0.00187	-0.01399	-0.03451	-0.01213	-0.0084	-0.02612	-0.03638	-0.01772	-0.29664	-0.97481	0	0	0	0	-0.000932836	0	0	0	0	0	0	0	0	0	0	-0.000932836	0	0	-0.000932836	0	0	0	0	0	0
sense_480	0.05607	0.30841	0.22617	0.0972	0.01869	0.00935	0.00374	0	0	0	0	0	0.00187	0	0.00374	0	0	0	0	0	0	0	0	0	0	0	0	0	0	0	0	0	0	0	0	0	0	0	0	0	0.00187	0	0	0	0.00187	0.00187	0	0	0
antisense_480	0	0	0	0	0	0	0	0	0	0	0	0	0	0	0	0	0	0	0	0	0	0	0	0	0	0	-0.00187	0	0	0	0	0	0	0	0	0	0	0	0	0	0	0	0	0	0	0	0	0	0
sense_481	0	0	0	0	0	0	0	0	0.00188	0	0	0	0	0	0	0	0	0	0	0	0	0	0	0	0	0	0	0	0	0	0	0	0	0	0	0	0	0	0	0	0	0	0	0	0	0	0	0	0
antisense_481	0	0	0	0	0	0	0	0	0	0	0	0	0	0	0	0	0	0	0	0	0	0	0	0	0	0	0	0	0	0	0	0	0	0	0	0	0	0	0	0	0	0	0	0	0	0	0	0	0
sense_482	0	0	0.00375	0.00563	0.00188	0	0	0	0	0.00375	0.00375	0.01876	0.09756	0	0.00375	0	0	0	0.00188	0.00375	0.00188	0	0	0	0	0.00375	0	0	0	0	0	0	0	0.00188	0.00188	0	0	0	0	0	0	0	0	0	0	0	0	0	0
antisense_482	0	0	0	0	0	0	0	-0.00375	0	0	0	0	0	0	0	0	0	-0.00188	-0.00375	0	0	0	0	0	-0.00188	0	0	0	0	0	0	0	0	0	0	0	0	0	0	0	0	-0.00188	-0.00188	-0.00563	0	0	0	-0.00188	-0.00375
sense_483	0.000940734	0	0	0	0	0	0	0	0	0	0	0	0	0.000940734	0	0.000940734	0	0	0	0	0	0	0	0.000940734	0	0	0	0.00564	0.00753	0.00376	0	0	0	0	0.000940734	0	0	0.00188	0.000940734	0.00282	0.000940734	0	0	0	0	0	0	0.000940734	0.00188
antisense_483	0	0	0	0	0	0	0	0	0	0	0	0	0	0	0	0	0	0	-0.000940734	0	0	0	0	0	0	0	0	0	0	0	0	0	-0.000940734	0	0	0	0	0	0	0	0	0	0	0	0	0	0	0	0
sense_484	0.00377	0	0.00188	0.00188	0	0.00753	0.00188	0	0	0	0	0	0	0.00188	0.00565	0.00188	0.0113	0.00565	0	0	0.00942	0	0	0.00188	0.00565	0.00565	0.00565	0	0	0	0	0	0	0	0	0	0	0	0	0	0	0.00188	0	0	0.00188	0.00188	0	0.00377	0
antisense_484	0	0	0	0	0	0	0	0	0	0	0	0	-0.00753	0	0	0	0	0	-0.00188	0	0	0	0	0	0	0	0	0	0	-0.00377	0	0	-0.0452	-0.0113	0	0	0	0	0	0	0	0	-0.00188	0	0	0	0	0	0
sense_485	0	0	0	0	0	0	0	0	0	0	0	0	0	0	0	0	0.00188	0	0.00188	0.00188	0	0	0	0	0	0	0	0	0	0	0	0	0	0	0	0	0	0	0	0	0	0	0	0	0	0	0	0	0
antisense_485	0	0	0	0	0	0	0	0	0	0	0	0	0	0	0	0	0	0	0	0	0	0	0	0	0	0	0	0	0	0	0	0	0	0	0	0	0	0	0	0	0	0	0	0	0	0	0	0	0
sense_486	0	0	0	0	0	0	0.00189	0	0	0	0	0	0	0	0	0	0	0.00189	0.00189	0	0	0	0	0	0	0	0	0	0	0	0.00379	0.00189	0	0	0	0	0.00189	0	0	0	0	0	0	0	0.00947	0.00379	0.00947	0	0
antisense_486	0	0	0	0	0	0	0	0	0	0	0	0	0	0	0	0	0	0	0	0	0	0	0	0	0	0	0	0	0	0	0	0	0	0	0	0	0	0	0	0	0	0	0	0	0	0	0	0	0
sense_487	0	0	0	0	0	0	0	0	0	0	0	0	0	0	0	0	0	0	0	0	0	0	0	0	0	0	0	0	0	0	0	0	0	0	0	0	0	0	0	0	0	0	0	0.0019	0	0	0	0	0
antisense_487	0	0	0	0	0	0	0	0	0	0	0	0	0	0	0	0	0	0	0	0	0	0	0	-0.0019	0	0	0	0	0	0	0	0	0	0	0	0	0	0	0	0	0	0	0	0	0	0	0	0	0
sense_488	0	0	0.0019	0	0	0.0019	0	0	0	0	0	0	0	0	0	0	0	0.00951	0	0.0057	0	0.0019	0.0019	0	0	0.0019	0	0	0.0019	0	0	0	0	0	0	0	0	0	0	0	0	0	0	0	0	0	0	0	0.0019
antisense_488	0	0	0	0	0	-0.0019	-0.0019	-0.0019	0	0	0	0	0	-0.0019	-0.0057	-0.0019	-0.0038	-0.0038	-0.01141	-0.05703	-0.13688	-0.28137	-0.01711	0	0	0	0	-0.0019	0	-0.01141	-0.0038	-0.0038	-0.0019	-0.0038	-0.01141	-0.0019	0	0	0	-0.0038	0	0	0	0	-0.0019	0	0	-0.0019	-0.0019
sense_489	0	0	0	0	0	0	0	0	0	0	0	0	0	0	0	0	0	0	0	0	0	0	0	0	0	0	0	0	0	0	0	0	0	0	0	0	0	0	0	0	0	0	0	0	0	0	0	0	0
antisense_489	0	-0.0019	-0.0019	0	-0.0019	-0.0019	-0.00381	-0.0019	-0.00571	-0.00381	-0.00762	0	0	0	0	0	-0.0019	0	0	0	0	0	0	0	0	-0.01524	-0.01524	-0.04571	-0.0819	-0.00381	-0.0019	0	0	-0.0019	0	0	0	0	0	0	-0.00381	0	-0.01143	-0.0019	0	0	0	0	0
sense_490	0.00191	0	0.00191	0.00382	0.01147	0.00191	0	0	0	0	0	0	0	0	0.00574	0.00191	0	0	0	0	0.00191	0.00191	0	0	0.00765	0.0153	0.00191	0.0153	0.00191	0	0	0.00191	0.00191	0.00191	0	0	0.00382	0	0	0	0	0	0	0	0	0	0	0	0
antisense_490	0	0	0	0	0	0	0	0	0	0	0	0	0	0	0	0	0	0	0	0	0	0	0	0	0	0	0	0	-0.00574	0	0	0	0	0	0	0	-0.00191	0	0	0	0	0	0	0	0	0	0	0	0
sense_491	0	0	0	0	0	0	0	0	0	0.00193	0	0	0	0	0	0	0	0	0	0	0	0.00193	0.00193	0.00193	0	0	0	0	0	0	0	0	0	0	0	0.00193	0.00385	0	0.00193	0	0	0	0	0	0	0	0	0.00193	0
antisense_491	0	0	0	0	0	0	0	0	0	0	0	0	-0.00193	0	0	0	0	0	0	0	-0.00193	-0.02312	-0.00578	-0.02312	-0.00578	0	0	-0.00193	0	0	0	0	0	0	-0.00193	0	0	0	-0.00385	-0.00193	-0.00193	0	0	0	0	0	0	0	-0.00193
sense_492	0	0	0	0	0	0	0	0	0	0	0	0	0	0	0	0	0	0	0	0	0	0	0	0	0	0	0	0	0	0	0	0	0	0	0	0	0	0	0	0	0	0	0	0	0	0	0	0	0
antisense_492	0	0	0	0	0	0	0	0	0	0	0	0	0	0	0	0	0	-0.00194	0	0	-0.00194	0	0	-0.00194	0	0	0	0	0	0	0	0	0	0	0	0	0	0	0	0	0	0	0	0	0	0	0	0	0
sense_493	0	0	0	0	0	0	0	0	0	0	0	0.00194	0	0	0	0	0	0	0	0	0	0	0	0	0	0	0	0	0	0	0	0	0	0	0	0	0.00194	0	0	0	0	0	0	0	0	0	0	0	0
antisense_493	0	0	0	0	0	0	0	0	0	0	0	0	0	0	0	0	0	0	0	0	0	0	0	0	0	0	0	0	0	0	-0.00194	0	0	0	0	0	0	0	0	0	0	0	0	0	0	0	0	0	0
sense_494	0.00195	0	0	0.00195	0.00389	0	0	0	0	0	0	0	0	0	0	0.00195	0.00195	0	0	0	0	0	0	0	0.00195	0.00195	0	0	0.00195	0	0.00195	0.00195	0.00389	0	0	0	0.00195	0.00195	0.00195	0.00195	0	0	0	0	0	0	0	0	0.00195
antisense_494	0	0	0	0	0	0	0	0	0	0	0	0	0	0	0	0	0	0	0	0	0	0	0	0	0	0	0	0	0	0	0	0	0	0	0	0	0	0	0	0	0	0	0	0	0	0	0	0	-0.00195
sense_495	0	0	0	0	0	0	0	0	0	0.00195	0	0	0.00586	0	0	0	0	0	0	0	0	0	0	0	0	0	0	0	0.00195	0	0	0	0	0	0	0	0	0	0	0.00195	0	0	0	0	0	0	0	0	0
antisense_495	0	0	0	0	0	0	0	0	0	0	0	0	0	0	-0.00195	0	0	0	0	0	0	0	0	0	0	-0.00195	0	0	0	-0.00195	0	0	0	0	0	0	0	0	0	0	0	0	-0.00195	0	0	0	0	0	0
sense_496	0.00195	0	0	0	0	0	0	0	0	0	0	0	0.00195	0	0.00195	0	0	0	0	0	0	0	0	0	0	0	0	0	0	0	0	0	0	0	0	0	0	0	0	0	0	0	0	0	0	0	0	0	0
antisense_496	0	0	0	0	0	0	0	0	0	0	0	0	0	0	0	0	0	0	0	0	0	0	0	0	0	0	-0.00391	0	0	0	0	0	0	0	0	0	-0.00195	0	0	0	0	0	0	0	0	-0.01367	-0.03125	-0.03906	-0.11133
sense_497	0	0	0	0	0	0	0	0	0	0	0	0	0	0	0	0	0	0.000392619	0.000392619	0	0.000785238	0	0	0	0	0	0.000392619	0.00275	0	0	0.000392619	0	0	0	0	0	0.01453	0.00353	0	0	0	0	0.00275	0.000785238	0	0.00118	0.000785238	0	0
antisense_497	-0.00157	-0.000785238	-0.000392619	-0.000785238	-0.000392619	0	-0.000785238	-0.00118	0	0	-0.000392619	-0.000392619	-0.000392619	-0.000392619	0	0	0	0	0	-0.000392619	-0.000392619	-0.000392619	-0.000392619	0	0	0	0	0	0	0	0	0	0	0	0	0	0	0	0	0	0	0	0	0	0	0	0	0	0
sense_498	0	0	0	0	0	0	0	0	0	0	0	0	0	0	0	0	0	0	0	0	0	0	0	0	0	0	0	0	0	0	0	0	0	0	0	0	0	0	0	0	0	0	0	0	0	0	0	0	0
antisense_498	0	0	0	0	0	0	0	0	0	0	0	0	0	0	0	0	0	0	0	0	-0.000673854	-0.00876	-0.00741	-0.01078	-0.01146	-0.00337	-0.000673854	-0.000673854	0	-0.00135	0	-0.00202	0	0	0	0	0	0	0	0	0	0	0	0	0	0	0	0	0
sense_499	0	0	0	0	0	0	0	0	0	0	0	0	0	0.00198	0	0	0	0	0	0	0	0	0	0	0	0	0	0	0	0	0	0	0	0	0	0	0	0	0	0	0	0	0	0	0	0	0	0	0
antisense_499	0	0	0	0	0	0	0	0	0	0	0	0	0	0	0	0	0	0	0	0	0	0	0	0	0	0	0	0	0	0	0	0	0	-0.00198	0	-0.00395	0	0	0	0	0	0	0	0	0	0	0	0	0
sense_500	0	0	0	0	0	0	0	0	0	0	0	0	0	0	0	0	0	0	0	0	0	0	0	0	0	0	0	0	0	0	0	0	0	0	0	0	0	0	0	0	0	0	0	0	0	0	0	0	0
antisense_500	0	0	0	-0.00395	-0.05336	-0.00791	0	0	0	0	0	0	0	0	0	0	0	0	-0.01976	-0.00198	-0.00395	0	-0.00198	0	0	0	0	0	0	0	0	0	0	0	0	0	0	0	0	0	0	0	0	0	0	0	0	0	0
sense_501	0	0	0	0	0	0	0	0	0	0	0	0	0.00396	0	0.00198	0	0	0	0	0	0	0	0	0	0	0	0	0.00198	0	0	0.00396	0.00198	0	0.00198	0.00198	0.00198	0	0.00198	0.00198	0.00198	0	0	0	0	0	0	0	0	0.00198
antisense_501	0	0	0	0	0	0	0	0	0	0	0	0	0	0	0	-0.00396	0	0	0	0	0	0	0	0	0	0	0	0	-0.00198	0	0	0	0	0	0	0	-0.00396	0	0	0	0	0	0	0	0	0	-0.00198	0	0
sense_502	0	0	0	0	0	0	0	0.00199	0	0	0	0	0	0	0	0	0	0	0.00199	0.00199	0	0	0	0.00596	0.00994	0	0	0	0	0	0	0	0	0	0	0	0	0	0	0	0	0	0	0	0	0	0	0	0
antisense_502	0	0	0	0	-0.00199	0	0	0	0	0	0	0	0	0	0	0	0	0	0	0	0	0	0	0	0	0	0	0	0	0	0	0	0	0	0	0	0	0	0	0	0	0	0	0	0	0	0	0	0
sense_503	0	0	0	0.000716846	0	0	0.000716846	0.00143	0.000716846	0	0.000716846	0.000716846	0.00215	0.00287	0	0	0	0	0	0.00143	0	0.000716846	0	0	0	0.000716846	0.00143	0	0	0	0	0	0	0	0	0.000716846	0	0	0	0	0	0	0	0	0	0	0	0	0
antisense_503	0	0	0	0	0	0	0	0	0	0	0	0	0	0	0	0	0	0	0	0	0	0	0	0	0	0	0	0	0	0	0	0	0	0	0	0	0	0	0	0	0	0	0	0	0	0	0	0	0
sense_504	0.00199	0	0	0.00596	0	0.00398	0.00199	0	0.00199	0	0.00199	0	0	0	0	0	0	0.00199	0	0.00199	0.00199	0	0	0	0.00199	0	0	0.00199	0	0	0	0	0	0	0	0	0	0.00199	0	0	0	0	0	0.00199	0	0	0.00398	0	0.01392
antisense_504	0	0	0	0	-0.00199	0	0	0	0	0	0	0	0	0	0	0	0	0	0	0	0	0	0	0	0	0	0	0	0	0	0	0	0	0	0	0	0	0	0	0	0	0	0	0	0	0	0	0	0
sense_505	0	0	0	0	0.02605	0.00601	0	0	0	0	0	0	0	0	0	0	0	0	0	0	0	0	0	0	0	0	0	0	0	0	0	0	0	0	0	0	0	0	0	0	0	0	0	0	0	0	0	0	0
antisense_505	0	0	-0.002	-0.002	0	0	0	0	0	0	0	0	0	-0.00601	-0.00802	0	-0.002	0	-0.002	0	0	0	0	-0.00601	-0.01603	-0.2986	-0.3988	-0.17435	-0.00601	-0.01403	-0.01002	-0.02204	-0.06814	-0.00401	-0.002	-0.03006	0	-0.002	0	0	0	0	0	0	0	0	0	0	0
sense_506	0	0	0	0	0	0	0	0	0	0	0	0	0	0	0	0	0	0	0	0	0	0	0	0	0	0.00201	0.00201	0.00201	0	0	0	0	0	0	0	0	0	0.00201	0	0.00201	0	0	0.00201	0.01207	0	0	0.00201	0	0
antisense_506	-0.00402	0	-0.00201	0	0	-0.00201	0	0	0	0	0	0	0	0	0	0	0	0	0	0	0	0	0	0	0	0	0	0	0	0	0	0	0	0	0	0	0	0	0	0	0	0	0	0	0	0	0	0	0
sense_507	0.00403	0.00403	0.00605	0.00202	0	0	0	0	0	0	0	0	0	0	0	0	0	0	0	0	0	0	0	0	0	0	0	0	0	0	0	0	0	0	0	0	0	0	0	0	0	0	0	0	0	0	0	0	0
antisense_507	-0.0121	-0.04032	-0.01815	-0.04032	-0.01411	-0.0121	-0.00202	-0.00202	0	-0.00806	-0.0121	-0.01613	0	-0.01613	-0.02621	-0.28427	-0.14315	-0.02419	-0.0121	-0.04032	-1.26008	-0.09476	-0.04234	-0.47984	-1.68347	-1.21169	-4.31048	-0.01411	-0.03427	-0.00403	-0.02016	-0.01008	-0.01008	-0.01008	-0.00605	-0.00806	-0.01411	-0.02621	-0.01411	-0.03226	-0.00202	0	0	0	-0.00403	-0.00202	-0.00202	-0.01411	-0.00403
sense_508	8.17194e-05	0.000163439	0	8.17194e-05	0	0	0	0	8.17194e-05	0	0	0	0	0	0	0.000163439	0.000408597	0.000245158	8.17194e-05	0	0	0.000572036	0	0	0.000326878	8.17194e-05	0	0.000245158	0	8.17194e-05	0	0	0	0	8.17194e-05	0.00106	8.17194e-05	0	0	0	0	0	0	0.000245158	0.000245158	0	0.000163439	0.000163439	8.17194e-05
antisense_508	0	0	0	0	0	0	0	0	0	0	0	0	0	0	-8.17194e-05	-8.17194e-05	0	-8.17194e-05	0	0	0	0	0	0	0	0	0	0	0	0	0	0	0	0	0	0	0	0	0	0	0	0	0	0	0	0	0	0	0
sense_509	0	0	0	0.00101	0	0	0	0	0	0	0	0	0	0	0	0	0.00101	0	0	0.00101	0	0	0	0.00202	0	0.00101	0	0.00101	0.00404	0.00607	0.00202	0	0	0	0	0	0	0	0	0	0	0	0	0	0	0	0	0.00101	0
antisense_509	0	0	0	0	0	0	-0.00101	-0.00101	0	0	0	0	0	0	0	0	0	0	0	-0.00101	-0.00506	-0.00101	-0.00101	0	0	0	-0.00101	0	0	0	0	0	0	0	0	0	0	0	0	0	0	0	0	0	0	-0.00101	0	0	0
sense_510	0	0	0	0	0	0	0	0	0	0	0	0	0	0	0	0.00203	0	0	0	0	0	0.00203	0.08925	0.00203	0	0	0	0	0	0	0	0.00203	0	0	0	0	0	0	0	0	0	0	0	0	0	0	0	0	0
antisense_510	0	0	-0.00203	0	0	0	0	0	0	0	0	0	0	0	0	0	0	0	0	0	0	0	0	0	0	0	0	0	0	0	0	-0.00203	-0.00203	-0.00203	-0.00203	0	-0.00203	0	0	0	0	0	0	0	0	0	0	0	0
sense_511	0.29204	0.94559	0.7391	1	0.09636	0.00557	0	0	0.000655523	0	0	0.000327761	0	0	0	0	0	0	0.000327761	0	0	0	0	0.000327761	0.000327761	0	0.000327761	0.000327761	0.000327761	0.00295	0.00131	0.000655523	0.000983284	0.000327761	0.000327761	0.000655523	0.000655523	0.00131	0.000327761	0.000327761	0.000327761	0.00131	0.000983284	0	0	0	0	0	0
antisense_511	0	0	-0.000327761	0	0	0	0	0	0	0	0	0	0	0	0	0	0	-0.000327761	0	0	0	0	0	0	0	-0.000327761	-0.000655523	0	0	0	0	-0.000327761	0	0	0	0	0	0	0	0	0	0	0	0	0	0	0	0	0
sense_512	0	0	0	0	0.000209118	0.000627353	0.000418235	0.000209118	0	0.000627353	0	0	0.00083647	0.01004	0.01004	0.00167	0	0	0	0	0	0	0	0.00125	0	0	0	0	0	0	0	0	0	0	0	0	0	0.00565	0.00105	0.00083647	0.00188	0.13718	0.01987	0.0069	0.00083647	0.000209118	0	0	0
antisense_512	0	-0.000418235	-0.000418235	-0.000418235	0	0	0	0	0	0	0	0	0	0	-0.00146	-0.00397	-0.00188	-0.000627353	-0.000209118	-0.000418235	-0.000209118	-0.000209118	-0.000627353	-0.00146	-0.00188	-0.00125	-0.00125	-0.00125	0	-0.000418235	0	-0.000209118	-0.00083647	-0.000627353	0	0	-0.00125	-0.000209118	0	0	0	0	0	0	-0.000627353	-0.000627353	0	-0.00125	-0.00083647
sense_513	0.00818	0	0.00204	0	0	0	0	0	0.00204	0.00204	0.00409	0.00204	0	0	0	0	0	0	0.00818	0	0	0	0	0	0.00409	0	0.00409	0.00204	0	0	0	0	0	0	0	0	0	0	0	0	0	0	0	0.00204	0	0	0.00204	0	0
antisense_513	0	0	0	0	0	0	0	0	0	0	0	0	0	0	0	0	0	-0.00204	0	-0.00204	-0.00204	0	0	0	0	0	0	-0.00409	0	0	0	0	0	0	0	0	0	0	0	0	0	-0.02454	-0.182	-0.37014	-0.00409	-0.00204	-0.00613	0	-0.00613
sense_514	6.8171e-05	6.8171e-05	6.8171e-05	0.000136342	0.000136342	0.000204513	0.000136342	0.000613539	0.000340855	0.000409026	0.000749881	0.00382	0.0013	0.00123	0.000340855	0.000136342	6.8171e-05	0.000204513	0.00375	6.8171e-05	0	0.000136342	0	6.8171e-05	0	0	0	0	0	0	0	0	0	0	0	6.8171e-05	0	0	0	6.8171e-05	0	0	0	0.000136342	0.0107	0.01043	0.000272684	6.8171e-05	0.00102
antisense_514	0	0	0	0	0	0	0	-6.8171e-05	0	0	0	0	0	0	0	0	0	0	0	0	0	0	0	0	0	0	0	0	0	0	0	0	0	0	0	0	0	0	0	0	0	0	0	0	0	0	0	0	0
sense_515	0	0.00206	0.00206	0	0.00617	0.00412	0	0	0	0.00412	0	0	0	0.00206	0	0	0	0	0	0	0	0	0	0	0	0	0	0	0	0	0	0	0	0	0.00206	0	0	0	0	0	0	0	0	0	0	0	0	0	0
antisense_515	0	0	0	0	-0.00206	0	0	-0.00412	0	0	0	0	0	0	0	-0.00206	0	0	0	0	-0.00617	-0.03086	-0.35802	-0.77366	-0.01235	-0.00412	-0.08642	-0.00412	-0.01235	-0.02058	-0.05761	-0.01235	0	-0.00206	0	-0.00617	-0.00412	-0.00206	0	0	0	0	0	0	0	0	0	0	0
sense_516	0	0	0	0	0	0	0.00206	0.00206	0	0	0	0	0	0	0	0	0	0	0	0	0	0	0	0	0	0	0	0	0	0	0	0	0	0	0	0	0.00206	0	0	0	0	0	0	0	0	0	0.00206	0	0
antisense_516	0	0	0	0	0	0	0	0	0	0	0	0	0	0	0	0	-0.00206	-0.2	-0.05979	0	0	-0.00206	0	0	0	0	0	-0.00206	0	0	0	0	0	0	0	0	0	0	0	0	0	0	0	0	0	0	0	0	0
sense_517	0.000687285	0.000687285	0	0.00687	0.01443	0.00756	0.00412	0.00344	0.01512	0.000687285	0.00137	0	0	0	0	0	0	0.000687285	0.000687285	0	0	0	0	0	0	0	0.000687285	0	0.000687285	0.00206	0.00412	0	0.00206	0	0	0	0	0.000687285	0	0.00137	0	0	0.00137	0	0.000687285	0.000687285	0.000687285	0.000687285	0
antisense_517	0	0	0	0	0	0	0	0	0	0	0	0	0	0	0	0	0	0	-0.00137	0	-0.00137	-0.00275	0	0	0	-0.000687285	0	0	-0.00412	-0.00344	0	0	0	0	0	0	0	0	0	0	0	0	0	0	0	0	0	-0.000687285	0
sense_518	0.00167	0	0	0	0.00167	0	0	0	0	0.00167	0	0	0.00167	0.01336	0.00167	0.00334	0	0	0.00167	0	0	0	0	0	0	0	0	0	0	0.00167	0	0	0	0.00167	0	0.00167	0.00334	0.00167	0	0	0	0	0	0	0	0	0	0	0
antisense_518	0	0	0	0	0	0	0	0	-0.00167	0	-0.00167	0	0	0	0	0	-0.00501	-0.04674	-0.3005	-0.10351	-0.00668	-0.00167	0	0	0	0	0	0	0	0	0	0	0	0	0	0	0	0	0	0	0	0	0	0	0	0	0	0	0
sense_519	0	0	0	0.00208	0	0	0	0	0	0	0	0	0	0	0	0	0	0.00625	0	0	0	0	0	0	0	0	0	0	0	0	0	0	0	0	0	0	0	0	0	0	0	0	0	0	0	0	0	0	0
antisense_519	0	0	0	0	0	0	0	0	0	0	0	0	0	0	0	0	0	0	0	0	0	0	0	0	0	0	0	0	0	0	0	0	0	0	0	0	0	0	-0.00208	0	0	0	0	0	0	0	0	0	0
sense_520	0	0.000521648	0	0	0	0.000521648	0	0	0	0.00209	0	0	0.000521648	0	0	0	0.00156	0.000521648	0.00261	0	0	0	0.000521648	0	0.000521648	0	0.000521648	0	0	0	0	0	0	0	0	0	0	0	0	0	0	0	0	0	0	0	0	0	0
antisense_520	-0.00209	-0.01982	-0.01878	-0.02295	-0.00261	-0.00104	-0.00104	0	0	0	0	0	0	0	0	0	0	0	0	0	0	0	0	0	0	0	0	0	0	0	0	0	0	0	0	0	0	0	0	0	0	0	0	0	0	-0.000521648	0	0	0
sense_521	0	0	0	0	0	0	0	0	0	0	0	0	0	0	0	0	0	0	0	0.00209	0	0	0	0	0	0	0	0	0.00209	0	0	0	0	0	0	0	0	0	0	0	0	0	0	0	0	0	0	0	0
antisense_521	0	0	0	0	0	0	0	0	0	0	0	0	0	0	0	0	-0.00418	-0.00209	0	0	-0.00209	0	0	0	0	0	0	0	0	0	0	0	0	0	0	0	0	0	0	0	0	0	0	0	0	0	0	0	0
sense_522	0	0	0.00418	0.00209	0	0	0	0	0.01255	0.01255	0	0.00209	0.02929	0.03975	0.00628	0.00209	0	0	0	0	0	0	0	0	0	0	0	0	0.00209	0	0	0.08787	0.01464	0.00209	0.00628	0	0	0	0	0	0	0	0	0.00209	0	0	0.00418	0.00209	0
antisense_522	0	0	-0.00837	0	0	0	0	0	0	0	-0.00209	0	-0.00209	-0.00209	0	-0.00209	0	-0.00209	0	0	0	0	0	0	-0.11088	-0.00628	-0.02301	-0.00628	0	0	0	0	0	0	-0.00209	-0.01464	0	0	0	0	0	0	0	0	0	0	0	0	0
sense_523	0	0	0	0	0	0	0	0	0	0	0	0	0	0	0	0	0	0	0	0	0	0	0	0	0	0	0	0	0	0	0	0	0	0	0	0	0	0	0	0	0	0	0	0	0	0	0	0	0
antisense_523	0	0	0	0	0	0	0	0	0	0	0	0	0	0	0	0	0	0	0	0	0	0	0	0	0	0	0	0	0	0	0	0	0	0	0	0	0	0	0	0	0	0	0	0	0	0	0	0	0
sense_524	0	0	0	0	0	0	0	0	0	0	0	0	0	0	0	0	0	0	0	0	0	0	0	0	0	0	0	0	0	0	0	0	0	0	0	0.00132	0	0	0	0	0	0	0	0	0	0	0	0	0.00263
antisense_524	0	0	0	0	0	-0.00132	0	0	0	0	0	0	0	0	-0.00658	-0.08947	-0.00132	0	0	0	0	0	-0.00132	0	0	0	0	-0.00263	0	-0.00132	0	0	0	0	0	0	0	0	0	0	0	0	0	0	0	0	0	0	0
sense_525	0	0	0	0	0	0	0	0	0	0	0	0	0	0	0	0	0	0	0	0	0	0	0	0	0	0	0	0	0	0	0	0	0	0	0	0	0	0	0	0	0	0	0	0	0	0	0	0	0
antisense_525	0	0	0	0	0	0	0	0	0	0	0	0	0	0	0	0	0	0	0	0	-0.00211	0	0	0	0	0	0	0	0	0	0	0	0	-0.00211	-0.02737	0	0	0	0	0	0	0	0	0	0	0	0	0	0
sense_526	0	0	0	0	0	0	0	0	0	0	0	0	0	0	0	0	0	0	0	0	0	0	0.00634	0	0	0	0	0	0	0	0	0	0	0	0	0	0	0	0	0	0	0	0	0	0	0	0	0	0
antisense_526	0	0	0	0	0	-0.00211	0	0	0	0	0	0	0	0	0	0	0	0	-0.00211	0	-0.00846	-0.01057	-0.00211	0	0	0	0	-0.00423	-0.02537	-0.11416	-0.02114	-0.0148	-0.0148	-0.09514	-0.16068	-0.00211	0	0	0	0	0	-0.00211	-0.01057	0	0	0	0	0	0
sense_527	0	0	0	0	0	0	0	0	0	0.000728332	0	0	0	0	0	0	0	0	0	0	0	0	0	0	0	0	0	0	0	0	0	0	0	0	0	0	0	0	0	0	0	0	0	0	0	0	0	0	0
antisense_527	-0.00146	0	0	0	0	0	0	0	0	0	0	0	0	0	0	0	0	-0.000728332	0	-0.000728332	0	0	0	0	0	0	0	0	0	0	0	0	0	0	-0.000728332	0	0	0	0	0	0	-0.000728332	-0.000728332	0	-0.01894	-0.000728332	-0.00218	0	0
sense_528	0.00107	0	0	0	0	0	0	0	0	0	0.00107	0	0.00107	0.00107	0	0.00107	0	0.00429	0.00644	0	0	0	0	0	0	0	0.00107	0	0.00107	0.00429	0	0.00215	0	0	0	0.00107	0.00644	0	0	0.00322	0.62124	0.05901	0.05794	0.00107	0	0.00107	0	0.00107	0
antisense_528	-0.00107	-0.00215	-0.00322	-0.00107	-0.00107	0	-0.01502	-0.00751	-0.00215	0	-0.00322	-0.00107	-0.00429	-0.00107	0	-0.00107	-0.00751	-0.00429	0	-0.00107	-0.00107	-0.00429	-0.00322	-0.00322	-0.02575	-0.06223	-0.01073	0	-0.00107	-0.01288	-0.03004	-0.12446	-0.00966	-0.00429	-0.00107	-0.00107	0	0	-0.00215	0	-0.00858	-0.00429	0	0	0	0	0	0	-0.01073
sense_529	0.00215	0	0	0.00215	0.00215	0.00215	0	0	0	0	0.00215	0	0	0	0	0	0	0	0	0.00215	0.00429	0.00215	0	0	0	0	0	0	0	0	0	0	0	0	0	0	0	0.00215	0	0	0	0.00215	0	0	0.00215	0	0	0	0
antisense_529	0	0	0	0	0	0	-0.00215	0	0	0	-0.00215	0	0	0	0	-0.00215	-0.00429	0	0	-0.00429	-0.00858	-0.09442	-0.33047	-0.02146	0	0	-0.00858	-0.01073	-0.01288	0	0	0	0	0	0	-0.00215	0	0	0	0	0	0	0	0	0	0	0	0	0
sense_530	0	0	0	0	0	0	0	0	0	0	0.00215	0	0	0.0043	0.0086	0.01075	0	0	0.00215	0	0	0.00645	0	0.00215	0	0	0	0	0	0	0	0.00215	0	0	0	0	0	0	0	0	0	0	0	0	0	0	0	0	0
antisense_530	0	0	0	-0.00215	0	0	0	0	0	-0.00215	0	0	0	0	0	0	0	0	-0.00215	0	0	0	-0.00215	0	0	-0.0043	-0.00215	-0.01505	0	-0.00215	0	-0.0043	0	0	0	-0.00215	-0.00215	0	0	0	-0.0043	-0.00215	0	0	0	-0.00215	0	-0.00215	-0.00645
sense_531	0.00216	0	0.00216	0	0.00433	0	0	0	0	0	0	0	0.00216	0	0	0	0	0.00433	0	0	0	0	0	0	0.00216	0.01299	0	0.00433	0	0	0.00216	0.00216	0.00866	0.00649	0	0.00216	0	0.00216	0.02381	0.00649	0	0	0	0	0.00216	0	0	0	0
antisense_531	0	0	0	0	0	0	0	0	0	0	0	0	0	0	0	0	0	0	0	0	0	0	0	0	0	0	0	0	0	0	0	0	0	0	0	0	0	-0.00216	0	0	0	0	0	0	0	0	0	0	0
sense_532	0	0	0.00216	0	0	0	0	0	0	0	0	0	0	0	0	0	0	0	0	0	0	0	0	0	0	0	0	0	0	0	0	0	0	0	0	0	0	0	0	0	0	0	0	0	0	0	0	0	0
antisense_532	0	0	0	-0.00216	0	-0.00216	0	0	0	0	0	0	0	0	0	0	0	-0.00216	0	0	-0.00216	-0.00216	0	0	0	0	-0.07792	-0.04113	-0.28571	-0.58442	-0.04762	-0.01515	-0.01299	-0.08009	-0.01515	-0.10606	0	0	-0.00216	-0.00216	0	-0.00216	0	0	0	0	-0.00649	-0.00433	0
sense_533	0	0	0	0.000733138	0	0	0	0	0	0	0.000733138	0	0	0	0	0	0	0	0	0	0	0	0	0	0	0	0	0	0	0	0	0	0	0	0	0.000733138	0	0	0	0	0	0	0	0	0.00147	0.00293	0.000733138	0	0.000733138
antisense_533	0	0	0	0	0	0	0	0	0	0	0	0	0	0	0	0	0	0	0	0	0	0	0	0	0	0	0	0	0	0	0	0	0	0	-0.000733138	-0.000733138	-0.00953	-0.000733138	-0.0154	0	0	0	0	0	0	0	0	0	0
sense_534	0	0	0	0	0	0	0	0	0	0	0.00217	0	0	0.00434	0.00868	0.00651	0.00434	0.01085	0.00217	0	0	0	0	0	0	0	0	0	0	0	0	0	0	0	0	0	0	0	0	0	0	0	0	0	0	0	0	0	0
antisense_534	0	0	0	0	0	0	0	0	0	0	0	0	0	0	-0.00434	0	0	0	-0.00217	-0.37093	-0.02386	-0.00651	-0.0282	-0.03254	0	0	0	0	0	0	0	-0.01302	0	-0.01085	-0.00217	0	0	0	0	0	0	0	0	0	0	0	0	0	0
sense_535	0	0	0	0	0	0	0	0	0	0	0	0	0	0	0	0	0	0	0	0	0	0	0	0	0	0	0	0	0	0	0	0	0	0	0	0	0	0	0	0	0	0	0	0	0	0	0	0	0
antisense_535	0	0	0	0	0	0	0	0	0	0	0	0	0	0	0	0	0	0	0	0	0	0	0	0	0	0	0	0	0	0	0	0	0	0	0	0	0	0	0	0	0	0	0	0	0	0	0	0	0
sense_536	0	0	0	0	0	0	0	0	0	0	0	0	0	0	0	0	0	0	0	0	0	0	0	0	0	0	0	0	0	0	0	0	0	0	0	0	0	0	0	0	0	0	0	0	0	0	0	0	0
antisense_536	0	0	0	0	0	0	0	0	0	0	0	0	0	0	0	0	0	-0.00219	0	0	0	0	0	0	0	0	0	0	0	0	0	0	0	0	0	0	0	0	0	0	0	0	0	0	0	0	0	0	0
sense_537	0	0	0	0	0	0	0	0.00179	0	0	0	0	0	0	0	0	0	0	0.000895255	0	0	0	0	0	0	0	0	0	0	0	0	0	0	0	0	0	0	0	0	0	0	0	0	0	0.00179	0	0	0	0
antisense_537	0	0	0	0	0	0	0	0	-0.000895255	-0.000895255	0	0	0	0	0	0	0	0	0	0	0	0	0	0	0	0	0	0	0	0	0	0	0	0	0	0	0	0	0	0	0	0	0	0	0	0	0	0	0
sense_538	0	0	0	0	0.00188	0.00565	0.00188	0.0113	0.00565	0	0	0.00942	0	0	0.00188	0.00565	0.00565	0.00565	0	0	0	0	0	0	0	0	0	0	0	0	0	0	0.00188	0	0	0.00188	0.00188	0	0.00377	0	0	0.00188	0.00188	0	0	0.00942	0	0	0.00188
antisense_538	0	0	0	-0.00753	0	0	0	0	0	-0.00188	0	0	0	0	0	0	0	0	0	0	-0.00377	0	0	-0.0452	-0.0113	0	0	0	0	0	0	0	0	-0.00188	0	0	0	0	0	0	0	0	0	0	0	0	0	0	0
sense_539	0	0	0	0	0	0	0	0	0	0	0	0	0	0	0	0	0	0	0	0	0.0022	0	0	0	0	0	0	0	0	0	0	0	0	0	0	0	0	0	0	0	0	0	0	0	0	0	0	0	0
antisense_539	0	0	-0.0022	0	0	0	0	0	-0.0022	0	0	0	0	0	0	0	0	0	-0.0022	0	-0.0022	0	0	0	0	0	0	0	0	0	0	0	0	0	0	0	0	0	0	0	0	0	0	0	0	0	0	0	0
sense_540	0	0	0	0	0	0	0	0	0	0	0	0.00222	0.00222	0.00444	0	0	0	0.00222	0	0	0	0	0	0	0	0	0	0	0	0	0	0	0	0	0	0	0.00222	0	0	0	0	0	0	0	0	0	0	0	0
antisense_540	0	0	0	0	0	0	0	0	0	0	0	0	0	0	0	0	0	0	0	0	0	0	0	0	0	0	0	0	0	0	0	0	0	0	0	0	0	0	0	0	0	0	0	0	0	0	0	-0.00444	0
sense_541	0	0	0	0	0	0.0025	0	0	0	0	0	0	0	0	0	0	0	0	0	0	0	0	0	0	0	0	0	0	0	0	0	0	0	0	0	0	0	0	0	0.00125	0.00375	0.01124	0.0025	0.01748	0.00375	0.01124	0	0	0.0025
antisense_541	0	0	-0.00125	0	-0.00125	-0.00125	-0.00375	0	0	0	-0.00125	0	0	0	0	0	-0.00125	0	0	0	-0.00749	-0.00499	-0.00624	-0.0025	-0.00499	-0.01998	0	0	0	0	0	0	0	0	0	0	0	0	0	0	0	0	0	-0.00125	0	0	0	0	0
sense_542	0.00446	0	0	0	0	0	0	0.00223	0.00223	0	0	0	0	0	0	0	0	0	0	0	0	0	0	0	0	0	0	0	0	0	0	0	0	0	0	0	0	0	0	0	0	0	0	0	0	0	0.00223	0	0
antisense_542	-0.00223	0	0	0	0	-0.00223	-0.00223	0	-0.00223	0	-0.02455	-0.01116	-0.00223	0	0	-0.00446	0	0	0	-0.00223	0	0	0	0	-0.01563	0	0	0	-0.00223	0	0	0	0	0	0	0	0	-0.00223	0	0	0	0	-0.00223	0	0	0	0	0	0
sense_543	0	0	0	0	0	0	0	0	0	0	0	0	0	0	0	0	0	0	0	0	0	0	0	0.00225	0.0045	0.00225	0.00676	0.00225	0	0.00225	0	0	0	0	0	0	0	0	0	0	0	0	0	0	0	0	0	0	0
antisense_543	0	0	0	-0.00225	0	0	0	-0.0045	0	0	0	0	0	0	0	0	0	0	0	0	-0.01577	0	0	0	0	0	0	-0.00225	0	0	0	0	0	0	0	0	0	0	0	0	0	0	0	0	0	0	0	0	0
sense_544	0	0	0	0	0	0	0	0	0	0	0	0	0	0	0	0	0	0.00454	0	0	0	0	0	0	0	0	0	0	0	0	0	0	0	0	0	0	0	0	0	0	0	0	0	0	0	0	0	0	0.00227
antisense_544	0	0	0	0	0	0	0	0	0	0	0	0	0	0	0	0	0	0	0	0	0	0	0	0	0	0	0	0	0	0	0	0	0	0	0	0	0	0	0	0	0	0	0	0	0	0	0	0	0
sense_545	0	0	0	0	0	0	0	0	0	0	0	0	0.00227	0	0.00227	0	0	0	0	0	0	0	0	0	0	0	0	0.00227	0.00455	0	0	0	0	0	0	0	0	0	0	0	0	0.00682	0.00227	0	0.00227	0.04091	0.01818	0.00227	0
antisense_545	0	0	0	0	0	0	0	0	0	0	0	0	0	0	0	0	0	0	0	0	0	0	0	0	0	0	0	0	0	0	0	0	0	0	0	0	0	0	0	0	0	0	0	0	0	0	0	0	0
sense_546	0	0	0	0	0	0	0	0	0.00228	0	0	0	0	0	0.00228	0	0	0	0	0	0	0	0	0	0	0	0	0	0	0	0	0	0	0	0	0	0	0	0	0	0	0	0	0	0	0	0	0	0
antisense_546	0	0	0	0	0	0	0	0	0	0	0	0	0	0	0	0	0	0	0	0	0	0	0	0	0	0	0	0	0	0	0	0	0	0	0	0	0	0	0	0	0	0	0	0	0	0	0	0	0
sense_547	0	0	0	0	0	0	0	0	0	0.0137	0.04566	0.00913	0	0	0.00228	0	0.00228	0	0.00685	0	0	0	0	0	0	0	0	0	0.00457	0.00228	0	0	0	0	0	0	0	0	0	0	0	0	0	0	0	0	0	0	0
antisense_547	0	0	0	0	0	0	0	0	0	0	0	0	0	-0.00228	0	0	0	-0.00685	-0.06164	-0.09361	-0.00228	-0.00228	0	0	0	0	-0.00228	0	0	0	0	-0.00228	-0.00228	0	0	0	0	0	-0.00228	0	0	0	0	0	0	0	0	0	0
sense_548	0	0	0	0	0	0	0	0	0	0	0	0	0	0	0	0	0	0	0.0023	0	0	0	0	0	0.00922	0	0.0023	0	0	0	0	0	0	0	0	0	0	0	0	0	0	0	0.0023	0	0	0	0.00691	0	0
antisense_548	-0.0023	-0.00922	0	0	0	0	-0.0023	0	0	0	0	0	0	0	0	0	0	0	0	0	0	0	0	0	0	0	0	0	0	0	0	0	0	-0.0023	0	0	0	0	0	0	0	0	0	0	0	0	0	0	0
sense_549	0	0	0	0	0	0	0	0	0	0	0	0	0	0	0	0	0	0	0	0	0	0	0	0	0	0	0	0	0	0	0	0	0	0	0.000463392	0	0.000463392	0	0	0	0	0	0	0	0	0	0	0	0
antisense_549	0	0	0	0	0	0	0	0	0	0	0	0	0	0	0	0	0	0	0	-0.000463392	-0.000926784	0	0	0	0	0	0	0	-0.000463392	0	0	-0.000463392	0	0	0	0	0	0	0	0	0	0	0	0	0	0	0	0	0
sense_550	0	0	0	0	0	0	0	0	0	0.00231	0	0	0	0.00231	0	0	0	0	0	0	0	0.00231	0	0	0	0.00231	0	0	0	0	0	0	0	0	0	0	0	0	0	0	0	0	0	0.00231	0.00231	0.00231	0	0	0
antisense_550	0	0	0	0	0	0	0	0	0	0	0	0	0	0	0	0	0	0	0	0	0	0	0	0	0	0	0	0	0	0	0	0	0	-0.00231	0	0	0	0	0	0	0	0	0	-0.00231	0	0	0	0	0
sense_551	0	0	0	0	0	0.00231	0	0	0	0	0	0	0	0	0	0	0	0	0	0	0	0	0	0	0	0	0	0	0	0	0	0.00231	0	0	0	0	0	0	0	0	0	0	0	0	0	0.00231	0	0	0.00231
antisense_551	0	0	0	0	0	0	0	0	0	0	0	0	0	0	0	0	-0.00231	0	0	0	0	0	-0.0162	-0.05324	-0.35185	0	0	0	0	0	0	0	0	0	0	0	0	0	0	0	0	0	0	0	0	0	0	0	0
sense_552	0	0	0	0	0	0	0	0	0	0	0	0	0	0.00232	0	0	0	0	0	0	0	0	0	0	0	0	0	0	0	0	0	0	0	0	0	0	0	0	0	0	0	0	0	0	0	0	0	0	0
antisense_552	0	0	0	0	0	0	0	0	0	0	0	0	0	0	0	0	0	0	0	0	0	0	0	0	0	-0.00232	0	0	0	0	0	0	0	0	0	0	0	0	0	0	0	0	0	0	0	0	0	0	0
sense_553	0	0	0	0	0	0	0	0	0	0	0	0	0	0	0	0	0	0	0	0	0	0	0	0	0	0	0	0	0	0	0	0	0	0	0	0	0	0	0	0	0	0	0	0	0	0	0	0	0
antisense_553	-0.05581	-0.02326	-0.0186	-0.01628	-0.00465	0	-0.00233	-0.00698	-0.00233	0	0	0	-0.00233	0	-0.00465	0	-0.00465	0	-0.00465	-0.00465	-0.00233	0	0	-0.00465	-0.01395	-0.09767	-0.02558	-0.01628	0	-0.00233	-0.01628	-0.01163	-0.00698	-0.14651	-0.04419	-0.00698	-0.0186	-0.00233	0	-0.00233	-0.00233	-0.00698	-0.00233	-0.00233	0	0	0	0	0
sense_554	0	0	0	0	0	0.00233	0	0	0	0	0.0093	0	0.00465	0.01628	0	0.00465	0	0	0.00233	0	0.00233	0	0	0.0093	0	0	0	0	0	0	0	0	0	0	0	0	0.00233	0	0.00233	0	0	0	0	0	0.00465	0	0	0	0
antisense_554	0	0	0	0	0	0	0	0	0	0	0	0	0	0	0	0	0	0	0	0	0	0	0	0	0	0	0	0	0	0	0	0	0	0	0	0	0	0	0	0	0	-0.00233	0	0	0	0	0	0	0
sense_555	0.000992063	0	0.00149	0	0	0	0	0	0	0	0	0	0	0	0	0.00198	0	0.000992063	0.000496032	0.000992063	0	0.000496032	0.000992063	0.000992063	0.00298	0.00248	0	0.00149	0.00248	0.00744	0	0	0	0.000496032	0	0	0	0	0	0	0	0	0	0	0	0	0	0.000992063	0
antisense_555	0	-0.000496032	0	-0.000992063	0	0	-0.000496032	0	0	-0.000496032	0	0	-0.000496032	0	0	0	-0.00149	0	0	0	0	-0.000496032	0	0	0	0	0	0	0	0	0	0	0	0	0	0	0	0	0	0	-0.000496032	0	0	0	0	0	0	0	0
sense_556	0	0	0	0	0	0	0	0	0	0	0	0	0	0	0	0	0	0.00234	0	0.00234	0	0	0	0	0	0	0	0	0	0	0	0	0	0	0	0	0	0	0	0	0	0	0	0	0	0	0	0	0
antisense_556	0	0	0	0	0	0	0	0	0	0	0	0	0	0	0	0	0	0	0	0	0	0	0	0	0	0	0	0	0	0	0	0	0	0	0	0	-0.00234	0	-0.00468	0	0	0	-0.00234	-0.00234	0	0	0	0	0
sense_557	0.00117	0	0	0	0	0	0	0.00351	0.00117	0	0.00117	0.00351	0.00117	0.00234	0.00234	0.00351	0.00117	0	0	0	0	0	0	0	0	0	0	0	0	0	0	0	0	0	0	0.00117	0	0	0	0	0	0	0	0	0	0	0	0	0
antisense_557	0	0	0	0	0	0	0	0	0	0	0	0	0	0	0	0	0	0	0	-0.00234	-0.00234	-0.00937	-0.00351	0	-0.00351	-0.00351	-0.00468	0	0	0	-0.00117	0	0	0	0	0	0	0	0	0	0	0	0	0	0	0	0	0	0
sense_558	0	0	0	0	0	0	0	0	0.00234	0.00234	0	0	0.00468	0.02576	0	0.00937	0.00468	0.00468	0.00234	0	0	0	0	0.00234	0	0.00703	0.03279	0.00234	0.00234	0	0	0	0	0	0	0	0	0	0	0	0	0	0	0	0	0	0	0	0
antisense_558	0	0	0	0	0	0	0	0	0	0	0	0	0	0	0	0	0	0	0	0	-0.00468	-0.00234	0	0	0	0	0	0	0	0	0	0	0	0	0	0	0	0	0	0	0	0	0	0	0	0	0	0	0
sense_559	0	0	0	0	0	0	0	0	0	0	0	0	0	0	0	0	0	0	0	0	0	0	0	0	0	0	0	0	0	0	0	0	0	0	0	0	0	0	0	0	0	0	0	0	0	0	0	0	0
antisense_559	0	0	0	0	0	0	0	0	0	0	0	0	0	0	0	0	0	0	0	0	0	0	0	0	0	0	0	0	0	0	0	0	0	0	0	0	0	0	0	0	0	0	0	0	0	0	0	0	0
sense_560	0	0	0	0	0	0	0	0.00119	0	0	0	0	0	0	0	0	0	0	0	0	0	0	0	0	0	0	0	0	0	0	0	0	0	0	0	0	0	0	0	0	0	0	0	0	0	0	0	0	0
antisense_560	-0.00119	0	0	-0.00237	-0.00356	-0.00356	-0.00356	-0.00119	0	0	0	0	-0.00356	0	0	0	-0.00119	0	0	0	0	0	-0.00119	0	-0.00119	0	-0.00119	-0.00119	0	-0.00474	-0.01186	-0.00237	0	0	-0.00356	0	0	0	0	0	0	-0.00119	0	0	0	0	0	-0.00119	0
sense_561	0	0	0	0	0	0	0	0	0	0	0	0	0	0.00238	0.00238	0	0	0	0	0	0	0	0.00238	0.00475	0.00475	0.00475	0	0.00238	0.00475	0	0.00475	0.00238	0	0	0	0.00238	0.00238	0	0	0	0	0	0.00238	0	0	0	0	0	0
antisense_561	0	0	0	0	0	0	0	0	0	0	0	0	0	0	0	0	0	0	0	0	0	0	0	0	0	0	0	0	0	0	0	0	0	0	0	0	0	0	0	0	0	0	0	0	0	0	0	0	0
sense_562	0.00239	0	0	0	0	0	0	0	0	0	0	0	0	0	0	0	0	0.00239	0	0	0	0	0	0	0	0	0.00239	0	0	0	0	0	0	0	0	0	0.00239	0.00957	0.00239	0	0	0	0	0	0	0	0	0	0
antisense_562	0	0	0	0	0	0	0	0	0	0	0	0	0	0	0	0	0	0	0	0	0	0	0	0	0	0	0	0	0	0	0	0	0	0	0	-0.00478	0	0	0	0	0	0	0	0	0	0	0	0	0
sense_563	0	0	0	0	0	0	0	0	0	0	0	0	0	0	0	0	0	0	0	0	0	0	0	0	0	0	0	0	0	0	0	0	0	0	0	0	0	0	0	0.00239	0.01914	0.00478	0	0	0	0	0	0	0
antisense_563	0	0	0	0	0	0	0	0	0	0	0	0	0	0	0	0	0	0	0	0	0	0	0	0	0	0	0	0	0	0	0	0	0	0	0	0	0	0	0	0	0	0	0	0	0	0	0	0	0
sense_564	0	0	0	0	0	0	0	0	0	0	0	0	0	0	0	0	0	0	0	0	0	0	0	0	0	0	0	0	0	0	0	0	0	0	0	0	0	0	0	0	0	0	0	0	0	0	0.000896057	0	0
antisense_564	-0.01434	-0.03136	-0.00627	-0.000896057	-0.02151	0	-0.01254	-0.00538	-0.01075	-0.01254	-0.00717	-0.00179	-0.01165	-0.01523	-0.02867	-0.02778	-0.01075	-0.00179	-0.00269	-0.00269	-0.07437	-0.1362	-0.04659	-0.13799	-0.1147	-0.2276	-0.10394	-0.04122	-0.05645	-0.01075	-0.03226	-0.12634	-0.07527	-0.14516	-0.00179	-0.00717	-0.01882	-0.00806	-0.00806	0	0	0	-0.000896057	-0.00179	-0.000896057	-0.000896057	0	-0.00179	-0.0672
sense_565	0	0	0	0	0	0	0	0	0	0	0	0.0024	0	0	0	0	0	0.0048	0.0024	0.0024	0	0	0	0	0	0.0024	0	0	0.0024	0	0	0	0	0	0	0	0.0024	0.0024	0	0	0	0	0	0	0.0024	0	0	0	0
antisense_565	0	0	0	0	0	0	0	0	0	0	0	0	0	0	0	0	0	0	0	0	0	0	0	0	0	0	0	0	0	0	0	0	0	0	0	0	0	0	0	0	0	0	0	0	0	0	0	0	0
sense_566	0	0	0	0	0	0.0024	0.0024	0.00481	0	0.00481	0.00481	0	0	0	0.00481	0	0	0	0	0	0	0	0	0	0.00481	0.0024	0	0	0	0.00721	0	0	0	0	0	0.0024	0	0	0	0	0	0	0	0	0	0	0	0	0
antisense_566	0	0	0	0	0	0	0	0	0	0	0	0	0	0	0	0	0	0	0	0	0	0	0	0	0	0	0	0	0	0	0	0	0	0	0	0	0	0	0	0	0	0	0	0	0	0	0	0	0
sense_567	0.10337	0.00721	0.0024	0	0	0	0	0	0	0	0	0	0	0.0024	0.00481	0	0.0024	0	0	0.0024	0	0.0024	0	0	0	0.00721	0.0024	0	0	0	0.0024	0	0.0024	0	0.0024	0	0	0	0	0	0.0024	0	0	0	0	0.0024	0	0	0
antisense_567	0	-0.0024	0	0	0	0	0	0	0	0	0	0	0	0	0	0	0	-0.03606	-0.44712	-0.05529	-0.0024	-0.0024	-0.00721	0	0	-0.0024	-0.00721	-0.00721	-0.00721	0	0	0	0	0	0	0	0	0	0	0	0	-0.0024	0	0	0	0	0	0	0
sense_568	0	0	0	0.00242	0	0	0	0	0	0	0	0	0	0	0	0	0	0	0	0	0	0	0	0	0	0	0	0	0	0	0	0	0	0	0	0	0	0	0	0	0	0	0	0	0	0	0	0	0
antisense_568	0	0	0	0	0	0	0	0	0	0	-0.00242	0	0	0	0	0	0	0	0	0	0	0	0	0	0	0	0	0	0	-0.00483	0	0	0	0	0	0	0	0	0	-0.00242	-0.00242	-0.00242	0	0	0	0	0	0	0
sense_569	0.000116293	0.000116293	0.000232585	0.000232585	0.000116293	0.000232585	0.000116293	0	0	0	0.000116293	0.000581463	0.000232585	0.000348878	0.000581463	0.000930341	0.000232585	0.00267	0.000232585	0	0	0	0	0	0	0	0.000116293	0	0	0.000116293	0.000116293	0	0	0.000116293	0.000116293	0	0	0.000116293	0	0	0.000116293	0	0.000116293	0.000232585	0.000232585	0.000348878	0	0	0.000930341
antisense_569	0	0	0	0	0	0	0	0	0	0	0	0	0	0	0	0	0	0	0	-0.000116293	0	0	0	0	0	0	0	0	0	0	0	0	0	0	0	0	0	0	0	0	0	0	0	0	0	0	0	0	0
sense_570	0	0	0	0	0	0	0.00245	0	0	0	0	0.00245	0	0	0	0	0	0	0.00245	0	0	0.00245	0	0	0	0	0	0	0	0	0	0	0	0	0	0.00245	0	0	0	0	0	0	0	0	0	0	0	0	0
antisense_570	-0.0049	-0.01961	-0.02451	-0.01716	-0.00735	0	-0.00245	-0.0049	0	-0.0049	0	0	0	0	0	0	-0.00245	0	0	0	0	-0.01716	-0.01961	0	0	0	-0.0098	-0.01471	0	0	-0.00245	-0.0049	-0.00245	0	-0.00245	0	-0.00245	0	0	0	0	0	-0.00245	-0.00735	0	0	0	-0.0049	0
sense_571	0	0	0	0	0	0	0	0	0	0	0	0	0	0	0	0	0	0	0	0	0	0	0	0	0	0	0	0	0	0	0	0	0	0	0	0	0	0	0	0	0	0	0	0	0	0	0	0	0
antisense_571	0	0	0	0	0	0	0	0	0	0	0	0	0	0	0	0	0	0	0	0	0	0	0	0	0	0	0	0	-0.00058651	0	0	0	0	0	0	0	0	0	0	0	0	0	0	0	0	0	0	0	0
sense_572	0	0	0	0	0	0.00735	0	0	0	0	0	0	0.00245	0	0.00245	0.0049	0.00245	0	0	0	0	0	0	0	0	0	0.00245	0.00245	0.0049	0	0	0.00245	0	0	0	0.00245	0	0	0	0	0	0	0	0	0.00245	0	0	0	0
antisense_572	-0.00245	-0.00245	0	-0.00245	-0.00245	-0.01225	-0.01716	-0.00735	-0.00245	-0.00245	-0.00245	0	0	0	0	-0.0049	-0.00245	-0.03431	-0.00735	-0.0049	0	-0.00245	-0.0049	-0.00735	0	0	-0.00245	0	-0.0049	-0.00245	-0.01225	-0.00245	0	-0.00245	-0.00245	-0.0049	-0.03922	-0.00735	-0.00245	-0.00735	-0.00245	0	-0.00245	-0.0049	-0.00735	-0.01471	-0.0049	-0.02206	-0.00735
sense_573	0	0	0	0	0	0	0	0	0	0	0	0	0	0	0	0	0	0	0	0	0	0	0	0	0	0	0	0	0	0	0	0	0	0	0	0	0	0	0	0	0	0	0	0	0	0	0.00246	0	0
antisense_573	0	0	0	0	0	0	-0.00246	0	0	0	0	0	0	0	0	0	0	0	0	0	0	0	0	0	0	0	0	0	0	0	0	0	0	0	0	0	0	0	0	0	0	0	0	0	0	0	0	0	0
sense_574	0	0	0	0	0	0	0	0	0	0	0	0	0	0	0	0	0	0	0	0	0	0	0	0	0	0	0	0.000145539	0	0	0	0	0.000145539	0	0	0.000145539	0	0	0	0	0	0	0	0	0	0.000291078	0.000145539	0.000145539	0.000582157
antisense_574	0	0	0	0	0	0	0	0	-0.000291078	0	0	0	-0.000145539	-0.000291078	-0.000145539	-0.000145539	-0.000145539	-0.000145539	-0.000436618	-0.06316	-0.01877	-0.01339	-0.04119	-0.01397	-0.00204	-0.00815	-0.01121	-0.00859	-0.000145539	-0.000727696	-0.000436618	-0.000145539	-0.000145539	0	-0.000145539	0	0	0	0	0	0	0	0	0	0	0	0	0	0
sense_575	0	0.000627353	0	0	0.00083647	0.01004	0.01004	0.00167	0	0	0	0	0	0	0	0.00125	0	0	0	0	0	0	0	0	0	0	0	0	0	0.00565	0.00105	0.00083647	0.00188	0.13718	0.01987	0.0069	0.00083647	0.000209118	0	0	0	0	0	0	0	0	0.000209118	0	0.000209118
antisense_575	0	0	0	0	0	0	-0.00146	-0.00397	-0.00188	-0.000627353	-0.000209118	-0.000418235	-0.000209118	-0.000209118	-0.000627353	-0.00146	-0.00188	-0.00125	-0.00125	-0.00125	0	-0.000418235	0	-0.000209118	-0.00083647	-0.000627353	0	0	-0.00125	-0.000209118	0	0	0	0	0	0	-0.000627353	-0.000627353	0	-0.00125	-0.00083647	-0.000418235	-0.000209118	-0.000209118	-0.000209118	0	0	-0.000418235	-0.000209118
sense_576	0	0	0	0	0	0	0	0	0	0	0	0	0	0	0	0	0	0	0	0	0	0	0	0	0	0	0	0	0	0	0	0	0	0	0.00248	0	0	0	0	0	0	0	0	0	0	0	0	0	0
antisense_576	0	-0.21535	-0.0396	0	-0.00495	-0.00248	0	0	-0.00248	-0.00248	-0.01238	-0.01238	-0.30941	-0.16832	-0.01485	0	0	0	0	-0.00248	0	0	0	0	0	0	0	0	0	0	0	0	0	0	0	0	0	0	0	0	0	0	0	-0.00495	0	0	0	0	0
sense_577	0	0	0	0	0	0	0	0	0	0.00248	0	0	0	0	0	0	0	0	0.00248	0.00248	0	0	0	0	0	0	0	0.8139	0.10174	0.00248	0	0	0	0	0	0	0	0	0	0	0	0	0	0	0	0	0	0	0
antisense_577	0	0	0	0	0	-0.00248	0	0	0	0	0	0	0	0	0	0	0	0	0	-0.00248	0	0	0	0	0	0	0	0	0	0	0	0	0	0	0	0	0	0	0	0	0	0	0	0	0	0	0	0	-0.00248
sense_578	0	0	0	0.00248	0	0	0	0.00248	0	0	0	0	0	0	0	0	0	0	0	0	0.00248	0.00248	0	0	0.01737	0	0	0	0	0	0	0	0	0	0	0	0	0	0	0	0	0	0	0	0	0	0	0	0
antisense_578	0	0	0	0	0	0	0	0	0	0	0	0	0	0	0	0	0	0	0	0	0	0	-0.00496	-0.00248	-0.00248	0	0	-0.00744	-0.00248	0	0	0	-0.00248	-0.00744	-0.05211	-0.07444	-0.10422	-0.01985	-0.00496	-0.00744	-0.00248	-0.01737	0	-0.00248	-0.00496	-0.10918	-0.01985	0	-0.00248
sense_579	0	0	0.00498	0	0	0	0	0	0	0	0	0.00249	0.00249	0.00249	0	0	0.00249	0	0	0	0.00498	0	0	0	0	0.00498	0	0	0.00249	0.00249	0	0	0.00249	0.00249	0	0	0	0	0	0	0	0	0	0.00249	0	0	0	0.00249	0.00249
antisense_579	0	0	0	0	0	-0.00249	0	-0.00249	-0.00249	0	-0.00498	-0.00249	-0.00249	0	-0.00995	-0.00746	-0.00249	0	-0.00995	-0.01244	-0.00498	0	0	-0.01244	0	-0.00498	0	0	0	0	-0.00249	0	0	0	-0.00249	0	0	-0.00249	0	-0.00249	-0.00249	0	0	0	0	0	0	0	-0.00498
sense_580	0	0	0	0	0	0	0	0	0	0	0	0	0	0	0	0	0.00249	0	0.00249	0	0.00249	0.00249	0	0	0.00748	0	0.00249	0.00249	0.00499	0.00249	0	0	0	0	0	0.00249	0.00249	0.00249	0	0	0	0	0	0	0	0	0	0	0
antisense_580	0	0	0	0	0	0	0	0	0	0	0	0	0	0	0	0	0	0	0	0	0	0	0	-0.00249	-0.00249	0	0	0	0	0	0	0	-0.00249	0	0	0	-0.00249	0	0	0	0	0	0	0	0	0	0	0	0
sense_581	0	0.000716846	0.000716846	0	0.00287	0.000716846	0	0	0.000716846	0	0.000716846	0	0.00143	0.000716846	0.00215	0.0129	0.00143	0.00215	0.000716846	0	0	0	0.00143	0.000716846	0	0	0	0	0	0	0	0.00143	0.0043	0	0.00143	0	0.000716846	0	0	0	0	0.000716846	0	0.000716846	0.00143	0.000716846	0	0.00287	0.000716846
antisense_581	0	0	0	0	0	0	0	0	0	0	0	0	0	0	0	0	0	0	-0.000716846	-0.000716846	0	0	0	0	0	-0.000716846	0	-0.000716846	0	0	0	0	0	0	0	0	-0.00645	-0.00287	-0.00143	-0.00143	-0.000716846	0	0	0	0	0	-0.000716846	-0.000716846	0
sense_582	0	0	0	0	0	0	0	0	0	0.0025	0	0	0	0	0.0025	0	0	0	0	0	0	0	0	0	0	0	0.0025	0	0	0	0	0	0.0025	0	0	0	0	0	0	0	0	0	0	0	0	0	0	0	0
antisense_582	0	0	0	0	-0.0025	0	0	0	0	0	0	0	0	0	0	0	0	0	0	0	0	0	0	0	0	0	0	0	0	0	0	0	0	0	0	0	0	0	0	0	0	0	0	0	0	0	0	0	0
sense_583	0	0	0	0.00253	0	0	0.00253	0	0	0	0.00505	0	0	0	0	0	0	0	0	0	0	0	0	0	0	0	0	0	0	0	0.00253	0	0	0.00253	0	0	0	0	0.00505	0	0	0	0	0	0	0	0	0	0
antisense_583	0	0	0	0	0	0	0	0	0	0	0	0	0	0	0	0	0	0	0	0	0	0	0	0	0	0	0	0	0	0	0	0	0	0	0	0	0	0	0	0	0	0	0	0	0	0	0	0	0
sense_584	0	0.00254	0	0	0	0	0	0	0	0	0	0	0.00254	0.00254	0	0	0	0	0	0	0	0	0	0	0	0	0	0	0	0.00254	0	0	0	0	0	0	0	0	0	0	0	0	0	0.00254	0.00254	0	0	0	0
antisense_584	-0.02284	-0.00761	-0.00761	-0.00254	-0.00254	0	0	0	0	0	0	0	0	0	0	0	0	0	0	0	0	-0.00508	-0.04061	-0.00254	0	0	0	-0.00508	-0.00508	0	0	0	0	0	0	0	0	0	0	0	0	0	0	0	0	0	0	0	0
sense_585	0	0	0	0	0	0	0	0	0	0	0	0	0	0	0	0	0	0	0	0	0	0	0	0	0	0	0	0	0	0	0	0	0	0	0	0	0	0	0	0	0	0	0	0	0	0	0	0	0
antisense_585	0	0	0	0	0	0	0	0	0	0	0	0	0	0	0	0	0	0	0	0	0	0	0	0	0	0	0	0	0	0	0	0	0	0	0	0	0	0	0	0	0	-0.00255	0	0	0	0	0	0	0
sense_586	0	0	0	0	0	0	0	0	0	0	0	0	0	0	0	0	0	0	0	0	0	0	0	0	0	0	0.000521648	0	0	0	0	0	0	0	0	0	0	0	0	0	0	0	0	0	0.00261	0	0	0	0.00469
antisense_586	0	0	0	0	0	0	0	0	0	0	0	0	-0.000521648	0	0	0	0	0	0	0	0	0	0	0	0	0	0	0	0	0	0	0	0	0	0	0	0	0	0	-0.000521648	0	0	0	0	0	0	0	0	0
sense_587	0.01028	0.01028	0	0.00257	0.01028	0	0.01285	0	0	0.01285	0.01285	0.00771	0	0.00257	0	0	0	0.00257	0	0.00771	0	0	0	0	0	0	0	0	0	0	0	0	0	0.00257	0	0	0.00257	0	0.00514	0	0.00257	0.00257	0.01542	0	0	0.00771	0.00514	0	0
antisense_587	0	0	0	0	0	0	0	0	0	0	0	0	0	0	0	0	0	0	0	0	0	0	0	0	-0.00257	0	0	0	0	0	0	0	0	0	0	0	0	0	0	0	0	0	0	0	0	0	0	0	0
sense_588	0.00259	0	0	0	0	0	0	0	0	0	0.00518	0	0.00777	0	0.00518	0	0	0	0	0	0	0.00259	0	0	0	0	0.00518	0	0	0	0.00259	0	0	0	0	0.00259	0.00518	0.00518	0	0	0	0	0	0	0	0.00259	0	0.00259	0.00518
antisense_588	0	0	0	0	0	0	0	0	0	0	0	0	0	0	0	0	0	0	0	0	0	0	0	0	0	0	0	0	0	0	0	0	0	0	0	0	0	0	0	0	0	0	0	0	0	0	0	0	0
sense_589	0	0	0	0	0	0	0	0	0	0	0	0	0.00518	0	0	0	0	0	0	0	0	0	0	0	0	0	0	0.00259	0	0	0	0	0	0	0	0	0	0	0	0	0	0	0	0	0	0.00259	0	0	0
antisense_589	0	0	0	0	0	0	0	-0.00259	0	0	0	0	0	0	0	0	0	0	0	0	0	0	0	0	0	0	0	0	0	0	0	0	0	0	0	0	0	0	0	0	-0.00259	0	0	0	0	0	0	0	0
sense_590	0.02334	0.02161	0.00605	0.00432	0.00951	0.01901	0.02506	0.0363	0.03025	0.01124	0.04494	0.00778	0.00864	0.00259	0.00259	0	0	0	0	0	0	0.000864304	0.00259	0.00346	0	0	0.000864304	0	0.00173	0.000864304	0	0	0.00259	0.00173	0	0.00691	0.000864304	0.00605	0.01037	0.00432	0.00432	0	0.000864304	0	0.00605	0.00173	0.00259	0.01037	0.000864304
antisense_590	0	0	0	0	0	0	0	0	0	0	0	0	0	0	0	0	0	0	0	0	0	0	0	0	0	0	0	0	0	0	0	0	0	0	0	0	0	0	0	0	0	0	0	0	0	0	0	0	0
sense_591	0	0	0	0	0	0.00519	0.0026	0	0	0	0	0.0026	0	0	0	0	0	0	0	0	0	0.00779	0	0	0	0	0	0	0	0	0	0	0	0	0	0	0	0	0	0	0	0	0	0	0	0	0	0	0
antisense_591	0	0	0	0	0	0	0	0	0	0	0	0	0	0	0	0	0	0	0	0	0	0	0	0	0	0	0	0	0	0	0	0	0	0	0	0	0	0	0	0	0	0	0	0	0	0	0	0	0
sense_592	0	0	0	0	0	0	0	0	0	0	0	0	0	0	0	0	0	0	0	0	0	0	0	0	0	0	0	0	0	0	0	0	0	0	0	0	0	0	0	0	0	0	0	0	0	0	0	0	0
antisense_592	0	0	0	0	0	0	-0.00519	-0.0026	-0.0026	-0.0026	-0.0026	0	0	0	0	0	0	0	0	0	0	0	0	0	0	0	0	0	0	0	0	0	0	0	0	0	-0.0026	-0.00519	0	-0.00519	0	0	0	0	0	-0.0026	0	-0.00519	0
sense_593	0.0026	0	0.0026	0.0026	0	0	0	0	0	0	0	0	0	0	0.0026	0.0026	0.00521	0	0.02604	0.01823	0.02344	0	0.00781	0	0.0026	0.0026	0.0026	0	0	0.0026	0.0026	0.0026	0.0026	0	0	0	0	0	0	0	0	0	0.0026	0.00781	0.0026	0	0.0026	0.0026	0.0026
antisense_593	0	0	0	0	0	0	0	0	0	0	0	0	0	0	0	0	0	0	0	0	0	0	0	0	0	0	0	0	0	0	0	0	0	0	0	0	0	0	0	0	0	0	0	0	0	0	-0.0026	0	0
sense_594	0	0	0	0	0	0	0	0	0	0	0	0	0	0	0	0	0	0	0	0	0	0	0	0	0	0	0	0	0	0	0	0	0	0	0	0	0	0	0	0	0	0	0.00261	0.00261	0	0	0	0.00261	0
antisense_594	0	0	0	0	0	-0.00522	0	-0.00261	0	0	0	0	0	0	0	0	0	0	0	0	0	0	0	0	0	0	0	0	0	0	-0.00261	0	0	0	0	0	0	0	0	0	0	0	0	0	0	0	0	0	0
sense_595	0.00261	0	0	0	0	0.00261	0	0.00261	0	0.00783	0.00261	0.00783	0	0	0.00261	0.00261	0.01305	0.00522	0.00261	0.03394	0.08877	0.40209	0.11227	0	0.00783	0.01828	0.10444	0.03655	0.02611	0.01567	0.02089	0	0.00522	0	0	0	0	0	0	0	0.00261	0	0	0	0	0	0.00261	0	0.00261
antisense_595	0	0	0	-0.00261	0	0	0	-0.00261	0	0	0	0	-0.00522	-0.00261	0	0	0	0	0	0	0	-0.00261	-0.01044	-0.00261	0	0	0	0	0	0	0	-0.00261	-0.00261	0	0	0	0	0	0	0	0	0	0	0	0	0	0	0	0
sense_596	0	0	0	0	0.00262	0	0	0	0	0	0	0	0	0	0	0	0	0	0	0.00262	0	0	0	0	0	0	0.00262	0.00262	0.02618	0.01309	0.00262	0	0	0	0.02094	0.05759	0	0	0	0	0	0	0	0	0	0	0	0	0
antisense_596	0	0	0	0	0	0	0	0	0	0	0	0	0	0	0	0	0	0	0	0	0	-0.05236	-0.13351	0	-0.01832	0	0	0	-0.00262	0	0	0	0	0	0	0	0	0	0	0	0	0	0	0	0	0	0	0	0
sense_597	0	0	0	0	0	0	0	0	0	0	0	0	0	0	0	0	0	0	0	0	0	0	0	0	0	0	0.00262	0	0.00262	0	0	0	0	0	0	0	0	0	0	0	0	0	0	0	0	0	0	0	0
antisense_597	0	0	0	0	0	-0.00262	-0.03141	-0.00785	0	0	0	0	0	0	0	0	0	0	0	0	0	0	0	0	0	0	0	0	0	0	0	0	0	0	0	0	-0.00262	0	0	0	0	0	0	0	0	0	0	0	0
sense_598	0	0	0	0	0	0	0	0	0	0	0	0	0	0	0	0	0	0	0	0	0	0	0	0	0	0	0	0	0	0	0	0	0	0	0	0	0	0	0	0	0	0	0	0	0	0	0	0	0
antisense_598	-0.01055	-0.00985	-0.00141	-0.000703235	-0.00844	-0.00492	-0.00422	-0.05485	-0.05556	-0.21519	-0.1294	-0.03235	-0.00774	-0.03165	-0.07032	-0.00281	-0.00492	-0.00281	-0.00844	-0.000703235	-0.00281	-0.02461	-0.0225	-0.00563	-0.03024	-0.00211	-0.00422	-0.00492	-0.000703235	0	-0.00141	0	-0.00281	-0.00281	-0.00703	-0.0865	-0.2609	-0.0879	-0.01899	-0.00281	-0.00211	-0.01477	-0.000703235	-0.00563	-0.00281	-0.01547	-0.37342	-0.20675	-0.12307
sense_599	0	0	0	0	0	0	0	0	0	0	0	0	0	0	0	0	0	0	0	0	0	0.00257	0	0	0	0	0	0	0	0	0.000257467	0.000257467	0.000257467	0	0	0	0	0	0	0	0	0	0	0	0	0	0	0	0
antisense_599	0	-0.000257467	0	0	0	0	0	0	0	0	0	0	0	0	0	0	0	0	0	0	0	0	0	-0.000514933	-0.000257467	-0.000514933	-0.000257467	0	0	0	0	0	0	0	0	0	0	0	0	0	0	0	0	0	0	0	0	0	0
sense_600	0.00263	0	0	0	0	0	0	0	0	0	0	0	0	0	0	0	0	0	0	0	0	0	0	0	0	0	0	0	0	0	0	0	0	0	0	0	0	0	0	0	0	0	0	0	0	0	0	0	0
antisense_600	-0.00263	0	0	0	0	0	0	0	0	0	0	0	0	0	0	0	0	0	-0.00263	-0.00263	0	0	0	0	0	0	0	0	0	0	0	-0.00263	0	-0.00526	0	0	0	0	0	0	0	0	0	0	0	0	0	0	0
sense_601	0	0	0	0	0	0	0	0	0	0	0	0	0	0	0	0	0	0	0	0	0	0	0	0	0	0	0	0	0	0	0	0	0	0	0.00043956	0	0	0	0.00043956	0	0	0	0	0	0	0	0	0	0.00043956
antisense_601	-0.00043956	0	0	0	0	0	0	0	0	0	0	0	0	0	-0.00043956	-0.00043956	0	0	0	0	0	0	0	0	0	0	0	0	-0.00043956	0	0	0	0	0	0	0	0	0	0	-0.00043956	0	0	0	0	0	0	0	0	0
sense_602	0	0	0	0	0	0	0	0	0	0	0	0	0	0	0	0	0	0	0	0	0	0	0	0	0	0	0	0.000829187	0	0	0	0	0	0	0	0	0.000829187	0	0.000829187	0	0	0	0	0.000829187	0	0	0	0	0
antisense_602	-0.000829187	0	0	0	0	0	0	-0.000829187	-0.00332	-0.00166	0	0	0	-0.00332	-0.00332	0	0	0	0	0	0	0	0	0	0	-0.000829187	0	0	0	0	0	0	0	0	0	0	0	0	0	0	0	0	0	0	0	0	0	0	0
sense_603	0.04521	0.07447	0.02128	0.0133	0.00532	0.00266	0.00266	0.00798	0.00532	0.01064	0.04521	0.09309	0.09309	0.6117	0.0984	0.03457	0.05319	0.00798	0	0.00266	0.00798	0	0.00798	0.01064	0.00266	0	0	0	0.01064	0	0	0	0.00532	0.00266	0.00266	0	0.00266	0	0	0	0	0	0	0	0	0	0	0	0
antisense_603	0	0	-0.02926	-0.0133	-0.14894	-0.29787	-0.02926	-0.01862	-0.0133	-0.03191	0	-0.00266	0	0	0	-0.04787	-0.01862	-0.00266	-0.0133	-0.00532	-0.4734	-0.9734	-1.29255	-0.05851	-0.06383	-0.05851	-0.20213	-0.16489	0	0	0	0	0	0	0	0	0	0	0	0	0	0	0	0	0	0	0	0	0
sense_604	0.000116171	0	0	0	0.000116171	0	0	0	0	0	0	0	0	0	0	0	0	0	0	0	0	0	0	0	0	0	0	0	0	0	0	0	0	0	0	0	0.000232342	0	0	0.00186	0.000116171	0.000116171	0	0.000232342	0.00256	0.02242	0.000813197	0	0
antisense_604	-0.000348513	-0.01173	-0.01208	-0.02869	-0.00453	-0.000348513	0	-0.000697026	-0.00163	-0.00209	-0.000580855	-0.000116171	-0.000348513	-0.00441	-0.00616	-0.02335	-0.10293	-0.01289	-0.00256	-0.00511	-0.0467	-0.01138	0	-0.000697026	0	0	-0.000348513	-0.000232342	0	0	0	0	0	0	0	0	0	0	0	0	0	0	0	0	0	0	0	0	0
sense_605	0	0	0	0	0	0.0026	0	0	0	0	0	0	0	0	0	0	0.0026	0	0	0	0	0	0	0	0	0	0	0	0	0	0	0	0	0	0	0	0	0	0	0	0	0	0	1	0	0	0	0	0
antisense_605	-0.0026	0	0	-0.0026	-0.0026	0	-0.0026	-0.0026	0	0	0	-0.00519	-0.00519	-0.0026	-0.01039	-0.01299	0	0	-0.02078	0	-0.0026	0	0	0	-0.0026	-0.0026	0	0	0	-0.0026	0	0	0	-0.0026	0	-0.00519	-0.0026	0	0	-0.0026	-0.00519	-0.00779	0	-0.00519	0	-0.0026	-0.0026	0	-0.0026
sense_606	0	0	0	0	0	0	0	0	0.00268	0	0	0	0	0	0	0	0	0.00268	0.00268	0	0	0	0	0	0	0	0	0	0	0	0.01609	0	0	0	0.0429	0.00804	0.00268	0	0	0	0	0	0	0	0	0	0	0	0
antisense_606	-0.02949	-0.00804	0	-0.01609	-0.00536	0	0	0	0	0	0	0	0	0	0	0	0	0	-0.00268	-0.00804	-0.01072	-0.00536	0	0	0	0	0	0	0	0	0	0	0	0	0	0	0	0	0	0	0	0	0	0	0	0	0	0	0
sense_607	0	0	0	0	0	0	0	0	0	0	0	0	0	0	0	0	0	0	0	0	0	0	0	0	0	0	0	0	0	0.000821018	0	0	0	0	0.000821018	0	0	0	0	0	0	0	0	0	0	0.000821018	0	0	0.00328
antisense_607	-0.01888	-0.00821	-0.000821018	0	0	-0.00575	-0.03448	-0.00328	0	0	-0.00164	0	0	0	0	-0.000821018	0	0	0	-0.00985	0	0	0	0	0	0	0	-0.000821018	0	0	0	0	0	0	0	0	0	0	0	0	0	0	0	0	-0.000821018	0	0	0	0
sense_608	0	0	0	0	0	0	0	0	0	0	0	0	0	0	0	0	0	0	0	0	0	0	0	0	0	0	0	0	0	0	0	0	0	0	0	0	0	0.01084	0	0	0	0	0	0	0	0	0	0	0
antisense_608	0	0	0	0	0	0	-0.0271	-0.00271	0	0	-0.00271	0	0	0	0	0	0	0	0	-0.00813	-0.04878	-0.48238	-0.2168	-0.00813	-0.01084	-0.00813	-0.02439	0	0	0	0	0	0	0	0	0	0	0	0	0	0	0	0	0	0	0	0	0	0
sense_609	0	0	0.00274	0	0.00548	0	0	0	0	0	0	0	0	0	0	0	0	0	0	0	0	0	0	0	0	0	0.00274	0	0.00548	0	0	0	0	0	0	0	0	0	0	0	0	0	0	0	0	0.00274	0	0	0
antisense_609	0	0	0	0	0	0	0	0	0	0	0	0	0	0	0	0	0	0	0	0	0	0	0	0	0	-0.00548	-0.01918	0	0	0	0	0	0	0	0	-0.00274	0	0	0	0	0	0	0	0	0	0	0	0	0
sense_610	0	0	0	0	0	0	0	0	0	0	0	0	0.00275	0.00549	0	0	0	0	0	0	0	0	0	0	0	0	0	0	0	0	0	0	0	0	0	0	0	0	0	0	0	0	0	0	0	0	0	0	0
antisense_610	0	0	0	0	0	0	0	0	0	0	0	0	0	0	0	0	0	0	0	0	0	0	0	0	0	0	-0.00824	0	0	0	0	0	0	0	-0.00275	0	0	0	0	-0.00275	0	0	0	0	0	0	0	0	0
sense_611	0	0.00276	0.00276	0	0	0	0.00829	0	0	0	0	0	0	0	0	0	0	0.00276	0.00552	0.03039	0	0	0	0	0	0	0	0	0	0	0.00552	0.00276	0	0	0	0	0	0	0	0	0	0	0	0	0	0	0	0	0
antisense_611	0	0	0	0	0	0	0	-0.00276	-0.00276	0	0	0	0	-0.00276	0	-0.03867	0	0	-0.00552	-0.00829	-0.00552	0	0	0	0	0	0	0	0	0	0	0	0	0	0	0	0	0	0	0	0	0	0	0	0	0	0	0	0
sense_612	0	0	0	0	0	0	0	0	0	0	0	0	0	0	0	0	0	0	0	0	0	0	0	0	0	0	0	0	0	0	0	0	0	0	0	0	0	0	0	0	0	0	0	0	0	0	0	0	0
antisense_612	0	-0.00277	-0.00277	0	-0.00554	-0.00831	0	-0.00277	0	0	0	0	0	-0.00554	-0.00277	-0.01939	-0.00831	-0.00277	-0.00277	-0.00277	0	-0.00831	0	0	0	-0.00831	0	-0.00831	-0.00277	-0.00554	-0.01385	-0.00277	0	-0.00277	-0.00277	-0.00277	0	-0.00277	0	0	0	0	-0.00277	-0.01108	-0.00554	0	-0.00277	-0.01108	0
sense_613	0.00278	0	0	0.00278	0	0	0.00278	0	0.00278	0	0	0	0	0	0	0	0	0	0.00278	0	0.00833	0.00278	0	0	0	0	0.00278	0.00556	0.00278	0.00278	0	0.00278	0	0.00278	0	0	0.00556	0.00278	0	0	0	0.00556	0.00278	0.00278	0.00278	0.00833	0.00556	0	0.02222
antisense_613	0	0	0	0	0	0	0	0	0	0	0	0	0	0	0	0	0	0	0	0	0	0	0	0	0	0	0	0	0	0	0	0	0	0	0	0	0	0	0	0	0	0	0	0	0	0	0	0	0
sense_614	0	0	0	0	0	0	0	0	0	0	0	0	0	0	0.0056	0	0	0	0	0	0	0	0	0	0	0	0	0	0	0	0	0	0	0	0	0	0	0	0	0	0	0	0	0	0	0	0	0	0
antisense_614	0	0	0	-0.0028	-0.0056	-0.0028	-0.0028	-0.0056	-0.0028	0	0	0	-0.0028	-0.0028	-0.0028	0	0	0	0	0	0	0	0	0	0	0	0	0	-0.0028	0	0	0	0	0	0	0	0	0	0	0	0	0	0	0	0	0	0	0	0
sense_615	0	0	0	0	0	0	0	0	0	0	0	0	0	0	0	0	0	0	0	0	0	0	0	0	0.00281	0	0	0	0	0	0	0	0	0	0	0	0	0	0	0	0	0	0	0	0.00281	0	0	0	0
antisense_615	0	0	0	0	0	0	0	0	0	0	0	-0.00281	-0.00281	-0.00281	0	0	0	0	-0.00843	0	0	0	0	0	0	0	0	0	0	0	0	0	0	0	0	0	-0.00562	0	0	0	0	0	0	0	0	0	0	0	0
sense_616	0.00282	0	0	0	0	0	0	0	0	0	0.00282	0.00282	0	0	0	0	0.00282	0.00563	0.00282	0	0	0	0.27606	0.0338	0	0	0	0	0	0	0.00282	0	0	0	0	0	0	0	0	0	0	0	0	0	0	0.00282	0	0	0
antisense_616	0	0	0	0	0	0	0	0	0	-0.00282	0	0	0	0	0	-0.00845	0	0	0	0	0	0	0	0	0	0	0	0	0	0	0	0	0	0	0	0	0	0	0	0	0	0	0	0	0	0	0	0	0
sense_617	0.00563	0.00563	0	0	0.01127	0.00563	0	0.00563	0	0	0	0	0	0.00282	0	0	0	0	0	0	0	0	0.00563	0.00563	0	0.00845	0.01408	0.03662	0.00282	0.02817	0.02817	0	0	0.01127	0	0	0	0	0	0	0.00282	0.00563	0	0	0	0	0	0	0
antisense_617	-0.00282	-0.00563	-0.00563	0	0	0	0	0	0	0	0	0	-0.00282	-0.01972	-0.00282	0	0	0	0	0	0	0	0	0	0	0	-0.00282	0	0	0	0	0	0	0	0	0	0	0	0	0	0	0	0	0	0	-0.00282	0	0	0
sense_618	0	0.00231	0.00231	0	0	0.00231	0	0.00231	0	0	0	0	0	0	0	0	0	0	0	0	0	0	0	0	0	0	0	0	0	0	0	0	0	0	0	0.00231	0	0	0	0	0	0.00462	0.00231	0.00462	0	0.00231	0.00462	0	0
antisense_618	0	0	0	0	0	0	0	0	0	0	0	0	0	0	0	0	0	0	-0.00231	0	0	0	0	0	0	0	0	-0.00231	0	0	0	0	0	0	0	0	0	0	0	0	0	0	0	0	0	0	0	0	0
sense_619	0	0	0	0	0	0	0	0	0	0	0	0	0	0	0	0	0	0	0	0	0	0	0	0	0	0	0	0	0	0	0	0	0	0	0	0	0	0	0	0	0	0	0.00283	0	0	0	0	0	0
antisense_619	0	0	0	0	0	0	0	0	0	0	0	0	0	0	0	0	0	0	0	0	0	0	0	0	0	0	0	0	0	0	0	0	0	0	0	0	0	0	0	0	0	0	0	0	0	0	0	0	0
sense_620	0	0	0	0	0	0	0	0	0	0	0	0	0	0	0	0	0	0	0	0	0	0	0	0	0	0	0	0	0	0	0	0	0	0	0	0	0	0	0	0	0	0	0	0	0	0	0.00182	0.00182	0.00364
antisense_620	0	0	0	0	0	0	0	0	0	0	0	0	0	0	0	0	0	0	0	0	0	0	0	0	0	0	0	0	0	0	0	0	0	0	0	0	0	0	0	0	0	0	0	0	0	0	0	0	0
sense_621	0	0	0	0	0	0	0	0	0	0	0	0	0	0	0	0	0	0	0	0	0	0	0	0	0	0	0	0	0	0	0	0	0	0	0	0	0	0	0	0	0	0	0	0	0	0	0	0	0
antisense_621	0	-0.00284	0	0	0	-0.00284	0	0	0	0	0	0	0	0	0	0	0	0	0	0	0	0	0	0	0	0	0	0	0	0	0	0	0	0	0	0	-0.00284	0	0	0	0	0	0	0	0	0	0	0	0
sense_622	0	0.00285	0	0	0	0	0	0	0	0	0	0	0	0	0	0	0.00285	0	0.00285	0	0	0	0	0	0	0	0	0	0	0	0	0	0	0	0	0	0	0	0	0	0	0	0	0	0	0	0	0	0
antisense_622	0	0	0	0	0	0	0	0	0	0	0	0	0	0	0	0	0	0	0	0	0	0	0	0	0	0	0	0	0	0	0	0	0	0	0	0	0	0	0	0	0	0	0	0	0	0	0	0	0
sense_623	0	0	0	0	0	0	0	0	0.00257	0	0.00257	0	0	0.00257	0	0	0	0	0.00514	0.00257	0	0	0	0	0	0	0	0	0.00257	0	0	0	0	0	0	0	0	0	0	0	0	0	0.00257	0	0	0	0	0	0.00257
antisense_623	-0.00257	-0.00257	0	-0.00257	0	-0.07198	-0.41388	-0.01285	-0.00514	-0.00514	-0.00771	0	0	0	-0.00257	-0.00771	-0.01028	0	-0.00514	0	-0.00257	0	-0.01028	-0.00257	0	0	0	0	0	0	0	0	-0.00257	0	0	0	0	-0.00257	-0.00257	0	0	-0.00514	0	0	0	0	0	-0.00257	0
sense_624	0	0	0	0	0	0	0	0	0	0	0	0	0	0	0	0	0	0	0	0	0	0	0	0	0	0	0	0	0	0.00287	0	0	0	0	0	0	0	0	0	0	0	0	0	0	0	0	0	0	0
antisense_624	0	0	0	0	0	0	0	0	0	0	0	0	0	0	0	0	0	0	-0.00287	0	-0.00573	0	0	0	0	0	0	-0.0086	-0.02579	0	-0.00573	0	0	0	0	-0.00287	0	0	0	-0.00287	0	0	0	0	0	0	0	0	0
sense_625	0	0	0	0.00287	0.00573	0.07163	0.0086	0	0	0.01146	0.00287	0.0086	0	0.02006	0.0086	0.00287	0.00287	0.01433	0	0	0	0	0	0	0	0	0	0	0	0	0	0	0	0	0	0	0	0	0	0	0	0	0	0	0	0	0	0	0
antisense_625	-0.00287	0	0	0	0	0	0	0	0	0	0	0	0	0	0	0	0	0	-0.00287	0	0	0	0	0	0	0	0	-0.04871	-0.41834	0	0	0	0	0	-0.00573	0	0	0	-0.00287	-0.00287	0	0	0	0	0	0	0	0	0
sense_626	0	0	0.00287	0	0	0	0	0	0.00287	0	0	0	0	0.00287	0	0	0.00287	0	0.00287	0	0	0	0	0	0.00287	0	0.00287	0	0	0	0	0	0.00575	0	0	0	0.00287	0	0	0	0	0	0.00575	0.00862	0	0	0.00287	0	0
antisense_626	0	0	0	0	0	0	0	0	0	0	0	0	0	0	0	0	0	0	0	0	0	0	0	0	0	0	0	0	0	0	0	0	0	0	0	0	0	0	0	0	0	0	0	0	0	0	0	0	0
sense_627	0	0	0	0	0	0	0	0	0	0	0	0	0	0	0	0	0	0.00287	0	0	0	0	0	0	0.00287	0.03161	0.01437	0.02586	0.02011	0.07184	0.37069	0.02299	0	0	0	0	0	0	0	0	0	0	0	0	0	0	0	0	0
antisense_627	0	0	0	0	0	0	0	0	0	0	0	0	0	0	0	-0.00287	-0.02011	-0.01724	-0.00287	0	0	0	0	0	-0.00575	-0.50575	0	0	0	0	0	0	0	0	0	0	0	0	-0.00287	0	0	0	0	0	0	0	0	0	0
sense_628	0	0	0	0.00204	0.00204	0	0.00204	0	0.00818	0	0.00204	0	0	0	0	0	0.00204	0.00204	0.00409	0.00204	0	0	0	0	0	0	0.00818	0	0	0	0	0	0.00409	0	0.00409	0.00204	0	0	0	0	0	0	0	0	0	0	0	0	0
antisense_628	0	0	0	0	0	0	0	0	0	0	0	0	0	0	0	0	0	0	0	0	0	0	0	0	0	-0.00204	0	-0.00204	-0.00204	0	0	0	0	0	0	-0.00409	0	0	0	0	0	0	0	0	0	0	0	0	0
sense_629	0	0	0	0	0	0	0	0	0	0	0	0	0	0	0	0	0	0	0	0	0	0	0	0	0	0	0	0	0	0	0	0	0	0	0	0	0	0	0	0	0	0	0	0	0	0	0.00292	0	0
antisense_629	0	0	0	0	0	0	-0.00292	0	0	0	0	0	0	0	0	0	0	0	0	0	0	0	0	0	0	0	0	0	0	0	0	0	0	0	0	0	0	0	0	0	0	0	0	0	0	0	0	0	0
sense_630	0.00583	0.00292	0.06997	0.06706	0	0.00875	0.00292	0.05248	0	0.00875	0.00875	0.00292	0.00292	0	0	0	0.00583	0.00292	0.00875	0.00292	0	0	0.00292	0	0	0.01166	0	0.00292	0	0	0	0	0	0.00292	0.00292	0.00292	0	0	0	0	0	0	0	0	0	0.00292	0	0	0
antisense_630	0	0	0	0	0	-0.00292	0	0	-0.00292	0	-0.00875	0	-0.00292	-0.06997	-0.207	-0.01749	-0.00292	-0.08455	-0.1516	-0.04082	-0.02041	0	0	0	-0.00583	-0.23324	-0.68222	-1.5277	-1.1691	-1.87464	-2.77259	-0.77843	-0.00875	0	-0.00583	-0.04082	-0.00292	0	0	0	0	0	0	0	0	0	0	0	0
sense_631	0	0	0	0.00292	0	0	0	0	0	0	0	0	0	0	0	0	0.00292	0.00292	0.00292	0	0	0	0	0	0	0	0	0	0	0	0	0	0.00292	0.01166	0.00292	0	0.00292	0	0	0	0.00292	0	0	0	0	0	0	0	0
antisense_631	0	0	0	0	0	0	0	0	0	0	0	0	0	0	0	0	0	-0.00292	0	0	0	0	0	0	-0.00292	-0.00875	0	0	0	0	-0.00292	0	0	0	0	0	0	0	0	0	0	0	0	0	0	0	0	0	0
sense_632	0	0	0	0	0.00292	0	0	0	0	0	0	0	0	0	0	0	0	0	0	0	0	0	0	0	0	0	0	0	0	0	0	0	0	0	0	0	0	0	0	0	0	0	0	0	0	0	0	0	0
antisense_632	0	0	0	0	0	0	0	0	0	0	0	0	0	0	0	0	0	0	0	0	0	0	0	0	0	0	0	0	0	0	0	0	0	0	0	0	0	0	0	0	0	0	0	0	0	0	0	0	0
sense_633	0	0	0	0	0	0	0	0	0	0	0	0	0	0	0	0.01176	0.00588	0.00294	0.00588	0.00588	0.02059	0.02059	0.01471	0	0	0	0	0	0	0	0	0	0	0	0	0	0.00294	0	0	0	0	0	0.00294	0	0	0	0	0	0
antisense_633	0	0	0	0	0	0	0	0	0	0	0	0	0	0	-0.00294	0	0	0	0	0	0	0	0	0	0	0	0	0	0	0	0	0	0	0	0	0	0	0	0	0	0	0	0	0	0	0	0	0	0
sense_634	0	0	0.00297	0	0	0	0	0	0	0	0	0	0	0	0	0	0	0	0	0	0	0	0	0	0	0	0	0	0	0	0	0	0	0	0	0	0	0	0.00297	0	0	0	0	0	0	0.00297	0	0	0
antisense_634	0	0	0	0	0	0	0	0	0	0	0	0	0	0	0	0	0	0	0	0	0	0	0	0	0	0	0	0	0	0	0	0	0	0	0	0	0	0	-0.00297	0	0	0	0	0	0	0	0	0	0
sense_635	0.00753	0	0.00377	0	0	0.00565	0.00188	0.02825	0.00188	0	0.00188	0	0	0	0	0.00377	0.00377	0.03766	0.00377	0.00188	0	0.00188	0.00377	0	0	0	0.00188	0	0	0	0	0	0	0	0	0	0	0	0	0	0	0	0	0	0	0	0.00188	0.00188	0
antisense_635	0	0	0	0	0	0	0	0	0	0	-0.00188	0	0	0	0	0	0	0	-0.00942	-0.13183	-0.16573	-0.0565	-0.04143	0	0	-0.00377	-0.0226	-0.00188	0	0	0	0	0	0	0	0	0	0	0	0	0	0	0	0	0	-0.00188	-0.00188	-0.00942	-0.00377
sense_636	0	0.00298	0	0	0.00595	0	0	0	0.00595	0.00893	0.01488	0.00893	0	0.00298	0.02976	0	0	0	0.00298	0	0	0	0	0.00298	0.00298	0	0.02083	0	0.00595	0	0	0	0	0	0	0.00298	0	0	0	0	0	0.00298	0	0.00298	0	0.00595	0	0.00298	0
antisense_636	0	0	0	0	0	0	0	0	0	0	0	0	0	0	0	0	-0.00298	-0.00298	0	0	0	0	0	0	0	0	-0.00595	-0.07738	-0.0625	-0.01488	-0.00893	0	0	0	-0.00298	0	0	0	0	0	0	0	0	0	0	0	0	0	0
sense_637	0	0	0	0	0	0	0	0	0	0	0	0	0	0	0	0	0	0	0	0	0	0	0	0	0	0	0	0	0	0	0	0	0.00299	0.05075	0.19701	0.00299	0	0	0	0	0	0	0	0	0	0	0	0.00299	0
antisense_637	0	0	0	-0.00299	0	0	-0.00299	-0.00597	0	0	0	0	0	0	0	0	0	0	-0.00299	0	0	0	-0.00597	0	-0.00299	0	-0.00299	-0.00299	0	-0.00299	-0.00299	-0.00299	0	0	0	0	0	0	0	0	-0.00597	-0.00299	-0.00597	0	0	0	0	0	0
sense_638	0	0	0	0	0	0	0	0	0	0	0	0.00299	0	0	0	0	0	0	0	0	0	0	0	0	0	0	0	0	0	0	0	0	0	0	0	0	0	0	0	0	0	0	0	0	0	0	0	0.00299	0
antisense_638	0	0	0	0	0	0	0	0	0	0	0	0	0	0	0	-0.00299	0	0	0	0	0	0	0	0	0	-0.00299	-0.00896	-0.01194	-0.00597	0	0	0	0	0	0	0	0	0	0	0	0	0	0	0	0	0	0	0	0
sense_639	0	0	0	0	0	0	0	0	0	0	0	0	0	0	0	0	0	0	0	0	0	0	0	0	0	0	0	0	0	0	0	0	0	0	0	0	0	0	0	0	0	0	0	0	0	0	0	0	0
antisense_639	0	0	0	0	0	0	0	0	0	0	0	0	0	0	0	0	0	0	0	0	0	0	0	0	0	0	0	0	0	0	0	0	0	0	0	0	0	0	0	0	0	0	0	0	0	0	0	0	0
sense_640	0.00299	0	0	0	0	0	0	0	0	0	0	0	0	0	0.00299	0	0	0	0	0	0	0	0	0	0	0	0	0.00599	0	0	0	0.23353	0.00599	0.00898	0.00898	0	0	0.02695	0.0479	0.00299	0.00299	0	0	0	0	0	0	0	0
antisense_640	0	0	0	0	0	0	0	0	0	0	0	0	0	0	0	0	0	-0.00299	-0.14371	-0.02096	0	0	0	0	0	0	0	0	0	-0.00299	0	0	0	0	0	0	0	0	0	0	0	0	0	0	0	0	0	0	0
sense_641	0	0	0	0.02102	0.003	0.00601	0.00601	0	0.01201	0.04805	0.14414	0.06907	0.01802	0.01201	0	0.00601	0.003	0.003	0.00601	0.00601	0	0	0.003	0	0	0	0	0	0	0	0	0	0.003	0.003	0	0	0.00601	0	0.003	0	0	0.003	0	0.003	0.003	0	0	0	0.00901
antisense_641	0	0	0	0	0	0	0	0	0	0	0	0	0	0	0	0	0	0	0	0	0	0	0	0	0	0	0	0	0	0	0	0	0	0	0	0	0	0	0	0	0	0	0	0	0	0	0	0	0
sense_642	0	0.003	0	0	0.003	0	0	0	0.00901	0.00901	0.00601	0.003	0.00901	0.003	0	0.003	0.003	0.003	0.03003	0.01802	0.01502	0.05405	0.05105	0.00601	0.01201	0	0.00901	0	0.00901	0	0.003	0	0	0	0	0.01502	0	0	0	0	0	0	0	0	0	0	0.003	0	0
antisense_642	0	-0.00601	-0.003	-0.01201	0	0	-0.01502	-0.00601	0	-0.003	0	0	0	0	-0.00601	0	-0.00901	0	0	0	0	0	0	0	0	0	-0.003	0	0	-0.003	0	0	0	0	-0.003	0	0	-0.003	0	0	0	0	0	0	0	0	0	0	0
sense_643	0	0	0	0	0	0	0	0	0	0	0	0	0	0	0	0	0	0	0	0	0	0	0	0	0	0	0	0	0	0	0	0	0	0	0	0	0	0	0	0	0	0	0	0.01084	0	0	0	0	0
antisense_643	0	0	0	0	0	0	0	0	0	0	0	0	-0.0271	-0.00271	0	0	-0.00271	0	0	0	0	0	0	0	0	-0.00813	-0.04878	-0.48238	-0.2168	-0.00813	-0.01084	-0.00813	-0.02439	0	0	0	0	0	0	0	0	0	0	0	0	0	0	0	0
sense_644	0	0	0.00304	0	0	0	0	0	0	0	0.00304	0	0	0	0	0	0	0	0	0	0	0	0	0	0	0	0	0	0	0	0	0	0	0	0	0	0	0	0	0	0	0	0	0	0	0	0	0	0
antisense_644	0	0	0	0	0	0	0	0	0	0	0	0	0	0	0	0	0	0	0	0	-0.00304	0	0	0	0	0	0	-0.00912	-0.0152	0	0	0	0	0	0	0	0	0	0	0	0	0	0	0	0	0	0	0	0
sense_645	0	0	0	0	0	0.00305	0.00305	0	0	0	0	0.0061	0	0	0	0	0	0	0	0	0	0	0	0	0	0	0	0	0	0	0	0	0	0	0	0	0	0.00305	0	0	0	0.0061	0	0.00305	0.00305	0	0	0	0
antisense_645	0	0	0	0	0	0	0	0	0	0	0	0	0	0	0	0	0	0	0	0	0	0	0	0	0	0	0	0	0	0	0	0	0	0	0	0	0	0	0	0	0	0	0	0	0	0	0	0	0
sense_646	0	0	0	0	0	0	0	0	0	0	0	0	0	0	0	0	0	0	0	0.00305	0	0	0	0	0	0	0	0	0	0	0	0	0	0	0	0	0	0	0	0	0	0	0	0	0	0	0	0	0
antisense_646	0	-0.0061	0	-0.00305	-0.00305	0	-0.00305	0	-0.00305	0	-0.00305	0	0	0	0	0	0	0	-0.00305	0	0	0	0	0	-0.00305	0	-0.00305	0	0	0	0	0	0	-0.00305	0	0	0	0	0	0	0	0	0	0	0	0	0	0	0
sense_647	0	0	0.0062	0.0186	0.00207	0	0	0	0	0	0	0	0	0	0	0	0	0	0	0	0	0	0	0	0	0	0.00207	0.19215	0.81818	0.05785	0.02479	0.82231	1	0.58678	0.27893	0.05165	0.0124	0.0186	0.00207	0	0	0	0	0	0	0	0	0	0
antisense_647	0	0	0	0	0	0	0	0	0	0	0	0	-0.00207	0	0	0	0	0	0	0	0	0	0	0	0	0	0	0	-0.00207	0	0	0	0	0	0	0	0	0	0	0	0	0	0	0	0	0	0	0	0
sense_648	0	0	0	0	0	0	0.00306	0	0	0	0	0	0	0	0	0	0	0	0	0	0	0	0	0	0	0	0	0	0	0	0	0	0	0	0	0	0	0	0	0	0	0	0	0	0	0	0	0	0
antisense_648	0	0	0	0	0	0	0	0	0	0	0	0	0	0	0	0	0	0	0	0	0	0	0	0	0	0	-0.00306	0	0	0	0	0	0	0	0	0	0	0	0	0	0	0	0	0	0	-0.00306	0	0	0
sense_649	0	0	0	0	0	0	0	0	0	0	0	0	0	0	0	0	0	0	0	0	0	0	0	0	0	0	0	0	0	0	0	0	0	0	0	0	0	0	0	0	0	0	0	0	0	0	0	0	0
antisense_649	0	0	0	-0.000734754	0	-0.000734754	0	0	0	0	0	0	0	0	0	0	0	0	0	0	-0.000734754	0	0	0	0	0	0	0	0	0	0	0	0	0	0	0	-0.000734754	-0.00147	0	0	0	0	0	0	0	0	0	0	0
sense_650	0	0	0.00307	0.01534	0	0	0	0	0.00613	0	0.00307	0.0092	0	0	0.00613	0.03067	0.4816	0.06442	0	0.00613	0.00307	0.00307	0	0	0.00307	0.00307	0	0	0	0	0	0.0092	0.00307	0.00307	0.00613	0	0.01227	0.01227	0.01534	0.01534	0.00613	0.00307	0	0	0.00613	0.00613	0.00307	0.0092	0
antisense_650	-0.00307	0	-0.00613	0	0	0	0	0	0	-0.00307	0	-0.00307	0	0	0	0	0	0	0	0	0	0	0	0	0	0	0	0	0	0	0	0	0	0	0	0	0	0	0	0	0	0	0	0	0	0	0	0	0
sense_651	0.00309	0	0.03704	0.0216	0.00309	0	0	0.00309	0.00617	0	0.00309	0.00309	0	0	0.00309	0	0	0	0	0	0.00309	0	0	0	0	0	0	0	0	0	0	0	0	0	0	0	0	0	0	0	0	0	0	0	0	0	0	0	0
antisense_651	0	0	0	0	0	0	0	0	0	0	0	0	0	0	0	0	0	0	0	0	0	0	0	0	0	0	0	0	0	0	0	0	0	0	0	0	0	0	-0.00617	0	0	0	0	0	0	0	0	0	0
sense_652	0	0	0	0	0	0	0	0	0	0	0	0	0	0	0	0	0	0	0	0	0	0	0	0	0	0	0	0	0	0	0	0	0	0	0	0	0	0	0	0	0	0	0	0	0	0	0	0	0
antisense_652	0	0	0	0	0	0	-0.01397	-0.00559	-0.00559	0	0	0	-0.00279	-0.00279	0	-0.04469	-0.00559	-0.05307	-0.00279	-0.01676	-0.00559	-0.04469	-0.04469	-0.01676	-0.03911	-0.01117	-0.01955	-0.01117	-0.00559	0	0	0	0	0	0	0	0	0	0	0	0	0	0	0	0	0	0	0	0
sense_653	0	0	0	0	0	0	0	0.00929	0	0	0	0	0	0	0	0	0	0	0	0	0	0	0	0	0	0	0	0	0	0	0	0	0	0	0	0	0	0	0	0	0	0	0	0.0031	0	0	0	0	0
antisense_653	0	0	0	0	0	0	0	0	0	0	0	0	0	0	0	0	0	0	0	0	0	0	0	0	-0.0031	0	0	0	0	0	0	0	0	0	0	0	0	0	0	0	0	0	0	0	0	0	-0.0031	0	0
sense_654	0	0.00052233	0	0.000261165	0	0.00157	0.00157	0.00313	0.000783494	0	0	0	0	0.00157	0	0	0	0	0	0	0	0	0.000261165	0	0.00104	0.00209	0.00183	0.00104	0.00157	0.00183	0.01332	0.07234	0.0666	0.00209	0.02011	0.00183	0.00104	0.00104	0.00131	0	0.000783494	0.000261165	0	0	0.000261165	0	0.00052233	0.000261165	0.00052233
antisense_654	0	0	0	0	0	0	0	0	0	0	0	0	0	-0.000261165	0	0	0	0	0	0	-0.000261165	0	-0.00157	-0.0047	-0.000261165	0	0	0	0	0	0	0	0	0	0	0	0	0	0	0	0	0	0	0	0	0	0	0	0
sense_655	0	0	0	0	0	0	0	0	0	0	0	0	0	0	0	0	0.00312	0	0	0	0.00312	0	0	0	0	0	0	0	0	0	0	0	0	0	0	0	0	0	0	0	0	0	0	0	0	0	0	0	0
antisense_655	0	0	0	0	0	0	0	0	0	0	0	0	-0.02804	0	0	0	0	-0.00623	-0.00623	-0.00623	0	0	0	0	-0.00312	0	0	0	0	0	0	0	0	0	-0.00312	0	0	-0.00312	-0.00312	0	0	-0.00312	0	-0.00312	0	0	0	-0.00312	0
sense_656	0	0	0	0.00313	0	0	0	0	0	0	0	0	0	0	0	0	0	0	0.00313	0	0	0	0	0	0	0	0	0	0	0	0	0	0	0	0	0	0	0	0	0	0	0	0	0	0	0	0	0	0
antisense_656	0	0	0	0	0	0	0	0	0	-0.00313	-0.00625	-0.0125	-0.01563	0	-0.00313	0	0	0	0	-0.00625	0	0	0	0	0	0	0	0	0	0	0	0	0	0	0	0	-0.00313	0	0	0	0	0	0	0	0	0	0	0	0
sense_657	0	0.00313	0	0	0	0	0	0	0	0	0	0	0	0	0	0.00313	0	0	0	0	0	0	0	0	0	0.00313	0	0.00313	0	0	0	0	0	0	0	0	0	0	0	0	0	0	0	0	0	0	0	0	0
antisense_657	0	0	0	0	0	0	0	0	0	0	0	0	0	0	0	0	0	0	0	0	0	0	0	0	0	0	0	0	0	0	0	0	0	0	0	0	0	0	0	0	0	0	0	0	0	0	0	0	0
sense_658	0	0	0	0	0	0	0	0	0.00313	0.00313	0	0	0	0	0	0	0	0	0.00313	0	0	0	0	0	0	0	0	0.00313	0	0	0	0	0	0	0	0	0	0	0	0	0	0	0	0	0	0	0	0	0
antisense_658	0	0	0	0	0	0	0	0	0	0	0	0	0	0	0	0	-0.00627	0	-0.00627	0	-0.00313	0	0	0	0	0	0	0	0	0	0	0	0	0	0	0	0	0	0	0	0	0	0	0	0	0	0	0	0
sense_659	0	0	0	0	0	0.00313	0	0	0	0.00627	0.01567	0.00313	0.01254	0	0.00313	0	0	0	0.00313	0	0	0	0	0	0.00627	0	0	0	0	0	0	0.00313	0	0	0	0.00627	0	0	0	0	0.00627	0.00627	0.00313	0.00313	0.00313	0	0.00313	0	0
antisense_659	0	0	0	0	0	0	-0.00313	0	0	0	0	0	0	0	0	0	0	0	0	0	0	0	0	0	0	0	0	0	0	0	-0.00313	0	0	-0.00313	0	0	0	-0.00313	0	0	0	0	0	0	0	0	0	0	0
sense_660	0.00314	0.00314	0	0	0	0	0	0	0	0	0	0.00314	0	0	0	0	0	0	0	0	0	0	0	0	0	0	0	0	0	0	0	0	0	0	0	0	0	0	0	0	0	0	0	0	0	0	0	0	0
antisense_660	0	0	0	0	0	0	0	0	0	0	-0.00314	-0.00943	0	0	0	0	0	-0.00314	-0.00314	0	0	0	0	0	0	0	0	-0.00314	0	0	0	-0.03774	-0.00629	-0.00314	0	-0.00314	-0.00314	-0.00629	0	0	0	0	0	-0.00943	0	0	0	-0.00314	0
sense_661	0	0	0	0	0	0	0	0	0	0	0	0	0	0	0	0	0	0	0.00631	0	0	0	0	0	0	0	0	0	0	0	0	0	0	0	0	0	0	0	0	0	0.00315	0	0	0.01577	0.00315	0.00315	0.00631	0	0.00631
antisense_661	0	0	0	0	-0.00315	0	0	0	0	0	0	0	0	0	0	0	0	0	0	0	-0.00315	0	-0.00631	-0.00631	0	-0.00315	0	0	-0.01262	0	0	0	0	0	0	0	0	0	0	-0.00315	0	-0.00315	0	0	0	0	0	0	0
sense_662	0	0	0	0	0	0	0.00631	0.00315	0.00315	0	0	0	0	0.00315	0	0	0	0	0	0	0	0	0	0	0	0	0	0	0	0	0	0	0	0	0	0	0.00631	0.00315	0	0	0	0	0.00315	0	0.00315	0	0	0	0
antisense_662	0	0	0	0	0	0	0	0	0	0	0	0	0	0	0	0	0	0	0	0	0	0	0	0	0	0	0	0	0	0	0	0	0	0	0	0	0	0	0	0	0	0	0	0	0	0	0	0	-0.00631
sense_663	0	0	0.000150421	0	0	0	0	0	0	0	0	0	0	0	0	0	0	0	0	0	0	0	0	0	0	0	0	0	0	0	0	0	0	0	0	0	0	0	0.000300842	0	0	0	0	0	0.11267	0.00993	0.04648	0.01098	0
antisense_663	0	0	0	0	-0.000150421	0	0	0	0	0	0	0	0	0	0	0	0	0	0	0	0	0	0	0	0	0	0	0	-0.000150421	-0.000300842	0	-0.000300842	-0.000150421	0	0	0	0	0	0	0	0	0	0	-0.000300842	0	0	0	0	0
sense_664	0	0	0	0	0.00207	0	0.00103	0.0031	0.00517	0	0	0.00103	0	0	0	0	0	0	0	0	0	0	0	0	0	0	0	0	0	0	0	0	0	0	0	0	0	0	0	0	0.00103	0	0	0	0.02996	0.0031	0.01963	0	0.00103
antisense_664	-0.00103	-0.00103	0	0	0	0	0	0	0	0	0	-0.00103	0	0	0	0	0	0	0	0	0	0	0	-0.00103	0	0	0	0	0	0	0	0	0	0	0	0	0	0	0	0	0	0	0	0	0	0	0	0	0
sense_665	0	0	0	0	0	0	0	0	0	0	0	0	0	0	0	0	0	0	0	0	0	0	0	0	0	0	0	0	0	0	0	0	0	0	0	0	0	0	0	0	0	0	0	0	0	0	0	0	0
antisense_665	0	0	0	0	0	0	0	0	0	0	0	0	0	0	0	0	0	0	0	0	-0.000934579	0	0	0	0	0	0	0	0	0	0	0	0	0	0	0	0	0	0	0	0	0	0	0	0	0	0	0	0
sense_666	0	0	0	0	0	0	0	0	0	0	0	0	0	0	0	0	0	0	0.00318	0	0	0	0	0	0	0	0	0	0	0	0	0	0	0	0	0	0	0	0	0	0	0	0	0	0	0	0	0	0
antisense_666	0	0	0	0	0	0	0	0	0	0	0	0	0	0	0	0	0	0	0	0	0	0	0	0	0	0	0	0	0	0	0	0	0	0	0	0	0	0	0	0	0	0	0	0	0	0	0	0	0
sense_667	0	0	0	0.00102	0.00102	0	0	0	0	0	0	0.00102	0	0	0	0	0	0	0	0	0	0	0	0	0.00102	0	0	0	0	0	0	0	0	0	0	0	0	0	0	0	0	0	0	0	0	0	0	0	0
antisense_667	-0.00102	-0.00102	-0.00102	0	0	0	0	0	0	0	0	0	-0.00102	0	0	0	0	0	0	0	0	0	0	-0.00203	-0.00203	-0.00203	0	-0.00102	-0.00609	-0.00102	0	0	0	0	0	0	0	0	0	0	0	0	0	0	0	0	0	0	0
sense_668	0	0	0.00641	0	0	0	0	0	0.00321	0	0.00641	0	0	0	0	0	0	0	0	0	0	0.00321	0	0.00321	0	0	0	0.00321	0	0	0	0	0	0	0	0	0	0	0	0	0	0	0	0	0	0	0	0	0
antisense_668	0	0	0	0	0	0	0	0	0	0	0	0	0	0	0	0	0	0	0	0	0	0	0	0	0	0	0	0	-0.02564	0	0	0	0	0	0	0	0	-0.00321	0	0	-0.00321	-0.00321	0	0	0	0	0	0	0
sense_669	0	0	0	0	0	0.000931966	0	0	0	0	0	0	0	0	0.000931966	0	0.000931966	0	0.00466	0.0028	0	0	0.000931966	0.00466	0.00186	0.00186	0.00186	0.000931966	0.000931966	0	0.00186	0	0.00186	0.000931966	0	0	0	0	0	0	0	0	0	0	0	0	0.000931966	0	0
antisense_669	0	0	0	0	0	0	0	0	0	0	0	0	0	0	0	0	0	-0.0028	-0.00373	0	0	0	0	0	0	0	0	0	0	0	0	0	0	0	0	0	0	0	-0.000931966	0	0	0	0	0	0	0	0	0	0
sense_670	0	0	0	0.00322	0.00643	0	0	0	0.00322	0	0	0	0.01286	0.00322	0	0.00322	0.00322	0	0	0	0	0	0	0	0.00322	0	0	0	0	0	0	0	0	0	0	0	0	0	0	0	0	0	0	0	0	0	0	0	0
antisense_670	0	-0.00322	-0.00322	0	-0.00322	-0.02572	-0.01286	-0.00643	0	0	0	-0.00322	0	0	0	-0.00643	0	-0.00643	-0.00643	-0.00643	-0.00965	-0.01929	-0.08039	-2.0418	-4.55305	-0.00965	0	0	0	0	0	0	0	-0.01608	-0.00322	0	0	-0.00322	0	-0.01608	-0.01929	0	0	-0.00643	0	0	0	0	0
sense_671	0	0	0	0	0	0	0	0	0	0.02265	0.00324	0	0	0	0	0	0	0	0	0	0	0	0	0	0	0	0	0	0	0	0	0	0	0	0	0	0	0	0	0	0	0	0	0	0	0	0	0	0
antisense_671	0	0	0	0	0	0	0	0	0	0	0	0	0	-0.00324	-0.00971	-0.00647	-0.06796	-0.03236	-0.01942	0	0	0	-0.00324	0	0	0	-0.00324	-0.00324	0	0	0	0	-0.00324	0	0	0	0	0	-0.00324	0	0	0	0	0	-0.00324	0	0	0	-0.00324
sense_672	0.00324	0	0	0	0	0	0	0	0	0	0	0	0	0.00324	0.00324	0	0	0	0.00324	0	0	0	0.00324	0.00324	0	0	0.00324	0	0.00324	0	0	0	0	0	0	0	0	0	0	0	0	0.00324	0	0.00324	0.00647	0	0	0	0
antisense_672	0	0	0	0	0	0	0	0	0	0	0	0	-0.00324	0	0	0	0	0	0	0	0	0	0	0	0	0	0	0	0	0	0	0	0	0	0	0	0	0	0	0	0	0	0	0	0	0	0	0	-0.00324
sense_673	0	0	0	0	0	0	0	0	0	0	0	0	0	0	0	0	0	0	0	0	0	0	0	0	0	0	0	0	0	0	0	0	0	0	0	0	0	0	0	0	0	0	0	0	0	0	0	0	0
antisense_673	-0.00325	-0.00325	-0.00325	-0.00974	-0.03247	-1.90584	-0.03571	-0.00649	0	-0.02273	-0.00649	-0.00649	-0.00974	-0.00974	-0.01299	-0.01948	0	-0.00649	0	-0.00325	0	-0.00974	0	-0.00325	-0.00974	0	-0.00325	-0.01299	-0.00325	0	0	-0.00974	-0.01299	0	0	0	-0.01948	-0.01623	0	-0.00974	-0.00325	0	0	0	0	-0.00325	0	0	0
sense_674	0.00163	0	0.00653	0.02284	0.00326	0	0.01305	0.01468	0.00489	0.00816	0	0.00979	0.00979	0.01305	0.00489	0	0.01305	0.07341	0.02773	0.00326	0.00979	0.01305	0.00163	0.00489	0.00816	0.02284	0.00653	0.00489	0.00163	0	0.00326	0	0	0	0.00326	0.00163	0.02936	0	0	0	0.00326	0	0	0	0	0.00163	0.00489	0.00163	0.00163
antisense_674	0	0	0	0	0	0	0	0	0	0	0	-0.00163	0	0	0	0	0	0	-0.00163	0	-0.00163	0	-0.00163	0	0	0	0	0	0	-0.00163	0	0	0	0	0	0	-0.00163	0	0	0	-0.00326	0	0	0	0	0	-0.00163	-0.00163	-0.00489
sense_675	0	0.00329	0	0	0.00329	0	0	0	0	0.00987	0.09868	0.02303	0	0	0	0	0	0	0	0	0	0	0	0	0	0	0	0	0	0	0	0	0	0	0	0	0	0	0	0	0	0	0	0	0	0	0	0	0
antisense_675	0	0	0	0	0	0	0	0	0	0	0	0	-0.00329	0	0	0	0	0	-0.00329	0	0	0	0	0	0	0	0	0	0	0	0	0	0	0	0	0	0	0	0	0	-0.00329	0	0	0	0	0	0	0	0
sense_676	0	0	0.000660066	0	0.00264	0.00198	0.00924	0.00132	0.00528	0.000660066	0.000660066	0.00132	0	0	0	0.000660066	0	0	0.00132	0.000660066	0.000660066	0	0	0	0.000660066	0	0.000660066	0.00462	0	0	0	0	0.000660066	0.000660066	0	0	0	0	0.000660066	0	0	0	0	0	0	0	0	0	0.000660066
antisense_676	0	0	0	0	0	0	0	0	0	0	0	0	0	0	0	0	0	0	0	0	0	0	0	0	0	0	0	0	0	0	0	0	0	0	0	0	0	0	0	0	0	0	0	0	0	0	0	0	0
sense_677	0	0	0	0	0	0	0	0	0	0	0	0	0	0	0	0	0	0	0	0	0	0	0	0	0	0	0	0	0	0	0	0	0	0	0	0	0	0	0	0	0	0	0.0033	0	0	0	0	0.0033	0
antisense_677	0	0	0	0	0	0	0	0	0	0	0	0	0	0	0	0	0	0	0	0	0	0	0	0	0	0	0	0	-0.0033	0	0	0	0	0	0	0	0	0	0	0	0	0	0	0	0	0	0	0	0
sense_678	0	0	0	0	0	0	0	0	0	0	0	0.0165	0.0198	0	0	0	0	0	0	0	0	0	0	0	0	0	0	0	0	0	0	0	0	0	0	0	0	0	0	0	0	0	0	0	0	0	0	0	0
antisense_678	0	0	0	0	0	0	0	0	0	0	0	0	0	0	0	0	0	0	0	0	-0.0033	0	-0.0099	-0.0033	0	0	0	0	0	0	0	0	0	0	0	0	0	0	0	0	0	0	0	0	0	0	0	0	0
sense_679	0.000338181	0	0.000338181	0.000338181	0	0.000338181	0	0	0	0	0	0.000338181	0.00101	0.000338181	0.000338181	0.000676361	0	0.000338181	0	0	0.000676361	0.00169	0	0	0.00101	0.00101	0.00203	0.000676361	0.00237	0	0	0	0	0.000676361	0.000338181	0	0	0.000338181	0.000676361	0	0.00169	0.000338181	0.000338181	0	0	0.000338181	0.000338181	0.000676361	0
antisense_679	0	0	0	0	0	0	0	0	0	0	0	0	0	-0.000338181	0	0	0	0	0	0	0	0	0	0	0	0	0	0	0	0	0	0	0	0	-0.00101	-0.000676361	0	0	0	0	0	0	0	0	-0.000338181	0	0	0	0
sense_680	0.00332	0.00332	0	0	0	0	0	0	0	0	0	0	0	0	0	0	0	0	0.00332	0	0.00332	0	0	0.00332	0	0.00664	0	0	0.00332	0	0	0	0	0	0	0	0	0	0	0	0	0	0	0	0	0	0	0	0
antisense_680	0	0	-0.00332	0	0	0	0	0	0	0	0	0	0	0	0	0	-0.00664	-0.00332	-0.00332	0	-0.02658	-0.01329	-0.00664	-0.00664	-0.00332	-0.00332	0	0	0	-0.00332	-0.03654	-0.06977	-0.19934	-0.13621	-0.07973	0	0	-0.01329	0	-0.00332	0	-0.00332	0	0	0	0	-0.00332	0	0
sense_681	0	0	0	0	0	0	0	0.00316	0	0	0	0	0	0	0.00316	0	0.03165	0.00316	0.00949	0	0.00949	1	0.07278	0.01582	0.00316	0	0	0	0	0	0.00316	0	0	0	0	0	0	0	0.01266	0.00633	0	0	0	0	0	0.06329	0.04747	0.00316	0
antisense_681	0	0	0	0	0	0	0	0	0	0	0	0	0	0	0	0	0	0	0	0	0	0	0	0	0	0	0	0	0	0	0	0	-0.00316	0	0	0	0	0	0	0	0	0	0	0	0	0	0	0	0
sense_682	0	0	0	0	0	0	0	0	0	0	0	0	0	0	0	0	0	0	0	0	0	0	0	0	0	0	0	0	0	0	0	0	0	0	0	0	0	0	0	0	0	0	0	0	0	0	0	0	0
antisense_682	0	0	0	0	0	0	0	0	0	0	0	0	0	0	0	0	0	0	0	0	0	0	0	0	0	0	0	0	0	0	0	0	-0.00664	-0.05648	-0.00332	-0.00332	0	0	0	0	0	0	-0.00332	0	0	0	0	0	-0.00332
sense_683	0.00785	0.00157	0	0	0	0	0	0	0	0	0	0	0	0	0	0	0	0	0	0	0	0	0	0	0	0	0	0	0	0	0	0	0	0	0	0	0	0	0	0	0	0	0	0.00314	0.00157	0.34537	1	0.14286	0.01256
antisense_683	0	0	0	0	0	0	0	0	0	0	0	0	0	0	0	0	0	0	0	0	0	0	0	0	0	0	0	0	0	0	0	0	0	0	0	0	0	0	0	0	0	0	0	0	0	0	0	0	0
sense_684	0	0	0	0	0	0	0	0	0	0	0	0	0	0	0	0	0	0	0	0	0	0	0	0	0	0	0	0	0	0	0	0	0	0	0	0	0	0	0	0	0	0	0	0	0	0	0	0	0
antisense_684	0	0	-0.00336	0	0	0	0	0	-0.00336	-0.00336	0	0	0	-0.00671	-0.00336	-0.00336	0	0	0	0	0	0	0	0	0	0	0	0	0	0	0	0	-0.00336	0	0	0	0	0	0	0	0	0	0	0	0	0	0	0	0
sense_685	0	0	0	0	0	0	0	0	0	0	0	0	0	0	0	0	0	0	0.000745434	0.000372717	0	0.000372717	0.0041	0.01342	0	0	0	0	0	0	0	0	0	0	0	0	0	0	0	0	0	0	0	0	0	0	0	0	0
antisense_685	0	-0.000372717	0	0	0	0	0	0	0	0	0	0	0	0	0	0	0	0	0	0	0	0	0	0	-0.00112	-0.00932	-0.02982	0	-0.000745434	0	0	0	0	0	0	0	0	0	0	0	0	0	0	0	0	0	0	0	0
sense_686	0	0	0	0	0	0	0	0	0	0	0	0	0	0	0	0	0	0	0	0	0	0	0	0	0	0	0	0	0.00104	0	0	0	0.00104	0.00104	0.00313	0.00209	0.00418	0.08664	0.04697	0.0501	0.01879	0.03027	0.00209	0.01879	0.0428	1	0.75783	0.07203	0.00835
antisense_686	0	0	0	0	0	0	0	0	0	0	0	0	0	0	0	0	0	0	0	0	0	0	0	0	0	-0.01044	-0.00731	-0.00522	0	0	0	0	0	0	0	0	0	0	0	0	0	0	0	0	0	0	0	0	0
sense_687	0	0	0	0.03951	0.01444	0.00304	0.00152	0.00456	0.00912	0.0076	0.00684	0.000759878	0	0	0	0	0	0	0	0	0	0	0	0	0	0	0.000759878	0	0.000759878	0	0	0	0	0	0	0	0	0	0	0	0	0	0.000759878	0.00228	0.000759878	0.000759878	0	0.00304	0
antisense_687	0	0	0	0	0	0	0	0	0	0	0	0	0	0	0	0	0	0	0	0	0	0	0	0	0	0	0	0	0	0	0	0	0	0	0	0	0	0	0	0	0	0	0	0	0	0	0	0	0
sense_688	0	0	0	0	0	0	0	0	0	0.000602773	0	0.00121	0.00241	0.01808	0	0.000602773	0	0	0.000602773	0.00121	0.00362	0	0.000602773	0.00121	0	0	0	0	0	0	0	0	0	0	0	0	0	0	0	0	0	0	0	0	0.000602773	0	0	0	0
antisense_688	0	0	0	0	0	0	0	0	0	0	0	0	0	0	0	0	0	0	0	0	0	0	0	0	0	0	0	0	0	0	-0.000602773	-0.000602773	-0.000602773	0	0	-0.00121	0	0	-0.000602773	0	0	0	0	0	-0.000602773	0	-0.000602773	-0.00301	-0.00542
sense_689	0	0	0	0	0	0	0	0	0.00265	0.00794	0.01587	0	0	0.00529	0.04497	0.10847	0.24339	0.05556	0.00265	0.00794	0.00529	0	0	0	0	0	0	0	0	0	0	0	0	0	0	0	0	0	0	0	0	0	0	0	0	0.00265	0	0	0
antisense_689	0	0	0	0	0	0	0	0	0	0	0	0	0	0	0	0	0	0	0	0	0	0	0	0	0	-0.00265	0	0	-0.00265	0	0	0	0	0	0	0	0	0	0	0	0	0	0	0	0	0	0	0	0
sense_690	0	0	0	0	0	0	0	0	0	0	0	0	0	0	0	0	0	0	0	0	0	0	0	0	0	0	0	0	0	0	0	0	0	0	0	0	0	0	0	0	0	0	0	0	0	0	0	0	0
antisense_690	0	0	0	0	0	0	0	0	0	0	0	0	0	0	0	0	0	0	0	0	0	0	0	0	-0.0034	0	-0.0068	0	0	0	0	0	0	0	0	0	0	0	0	0	0	0	0	0	0	0	0	0	0
sense_691	0	0.00114	0	0.00114	0.00114	0	0	0	0	0	0.00114	0.00114	0	0	0	0	0.00114	0.00114	0	0	0	0.00114	0	0	0	0	0	0	0	0	0	0	0	0	0	0	0	0	0	0	0	0	0	0	0	0	0	0	0.00114
antisense_691	0	0	0	0	0	0	0	0	0	0	0	-0.00114	0	0	0	-0.00114	-0.02159	-0.03295	-0.02614	-0.02955	-0.02614	-0.09773	0	-0.00114	-0.01136	-0.18864	0	0	0	0	0	0	0	0	0	0	0	0	0	0	0	0	0	0	0	0	0	0	0
sense_692	0.000194742	0	0	0	0	0	0	0	0	0	0	0	0	0	0	0	0	0	0.000194742	0	0	0	0	0.000194742	0	0.00097371	0.00721	0.06212	0.00896	0.00097371	0.000584226	0	0	0	0.000389484	0.00117	0.000584226	0	0	0	0	0	0	0	0	0	0	0	0
antisense_692	0	0	0	0	0	0	0	0	0	0	0	0	0	0	0	0	0	0	0	0	0	0	0	0	0	0	0	0	0	0	0	0	0	0	0	0	0	0	0	0	0	0	0	0	0	0	0	0	0
sense_693	0	0	0	0	0	0	0	0	0	0	0	0	0	0	0	0	0	0	0	0	0	0	0	0	0	0	0	0	0	0	0	0	0	0	0	0	0	0	0	0	0	0	0	0	0	0	0	0	0
antisense_693	-0.00344	0	0	-0.00344	-0.00344	0	0	0	-0.00344	-0.01031	0	0	0	0	0	0	0	0	0	0	0	-0.01031	-0.35395	-0.01375	-0.00344	-0.01031	-0.00687	0	-0.01031	0	0	0	0	0	0	-0.00344	-0.00344	0	0	0	0	0	0	0	0	0	-0.00344	0	0
sense_694	0	0	0	0	0	0	0	0	0	0	0	0	0	0	0	0	0	0	0	0	0	0	0	0.00345	0	0	0.00345	0	0	0	0	0	0	0	0	0	0	0	0	0	0	0	0	0	0	0	0	0	0
antisense_694	0	0	0	-0.02414	-0.01379	-0.00345	-0.01724	-0.0069	-0.0069	0	-0.00345	-0.00345	0	0	-0.00345	0	-0.01379	-0.00345	-0.01034	0	-0.00345	0	-0.0069	-0.01034	-0.00345	0	0	0	0	0	0	-0.0069	0	0	0	-0.0069	-0.01034	-0.00345	0	0	-0.0069	-0.01034	-0.01034	-0.01034	-0.0069	-0.01034	-0.00345	-0.03793	-0.02069
sense_695	0	0	0	0	0	0	0.00351	0	0	0	0	0.00351	0.00351	0	0.00351	0	0	0	0	0	0	0	0	0	0	0	0.00702	0	0	0	0.00702	0.00351	0	0.02105	0.00702	0.01053	0.00351	0.00351	0	0	0	0	0	0	0	0	0	0	0.00351
antisense_695	-0.01404	-0.00351	-0.00351	0	0	0	0	0	0	0	-0.00351	0	0	0	0	-0.00702	-0.00351	-0.00351	0	0	-0.00351	-0.00351	0	-0.00351	-0.01053	0	0	0	0	0	0	0	0	-0.00702	0	0	0	0	0	0	-0.00351	-0.00351	-0.00351	0	0	0	0	0	0
sense_696	0	0.00351	0	0	0	0	0	0	0	0	0.00702	0	0	0	0	0	0	0	0	0	0	0	0	0	0	0	0	0	0	0	0	0	0	0	0	0	0	0.00351	0	0	0	0	0	0	0	0	0	0	0
antisense_696	0	0	0	0	0	0	0	0	0	-0.00351	0	0	0	0	0	0	0	0	0	0	0	0	0	0	0	0	0	-0.02456	-0.00351	-0.00351	-0.00351	0	0	-0.00351	0	0	0	-0.00351	0	0	0	0	0	0	0	0	0	0	0
sense_697	0	0	0.00351	0	0	0	0	0	0	0	0	0	0	0	0.00351	0	0.00702	0	0	0	0	0	0	0	0	0	0	0	0	0	0	0	0	0	0	0	0	0	0	0	0	0	0	0	0	0	0.00351	0	0
antisense_697	0	0	0	0	0	0	0	-0.00351	-0.01754	-0.97895	-3.83158	-0.9614	-0.47018	-0.05263	-0.74386	-0.84912	-0.00702	0	-0.00351	-0.00702	-0.01754	-0.00702	-0.01053	-0.00351	-0.00351	-0.00702	-0.00351	-0.00351	-0.00351	0	-0.00351	0	0	0	0	0	-0.00351	0	0	0	0	0	-0.00351	0	0	-0.00351	0	-0.00351	0
sense_698	0	0	0	0	0	0	0	0	0	0	0	0	0	0	0	0	0	0	0	0	0	0.00351	0	0.00351	0	0.00351	0	0	0	0	0	0	0	0.00351	0	0	0	0.00351	0	0	0	0	0	0	0	0.00351	0	0	0.00351
antisense_698	0	0	0	0	0	0	0	0	0	0	0	0	0	0	0	0	0	0	0	0	0	0	0	0	0	0	0	0	0	0	0	0	0	0	0	0	0	0	0	0	0	0	0	0	0	0	0	0	0
sense_699	0	0	0	0	0	0	0	0	0	0	0	0	0	0	0	0	0	0	0	0	0	0	0	0	0	0	0	0	0	0	0	0	0	0	0	0	0	0	0	0	0	0	0	0	0	0	0	0	0
antisense_699	-0.27465	-2.80986	-0.05634	-0.01408	-0.09155	-0.42254	-0.31338	-8.90493	-0.21831	-0.23592	-0.05282	-0.01408	-0.00704	0	-0.00352	-0.01408	-0.00704	0	0	-0.00352	0	0	0	0	-0.00352	0	0	0	0	0	0	0	0	0	0	-0.00704	0	0	0	-0.00352	0	0	0	0	0	0	0	0	0
sense_700	0	0	0	0	0	0	0	0	0	0	0	0	0	0	0	0	0	0	0	0	0	0	0	0	0	0	0	0	0	0	0	0	0	0	0	0	0	0	0	0	0	0	0	0	0	0	0	0	0
antisense_700	0	0	0	0	0	0	0	0	0	-0.00352	0	0	0	0	0	0	0	0	0	0	0	0	0	0	0	0	0	0	0	0	0	0	0	0	0	0	0	0	0	0	0	-0.00352	-0.00352	0	0	0	0	-0.00704	0
sense_701	0.00353	0	0	0	0	0	0	0.01413	0	0	0	0	0	0	0	0	0	0	0	0	0	0	0	0	0	0	0	0	0	0	0	0.00353	0	0	0	0	0.00353	0.0106	0.02473	0	0	0	0	0	0	0.00707	0.00707	0	0
antisense_701	-0.84806	-0.18728	-0.0212	-0.26148	-0.0424	-0.86926	-0.00353	-0.00353	0	-0.00353	-0.0106	0	0	0	-0.00707	0	0	-0.00353	0	0	0	0	0	0	0	0	0	0	0	0	0	0	0	0	0	0	0	0	0	0	-0.00353	0	0	0	0	0	0	0	0
sense_702	0	0	0	0.00355	0	0	0.00709	0.01064	0.00355	0.01773	0.04965	0.00709	0	0	0	0	0.01418	0.00355	0	0	0	0	0	0	0	0	0	0	0	0	0	0	0	0	0	0	0.00355	0.00355	0	0	0	0	0.00709	0.00355	0.00355	0.06028	0.52482	0.24823	0
antisense_702	0	0	-0.00355	0	0	0	-0.00709	-0.00709	0	0	0	0	0	0	0	0	0	0	0	0	0	0	0	0	0	0	0	-0.00355	0	0	0	0	0	0	0	0	0	0	0	0	0	-0.00355	0	0	0	0	0	0	0
sense_703	0.00709	0	0	0.00355	0	0.01064	0.02482	0.00355	0	0.00709	0.05674	0.01064	0.01418	0.00355	0.00709	0.00709	0.00355	0.01064	0.01773	0.01064	0.01064	0.01773	0.14184	0.15248	0.00355	0.01418	0	0	0.00355	0.01064	0	0	0	0	0	0	0	0	0	0	0	0	0.00355	0.02837	0.00709	0.00355	0.00355	0.00355	0
antisense_703	0	0	0	0	0	0	0	0	0	0	0	0	0	0	0	0	0	0	-0.00355	0	-0.01064	-0.00709	0	0	0	0	0	0	0	0	0	0	0	0	0	0	0	0	0	0	0	0	0	0	0	0	0	0	0
sense_704	0.00544	0.00363	0	0.00181	0	0	0	0	0	0	0	0	0	0	0.00181	0	0	0	0	0	0	0	0	0	0.00181	0	0	0.00363	0	0	0.00363	0.00181	0.00363	0.00363	0	0	0.00181	0	0	0	0	0	0.00181	0	0	0	0	0.00181	0
antisense_704	0	0	0	0	0	0	-0.00181	0	0	0	0	0	0	0	0	0	0	-0.00181	0	0	0	0	0	0	0	0	0	0	0	0	0	0	0	0	0	0	0	0	0	0	0	0	0	0	0	0	0	0	0
sense_705	0	0	0	0	0	0	0	0	0	0	0.00043956	0	0	0	0.00043956	0	0	0	0	0	0	0	0	0	0.00043956	0	0	0	0	0	0.000879121	0.00264	0.00132	0	0	0	0	0	0.00879	0.23473	0.01451	0.00571	0.00879	0.21714	0.30681	1	0.20967	0.22505	0.08703
antisense_705	0	0	0	0	-0.00043956	0	0	0	0	0	0	0	0	0	0	-0.00043956	0	0	0	0	0	0	0	0	0	0	0	0	0	0	0	0	-0.00043956	-0.00043956	0	0	0	0	0	0	0	0	0	0	0	0	0	0	0
sense_706	0	0.00077912	0.00038956	0	0.00117	0.00038956	0.00077912	0	0	0	0	0.00038956	0.00038956	0.00038956	0	0	0.00038956	0	0	0	0	0	0	0	0	0	0	0	0	0	0	0	0	0	0.00038956	0.00038956	0.00038956	0.00117	0	0.00038956	0.00312	0	0.00038956	0.00038956	0.00584	0.00429	0.00545	0.00351	0.00234
antisense_706	0	-0.00038956	0	-0.00195	-0.00038956	-0.00117	-0.00038956	-0.00077912	0	-0.00038956	-0.00038956	-0.00077912	0	0	-0.00038956	-0.00038956	0	-0.00038956	0	-0.00077912	0	-0.00038956	0	0	-0.00273	-0.01831	-0.01636	0	-0.00077912	-0.00038956	-0.00195	-0.00156	-0.00077912	-0.00312	-0.0148	-0.00117	-0.00156	-0.00077912	-0.00077912	-0.00117	-0.00038956	0	0	0	-0.00038956	0	-0.00038956	-0.00038956	0
sense_707	0	0	0	0.00356	0	0	0	0	0	0	0	0.00712	0	0	0.00356	0.01068	0	0	0.00356	0	0.00712	0	0	0	0	0	0	0	0	0	0	0	0	0	0	0	0	0	0	0	0	0	0	0	0	0	0	0	0
antisense_707	-0.00356	-0.02135	-0.0427	-0.00712	0	0	0	0	0	0	0	0	-0.00356	-0.00356	-0.121	-0.01068	-0.27402	-0.01779	-0.00356	0	-0.00712	0	-0.01068	-0.00356	0	0	-0.00712	-0.01779	0	0	0	0	0	0	0	0	0	0	0	0	0	0	0	0	0	0	0	0	0
sense_708	0	0	0	0.00356	0	0	0	0	0	0	0	0	0	0.00356	0.00356	0.00712	0	0	0.01068	0	0	0	0	0	0	0	0	0	0	0	0	0	0	0	0	0	0	0	0	0	0	0	0	0	0	0	0	0	0
antisense_708	0	0	0	0	0	0	0	0	0	0	0	0	0	0	0	0	0	0	-0.00356	0	0	0	0	0	0	0	0	0	0	0	0	0	0	-0.00356	0	0	0	0	0	0	0	-0.00356	0	0	0	-0.00356	0	0	0
sense_709	0.01068	0	0	0	0.00356	0	0	0	0	0	0	0	0	0.00356	0.00356	0	0	0	0	0.00712	0	0	0	0.00356	0	0	0.00356	0	0	0	0	0	0	0	0	0	0	0	0	0	0	0	0	0	0	0.00356	0	0	0
antisense_709	0	0	0	0	0	0	0	0	0	0	0	0	0	0	0	0	0	0	-0.00356	0	0	0	0	-0.77224	-0.30249	-0.22064	-0.45907	-0.01068	-0.00356	-0.03203	-0.72954	-1.20996	-1.09964	-0.13523	-0.0605	-0.13523	-0.02847	0	0	0	0	0	0	0	0	0	0	0	0
sense_710	0	0.00534	0.00534	0.000593472	0	0.000593472	0.00178	0.00178	0.00772	0.00831	0.00712	0.02374	0.000593472	0.00356	0.00178	0.00356	0.00119	0.03086	0.00475	0.03205	0.05638	0.22611	0.17982	0.03383	0.02315	0.00415	0.00178	0	0.000593472	0	0	0.00415	0.00178	0.000593472	0	0.00297	0.000593472	0.000593472	0	0.00119	0.000593472	0	0.00119	0	0	0	0	0	0.00119
antisense_710	0	0	0	0	0	0	0	0	0	0	0	0	0	0	0	0	0	0	0	0	0	0	0	0	0	0	0	0	0	0	0	0	0	0	0	0	0	0	0	0	0	0	-0.000593472	-0.00415	-0.000593472	-0.000593472	0	0	0
sense_711	0	0	0	0	0	0	0	0	0	0	0	0	0	0	0	0	0	0	0	0	0	0	0	0	0	0	0	0	0	0	0.00357	0.05	0	0	0	0	0	0	0	0	0	0	0	0	0	0	0	0	0
antisense_711	0	-0.00357	0	0	0	0	0	0	0	0	0	0	0	0	0	0	0	0	0	0	0	0	0	0	0	0	0	0	0	0	0	0	0	0	0	0	0	0	0	0	0	0	0	0	0	0	0	0	0
sense_712	0	0	0.00357	0	0	0	0	0	0	0	0	0	0	0	0	0	0	0	0	0	0	0	0.00357	0	0	0	0	0	0.00714	0	0	0	0	0	0	0	0	0	0	0	0	0	0	0	0.00357	0	0	0	0.00357
antisense_712	0	0	0	0	0	-0.00357	0	0	0	0	0	0	0	0	0	0	0	0	0	0	0	0	0	0	0	0	0	0	0	0	0	0	0	-0.00357	0	0	0	0	0	0	0	0	0	0	0	0	0	0	0
sense_713	0	0	0	0	0	0	0	0	0.00358	0	0	0	0	0	0.00358	0	0	0.01792	0	0	0	0	0	0	0	0	0	0	0	0	0	0	0.00358	0	0	0	0	0	0	0	0	0	0	0	0	0	0	0	0.00358
antisense_713	0	0	0	0	0	0	0	0	0	0	0	0	0	0	0	0	0	-0.00358	-0.00358	-0.03226	-0.07527	0	0	0	0	0	0	0	0	0	0	0	0	0	0	0	0	0	0	0	0	0	0	0	0	0	0	0	0
sense_714	0	0	0	0.00358	0.00358	0	0	0	0	0.00358	0.00358	0	0	0	0	0	0	0	0	0	0	0.00717	0.00358	0	0	0	0	0.00717	0.00358	0	0.01075	0	0	0	0.01434	0.00358	0.00717	0.00717	0.00358	0	0.00358	0	0	0.00358	0	0	0	0	0
antisense_714	0	0	0	0	0	0	0	0	0	0	0	0	0	0	0	0	0	-0.00358	0	0	0	0	0	0	0	0	0	0	0	0	0	0	0	0	0	0	0	0	0	0	0	0	0	0	0	0	0	0	0
sense_715	0	0	0	0	0	0	0	0	0	0	0	0	0	0	0	0	0	0	0	0	0	0	0	0	0	0	0	0	0	0	0	0	0	0	0	0	0	0	0	0	0	0	0	0	0	0	0	0	0
antisense_715	0	0	0	0	0	0	0	0	0	0	0	0	0	0	0	0	0	0	-0.00141	0	0	0	0	0	0	0	0	0	0	0	0	0	0	0	0	0	0	0	0	0	0	0	0	0	0	0	0	0	0
sense_716	0.0018	0	0.0054	0.0036	0.01259	0	0.0018	0	0.0018	0.0036	0.0018	0	0.0036	0.0018	0	0.0018	0.0018	0.0036	0	0	0.0018	0	0	0	0	0	0.0036	0	0.0018	0.01259	0	0.0036	0.0018	0	0.01259	0.00719	0.00719	0.0018	0	0	0.0054	0	0	0	0	0.0018	0	0.0054	0.0018
antisense_716	0	0	0	0	0	0	0	0	0	0	0	0	0	0	0	0	0	0	0	0	0	0	0	0	0	0	0	0	0	0	0	0	0	0	0	0	0	0	0	0	0	0	0	0	0	0	0	0	0
sense_717	0	0.00361	0	0.00361	0	0	0	0	0	0	0	0	0.00361	0	0	0	0	0	0	0.00361	0.00361	0	0	0	0	0	0	0	0	0	0	0	0	0	0	0	0	0	0	0	0	0	0	0.00361	0.00361	0	0	0	0
antisense_717	0	0	0	0	0	0	0	0	0	0	0	0	0	0	0	0	0	0	0	0	0	0	0	0	-0.00361	0	0	0	0	0	0	0	0	0	0	0	-0.00361	0	0	0	0	0	0	0	0	-0.00361	-0.0361	-0.19856	-0.23105
sense_718	0.00347	0	0.00694	0.00694	0.00347	0.00347	0	0	0.00347	0.00694	0	0.00347	0	0	0	0	0	0	0.00347	0	0	0	0	0	0	0	0.00347	0.00347	0	0	0	0	0	0	0	0	0.00347	0	0	0	0	0	0	0	0.00694	0.01736	0	0.02083	0.01042
antisense_718	0	0	0	0	0	0	0	0	0	0	0	-0.00347	0	0	0	0	0	0	0	0	0	0	-0.00347	-0.00347	-0.04861	0	0	0	0	0	0	0	0	0	0	0	0	0	0	0	0	0	0	0	0	0	0	0	0
sense_719	0.00696	0	0	0	0	0	0	0	0	0	0	0	0	0	0	0	0	0	0	0	0	0	0	0	0	0	0	0	0	0	0	0.00232	0	0	0	0	0.00232	0	0	0	0	0.19258	0.06032	0.00232	0	0	0	0	0
antisense_719	0	0	0	0	0	0	0	0	0	0	0	0	0	0	0	0	0	0	0	0	0	0	-0.00232	-0.01392	-0.01856	-0.08817	-0.19722	-2.15313	-0.0464	0	-0.00232	0	0	0	0	0	0	0	0	0	0	0	0	0	0	0	0	0	0
sense_720	0	0	0	0.00362	0	0	0	0	0	0	0	0	0	0	0	0	0	0	0	0	0	0	0	0	0	0	0	0	0	0	0	0	0	0	0	0	0	0	0	0	0	0	0	0	0	0	0	0.00362	0
antisense_720	-0.02899	0	0	0	-0.00362	0	-0.00362	-0.00362	-0.00362	-0.00725	0	0	0	-0.00362	-0.00725	-0.01812	-0.19928	-0.01812	-0.04348	-0.02174	-0.01812	-0.00725	-0.03261	-0.12681	-0.00725	-0.04348	-0.01087	0	0	0	0	0	0	0	0	0	0	0	0	0	0	0	0	0	0	0	0	0	0
sense_721	0	0	0	0	0	0	0	0	0	0	0	0	0	0	0	0	0	0	0.00181	0	0	0	0	0	0	0	0	0	0	0	0	0	0	0	0.000905797	0.000905797	0	0	0	0.000905797	0	0	0	0	0.00272	0.000905797	0	0.000905797	0
antisense_721	0	0	0	0	-0.000905797	-0.000905797	0	0	0	-0.00815	-0.01087	0	0	0	0	-0.000905797	-0.00453	-0.000905797	-0.00543	-0.1567	-0.02808	-0.00815	0	0	0	0	0	0	0	-0.000905797	0	0	0	0	0	0	0	0	0	-0.000905797	0	0	0	0	0	0	0	0	0
sense_722	0	0.00727	0.00364	0.00727	0.00364	0	0	0	0	0.01455	0	0	0.00364	0	0	0.00364	0	0	0	0	0	0	0	0.00364	0	0	0	0	0	0	0	0	0	0	0	0	0	0	0	0	0	0	0	0	0	0.01091	0	0.04364	0.83273
antisense_722	0	0	0	0	0	0	0	0	0	0	0	0	0	0	0	0	0	0	0	0	0	0	0	0	0	0	0	0	0	0	0	0	0	0	0	0	0	0	0	0	0	0	0	0	0	0	0	0	0
sense_723	0	0	0	0	0	0	0	0	0	0	0	0	0	0	0	0	0	0	0	0	0	0	0	0	0.00364	0	0	0.00364	0	0	0	0	0	0	0	0	0	0	0	0	0	0	0	0	0	0	0	0	0
antisense_723	0	0	0	0	0	0	0	0	0	0	0	0	0	0	0	0	0	0	0	0	0	0	0	0	0	0	0	0	0	0	0	0	0	0	0	0	0	0	0	0	0	0	0	0	0	0	0	0	0
sense_724	0	0	0	0	0	0	0	0	0	0	0	0	0	0	0	0	0	0	0	0	0	0	0	0	0	0	0	0	0	0	0	0	0	0	0	0	0	0	0	0	0	0	0	0	0	0	0	0	0
antisense_724	-0.01091	-0.00364	0	0	0	0	-0.00364	-0.00364	0	0	0	0	0	0	0	0	0	0	-0.00364	0	-0.00364	-0.01091	-0.01091	-0.01091	-0.01455	-0.01091	-0.00727	-0.02909	-0.02182	0	0	-0.01455	0	0	-0.00727	0	0	-0.00727	0	-0.01091	-0.00364	-0.00364	0	0	0	0	0	0	0
sense_725	0	0	0	0	0	0	0	0	0.00095511	0	0	0	0	0	0	0	0	0	0	0	0	0	0	0	0	0	0	0	0	0	0	0	0	0	0	0	0.00095511	0	0	0	0	0	0	0	0	0	0	0	0
antisense_725	0	0	0	0	0	0	0	0	0	0	-0.00095511	0	0	0	-0.00095511	0	0	0	0	0	0	0	0	0	0	0	0	-0.00095511	0	0	0	0	0	0	0	-0.00478	0	0	0	-0.00095511	0	0	-0.00095511	0	0	0	0	0	0
sense_726	0	0	0	0.000343289	0	0	0	0	0.000343289	0	0	0	0	0	0	0	0	0	0	0	0	0	0	0	0	0	0	0	0.000343289	0	0	0	0	0	0	0	0	0	0	0	0	0	0	0	0	0	0	0	0
antisense_726	-0.000343289	-0.000686577	-0.000686577	-0.000343289	0	0	0	0	0	0	0	0	0	-0.000343289	0	0	0	0	0	-0.000343289	0	0	0	0	0	0	0	0	0	0	0	-0.000343289	0	0	0	0	0	0	0	0	0	0	0	0	0	0	-0.000343289	-0.000686577	-0.000343289
sense_727	0	0	0	0	0	0	0	0	0	0	0	0	0	0	0	0.00368	0	0	0	0	0	0	0	0	0	0	0	0	0	0	0	0	0	0	0	0	0	0	0	0	0	0	0	0	0	0	0	0	0
antisense_727	0	0	0	0	0	0	0	0	0	0	0	0	0	0	0	0	0	0	0	0	-0.00368	0	0	-0.00735	0	0	0	0	0	0	0	0	0	0	0	0	0	0	0	0	0	0	0	0	0	0	0	0	0
sense_728	0	0	0	0	0	0	0	0	0	0	0	0	0	0	0	0	0	0	0	0	0	0	0	0	0	0	0	0.00368	0	0	0	0	0	0	0	0	0	0	0	0	0.00368	0	0	0	0	0	0	0	0
antisense_728	0	0	0	0	0	0	0	0	0	0	-0.00368	0	0	0	0	0	0	0	0	0	0	0	0	0	0	0	0	0	0	0	0	0	0	0	0	0	0	0	0	0	0	0	0	0	0	0	0	0	0
sense_729	0	0	0	0	0	0	0	0	0	0	0	0	0.00368	0	0	0.00368	0	0.00368	0	0	0	0	0	0	0	0.00368	0	0.00368	0	0	0	0	0	0	0	0	0	0.00368	0.00735	0	0	0.00368	0	0	0	0	0	0	0
antisense_729	0	0	0	0	0	0	0	0	0	0	0	0	0	0	0	0	0	0	0	0	-0.00368	0	0	0	0	0	0	0	0	0	0	0	0	0	0	0	0	0	0	0	0	0	0	0	0	0	0	0	0
sense_730	0	0	0	0	0	0	0	0	0	0	0	0	0	0	0	0.00030656	0.00153	0.00399	0	0.00030656	0.00184	0	0	0.00030656	0	0	0	0.000919681	0.00030656	0	0	0.000919681	0	0	0	0	0	0	0	0.00307	0.00184	0.00552	0.00030656	0.00030656	0.000613121	0.000613121	0.00644	0.00153	0.00276
antisense_730	0	0	0	0	0	0	0	0	0	-0.0046	-0.00337	-0.00215	-0.00399	-0.000919681	0	0	0	0	0	-0.000613121	0	0	0	0	0	0	0	0	0	0	0	-0.00030656	-0.00030656	0	0	0	0	0	0	0	0	0	0	-0.00030656	0	0	-0.00030656	-0.00030656	-0.00582
sense_731	0	0	0.00369	0	0	0	0	0	0	0	0	0	0	0	0.00369	0.00369	0.00369	0	0	0	0.04059	0.02214	0	0	0	0	0	0	0	0	0	0	0	0	0	0	0	0	0	0	0	0	0	0	0	0	0	0	0
antisense_731	0	0	0	0	0	0	0	0	0	0	0	0	0	0	0	0	0	0	0	0	0	0	0	0	0	0	0	0	0	0	0	0	0	0	0	0	0	0	0	0	0	0	0	0	0	0	0	0	0
sense_732	0	0.00369	0	0	0.00369	0	0	0	0	0.00738	0.00369	0.00369	0	0	0	0	0	0	0	0.00369	0.00369	0	0.00369	0	0	0	0	0	0	0	0	0	0	0	0	0	0	0	0	0	0.00369	0	0	0	0	0	0	0	0
antisense_732	0	0	0	-0.00369	0	0	0	0	0	0	0	0	0	0	0	0	0	0	0	0	0	0	0	0	0	0	0	0	0	0	0	-0.00369	0	0	0	0	0	0	0	0	0	0	0	0	0	0	0	0	0
sense_733	0	0	0	0.00738	0	0	0.00369	0	0	0	0.00738	0.00738	0	0.15498	0	0	0	0	0.01107	0.16236	0	0	0	0	0	0	0	0	0	0	0	0	0	0	0.00738	0	0	0	0.00738	0.00738	0.00369	0	0	0	0	0.00738	0.00369	0.01476	0
antisense_733	0	0	0	0	0	0	0	0	0	0	0	0	0	0	0	0	0	0	0	0	0	0	0	0	0	0	0	0	0	0	0	0	0	0	0	0	0	0	0	0	0	0	0	0	0	0	0	-0.01107	0
sense_734	0	0.0037	0	0	0	0	0.0037	0	0	0	0	0	0.0037	0	0	0.0037	0.0037	0	0	0	0	0	0	0	0	0	0	0	0	0	0	0	0	0	0	0.0037	0.0037	0	0	0	0	0.0037	0	0	0	0	0	0	0
antisense_734	0	-0.0037	-0.0037	0	0	0	0	0	0	0	-0.0037	-0.00741	0	0	0	0	0	0	-0.01111	-0.0963	-0.25926	-0.63333	-0.07407	-0.0037	-0.0037	-0.04815	-0.17407	-0.14444	-1.14444	0	-0.01111	-0.00741	0	-0.0037	0	0	0	0	0	0	0	0	0	0	0	0	0	0	0
sense_735	0	0	0	0	0	0	0	0	0	0	0	0	0	0	0	0	0	0.01111	0	0	0	0	0	0	0	0	0	0	0	0	0	0	0	0	0	0.0037	0.02222	0.04074	0	0	0	0	0	0	0	0	0	0.0037	0
antisense_735	0	0	0	0	0	0	0	0	0	-0.0037	-0.0037	0	0	0	0	0	0	0	0	0	0	0	0	0	0	0	-0.0037	-0.0037	0	0	0	0	0	0	0	0	0	0	0	0	-0.01111	-0.22593	-0.17407	-0.0037	-0.0037	0	0	0	0
sense_736	0	0.00193	0.000643087	0.000643087	0	0.000643087	0	0	0.000643087	0	0.000643087	0	0	0	0	0	0.000643087	0	0.00193	0.000643087	0	0	0.00257	0	0	0	0.000643087	0	0.000643087	0.00322	0.00322	0	0	0	0.000643087	0.00257	0.000643087	0	0	0	0	0	0	0	0	0	0	0	0
antisense_736	0	0	0	0	0	0	0	0	0	0	0	0	0	0	0	0	0	0	0	0	0	0	0	0	0	0	-0.00193	-0.000643087	0	0	0	0	0	0	0	0	0	0	0	0	0	0	0	0	0	0	0	0	0
sense_737	0	0	0	0	0	0	0.00741	0	0	0	0	0	0	0	0	0	0	0	0.0037	0	0.0037	0	0	0	0	0	0	0	0	0	0	0	0	0	0	0	0	0	0	0	0	0	0	0	0	0	0	0	0
antisense_737	-0.03333	0	-0.01111	-0.01111	-0.01111	-0.08889	0	0	0	0	0	0	0	0	0	0	0	0	0	0	0	0	0	0	0	0	0	0	0	0	0	0	0	0	0	0	0	0	0	0	0	0	0	0	0	0	0	0	0
sense_738	0	0	0.0037	0	0	0	0	0.0037	0.0037	0	0	0	0.01111	0	0	0	0	0.0037	0.01111	0.0037	0	0	0.0037	0	0	0.0037	0.0037	0	0	0	0	0	0	0	0	0	0	0.0037	0	0	0	0	0	0.0037	0	0	0	0	0
antisense_738	0	0	0	0	0	0	0	0	0	0	0	0	0	0	0	0	0	0	0	0	0	0	0	0	0	0	0	0	0	0	0	0	0	0	0	0	0	0	0	0	0	0	0	0	0	0	0	0	0
sense_739	0.00797	0.01435	0.00797	0	0.00319	0.00159	0	0	0	0.00159	0.00319	0	0	0	0	0	0	0	0	0.00159	0	0	0	0.00159	0	0	0	0.00159	0	0	0	0	0	0	0	0	0	0.00319	0	0.00478	0.00319	0	0	0	0.00159	0.00159	0	0	0
antisense_739	0	0	0	0	0	0	0	0	0	0	0	0	0	0	0	0	0	0	0	0	0	0	0	0	0	0	0	0	0	-0.00159	-0.00159	0	0	0	0	0	0	0	0	0	0	0	0	0	0	-0.00159	0	0	0
sense_740	0	0	0	0	0	0	0	0	0	0	0.02602	0	0	0.00743	0	0	0	0	0	0	0	0	0	0	0	0	0	0	0	0	0	0	0	0	0	0	0	0.00372	0	0	0	0	0	0	0	0	0	0	0
antisense_740	0	0	-0.00372	0	0	0	0	0	0	0	0	0	0	0	0	0	0	0	0	0	0	0	0	0	0	0	0	-0.00372	0	0	0	0	0	0	0	0	0	0	0	0	0	0	0	0	0	-0.01487	-0.11152	-0.0223	-0.00372
sense_741	0	0	0	0	0	0	0	0	0	0.000729395	0	0	0	0	0	0	0	0	0	0	0	0	0	0	0	0	0	0	0	0	0	0	0	0	0	0.000729395	0.00146	0.00146	0	0.000729395	0	0.00802	0.01021	0.12473	0.16776	0.000729395	0.000729395	0	0
antisense_741	0	0	0	0	-0.000729395	0	0	0	0	0	0	0	0	0	-0.00219	-0.00146	0	0	0	0	0	0	-0.00219	-0.01167	-0.00438	-0.01896	-0.01459	-0.01605	0	0	0	0	-0.00146	0	-0.000729395	-0.000729395	-0.00146	0	-0.00146	0	0	0	0	-0.000729395	0	0	-0.000729395	0	-0.000729395
sense_742	0.000535906	0	0	0	0	0	0	0	0	0	0	0.000535906	0.000535906	0.000535906	0.000535906	0.000535906	0	0	0	0	0	0	0	0	0	0	0	0	0	0	0	0	0	0	0	0	0.00107	0	0	0	0	0	0	0.00214	0	0	0.000535906	0.000535906	0
antisense_742	0	0	0	0	0	0	0	0	0	0	0	0	0	0	0	0	0	-0.000535906	0	0	0	0	0	0	0	0	0	-0.00107	0	-0.00107	0	0	0	0	0	-0.000535906	0	0	0	0	0	0	0	0	0	0	0	0	0
sense_743	0	0	0.00377	0	0	0	0	0	0	0	0	0	0	0	0	0	0	0	0	0	0	0	0	0	0	0	0.00377	0.00377	0.00755	0	0.00377	0.00377	0	0	0.00755	0	0	0	0	0	0	0	0	0	0.00377	0	0.00377	0	0.00377
antisense_743	0	0	0	0	0	0	0	0	0	0	0	0	0	0	0	0	0	0	0	0	0	0	0	0	0	0	0	0	0	0	0	0	0	0	0	0	0	0	0	0	0	0	0	0	0	0	0	0	0
sense_744	0	0	0	0	0	0	0	0	0	0	0	0	0	0	0	0	0	0	0	0	0	0	0	0	0	0	0	0	0	0	0	0	0	0	0	0	0	0	0	0	0	0	0	0	0	0	0	0	0
antisense_744	0	0	0	0	0	0	0	0	0	0	0	-0.00377	-0.00377	0	0	-0.00377	0	0	-0.00377	0	0	0	-0.00377	0	-0.00377	0	0	0	0	0	0	-0.00377	-0.00755	-0.00755	0	0	-0.00755	-0.02264	-0.00377	-0.01132	0	0	0	0	-0.00377	0	0	0	0
sense_745	0	0	0	0	0	0	0	0	0	0	0	0	0	0	0.00194	0	0	0	0	0	0	0	0	0	0	0	0	0.00194	0	0	0	0	0	0	0	0	0	0	0.00194	0	0	0	0	0	0	0	0.00194	0.00194	0.00583
antisense_745	0	-0.00194	-0.00194	0	0	0	0	0	0	0	0	0	0	0	0	0	0	0	0	0	0	0	0	0	0	0	0	0	-0.00194	0	0	0	0	0	0	0	0	0	0	0	0	0	0	0	0	0	0	0	0
sense_746	0	0	0.0229	0.0229	0.01145	0	0.00382	0	0.00382	0.00382	0.01527	0.00382	0.00763	0.00382	0.01527	0	0	0.00382	0.01145	0	0	0.00382	0.05344	0.00763	0.01527	0.00382	0	0	0	0	0.00382	0.00382	0.00382	0.00382	0	0	0	0	0	0	0.01145	0	0	0	0	0	0	0	0
antisense_746	0	0	-0.00382	0	0	0	0	0	0	0	0	0	0	0	0	0	0	0	-0.00382	0	-0.00763	0	0	0	-0.00763	-0.00382	-0.12214	-0.01527	0	0	-0.00763	-0.01908	0	0	-0.00382	0	-0.00382	0	0	0	0	0	0	0	0	0	0	0	0
sense_747	0	0	0	0	0	0.00092081	0	0	0	0	0	0	0.00184	0	0	0	0	0	0.00092081	0	0	0	0	0	0	0	0	0	0	0	0	0	0	0	0	0	0	0	0	0	0	0	0	0	0	0	0	0.00184	0
antisense_747	0	0	0	0	0	0	0	0	0	0	0	0	0	0	0	0	0	0	0	0	0	0	0	0	0	0	0	0	-0.00092081	0	0	0	-0.00092081	-0.00184	0	0	0	0	0	0	0	0	0	0	0	0	0	0	0
sense_748	0	0.00383	0	0	0	0	0	0	0	0	0	0.00383	0	0	0	0	0	0	0	0	0	0	0	0	0	0	0	0	0	0	0	0	0	0	0	0	0	0	0	0	0	0	0	0	0	0	0	0	0
antisense_748	0	-0.00383	-0.01533	-0.06513	0	0	0	0	0	0	-0.00383	0	0	0	0	0	0	-0.00383	0	0	0	0	0	0	0	0	0	0	0	0	0	0	0	0	0	0	0	0	0	0	0	0	0	0	0	0	0	0	0
sense_749	0	0	0	0	0	0	0	0	0	0	0	0	0	0	0	0	0	0	0	0	0	0	0	0	0	0	0	0	0	0	0.00385	0	0	0.01154	0.00385	0.00385	0.03462	0.24615	0.05	0	0	0	0	0	0	0	0	0	0
antisense_749	0	0	0	0	0	0	0	0	0	0	0	0	0	0	0	0	0	0	0	-0.00769	-0.02308	-0.01154	-0.11154	-0.29615	-0.01154	0	0	-0.03077	0	0	0	0	0	0	0	0	0	0	0	0	0	0	0	0	0	0	0	0	0
sense_750	0	0	0	0	0	0	0	0	0	0	0	0	0	0	0	0	0	0	0	0	0	0	0	0	0	0	0	0	0	0	0	0	0	0	0	0	0	0	0	0	0	0	0	0	0	0	0	0	0
antisense_750	0	0	0	0	0	0	0	0	0	0	0	0	0	-0.00388	0	0	0	0	0	0	0	0	0	0	0	0	0	0	0	-0.00775	-0.00388	0	0	-0.00388	0	0	0	0	0	0	0	0	0	0	0	0	0	0	0
sense_751	0	0	0	0	0	0	0	0	0	0	0	0.00388	0	0	0	0	0	0	0	0	0	0	0	0	0	0	0	0	0	0	0	0	0	0	0	0	0	0	0	0	0	0	0	0	0	0	0	0	0
antisense_751	0	0	0	0	0	0	0	0	0	0	0	0	0	0	0	0	0	0	0	0	0	0	0	0	0	0	0	0	0	0	0	0	0	0	0	0	0	0	0	0	0	0	0	0	0	0	0	0	0
sense_752	0	0	0	0	0	0	0	0	0	0	0	0.00287	0	0	0	0	0	0	0	0	0	0	0.00287	0	0	0	0	0	0.00287	0	0	0	0	0	0	0	0	0	0	0	0	0	0.00287	0	0.00287	0.00287	0	0	0
antisense_752	0	0	0	0	0	0	0	0	0	0	-0.00287	0	0	0	-0.00573	0	0	0	0	0	0	0	0	0	0	0	0	0	0	0	0	0	0	0	0	0	0	0	0	0	0	0	0	0	0	0	0	0	0
sense_753	0	0	0	0	0	0	0	0	0	0	0	0	0	0	0	0	0	0	0	0	0	0	0	0	0	0	0	0	0	0	0	0	0	0	0	0	0	0	0	0	0	0	0	0	0	0	0	0	0
antisense_753	0	-0.01569	-0.01569	-0.00392	-0.01176	-0.01961	-0.00392	0	-0.01176	-0.01569	-0.00392	0	0	0	0	0	0	0	0	0	0	0	0	0	0	-0.00392	0	-0.01961	-0.00784	-0.00392	0	-0.00392	0	0	0	0	0	-0.00392	-0.00784	-0.00392	0	0	0	0	-0.00392	-0.00392	0	-0.00392	-0.00784
sense_754	0	0	0	0	0	0.06667	0.02353	0.21569	0.0549	0.00392	0	0	0	0	0	0	0	0	0	0	0	0	0	0	0	0	0	0	0	0	0	0	0	0	0.00392	0	0	0	0	0	0	0	0	0.00392	0	0	0	0	0
antisense_754	0	0	0	0	0	0	-0.00392	0	0	0	0	0	-0.00392	0	0	0	0	0	0	0	0	0	0	0	-0.00784	0	0	0	0	0	0	0	0	0	0	0	0	0	0	0	0	0	0	0	0	0	0	0	0
sense_755	0	0	0	0	0	0	0	0	0	0	0	0	0	0	0	0	0	0	0	0	0	0	0	0	0	0	0	0	0	0	0	0	0	0	0	0.01961	0.01569	0.01176	0.00784	0	0	0	0	0	0	0.00392	0.00392	0	0
antisense_755	-0.00784	-0.00784	0	0	0	0	0	0	0	0	0	0	-0.00392	0	0	0	0	0	0	0	-0.00392	0	-0.00392	0	0	-0.00392	-0.00392	0	0	0	0	0	0	0	0	0	0	0	0	0	0	0	0	0	0	-0.00392	0	0	0
sense_756	0	0	0	0	0	0	0.00394	0	0	0	0	0	0	0	0	0	0	0	0	0	0	0	0	0	0	0	0	0	0	0	0	0	0	0	0	0	0	0	0	0	0	0	0	0	0	0	0	0	0
antisense_756	0	0	0	0	0	-0.00394	0	-0.01181	0	-0.01181	-0.00787	-0.00787	-0.01181	-0.00787	0	0	0	0	0	0	0	0	0	0	0	0	0	0	0	0	0	0	0	0	0	0	0	0	0	0	0	0	0	0	0	0	0	0	0
sense_757	0	0	0	0	0	0	0	0	0	0	0	0	0	0	0	0	0	0	0.00395	0.00395	0	0	0	0	0	0	0	0	0	0	0	0	0	0	0	0	0	0	0	0	0	0	0	0	0	0	0	0	0
antisense_757	-0.00395	0	0	0	0	0	0	0	0	-0.00395	0	0	0	0	0	0	0	0	0	0	0	0	-0.01186	-0.0751	-0.06719	0	0	-0.00395	-0.00395	0	0	0	0	-0.00791	0	-0.00395	0	0	0	0	0	0	0	-0.00395	0	0	0	-0.00395	0
sense_758	0	0	0	0	0	0	0	0	0	0	0	0	0	0	0	0	0	0	0	0	0	0	0	0	0	0	0	0	0	0	0	0	0	0	0	0	0	0	0	0	0	0	0	0	0	0	0	0	0
antisense_758	0	0	0	0	0	0	0	0	0	0	0	0	0	0	0	0	0	0	-0.01587	-0.01587	-0.00397	0	0	0	0	0	0	0	0	0	0	0	0	0	0	0	0	0	0	0	0	0	0	0	0	0	0	0	0
sense_759	0	0	0	0	0	0	0	0	0	0	0	0	0	0	0	0	0.00113	0	0	0	0	0	0	0	0	0	0	0	0	0	0	0	0	0	0	0	0	0	0	0	0.000283447	0	0	0	0	0.00142	0.000566893	0	0.00454
antisense_759	0	0	0	0	0	-0.000283447	-0.000283447	0	0	0	0	0	0	0	0	0	0	-0.000283447	-0.000283447	0	0	0	0	0	0	0	0	0	0	0	0	0	0	0	0	0	0	0	-0.000283447	0	0	0	0	0	0	0	0	0	0
sense_760	0	0	0	0	0	0	0	0	0	0	0	0	0	0	0	0	0	0	0	0	0	0	0	0	0	0	0	0	0	0	0	0	0.00398	0.01992	0.00398	0.00398	0	0	0	0	0	0	0	0	0	0	0	0	0
antisense_760	-0.01992	-0.00398	0	0	-0.00797	-0.01195	0	0	0	0	0	-0.00398	-0.00398	-0.00797	0	-0.00398	0	0	0	0	0	0	0	-0.00398	-0.00797	-0.00398	-0.00398	0	0	0	-0.00797	-0.00398	-0.00398	0	0	0	0	0	-0.00398	0	0	-0.00398	0	-0.01195	0	0	-0.00398	-0.00398	-0.00398
sense_761	0.00398	0	0	0	0.00398	0	0.00797	0.00797	0.45817	0.06375	0	0	0.00398	0	0	0	0.01594	0.04382	0	0.01594	0.00398	0	0	0	0	0.01195	0	0.00398	0	0	0	0	0	0	0	0	0	0	0	0	0	0	0	0	0.00398	0	0	0	0
antisense_761	0	0	0	0	0	0	0	0	0	0	0	0	-0.01992	0	-0.00398	-0.00398	0	0	0	0	0	0	0	0	0	0	0	0	0	0	0	0	0	0	0	0	0	0	-0.00398	0	0	-0.00398	0	0	0	0	0	0	0
sense_762	0.000972763	0.00292	0.000972763	0	0.0107	0.00195	0.00584	0.00195	0.00292	0	0	0	0.00292	0	0	0	0.000972763	0.00973	0.00778	0.000972763	0.000972763	0	0	0	0	0	0	0	0	0	0	0.000972763	0	0	0.00195	0.00389	0.000972763	0.00292	0	0	0	0	0.000972763	0	0	0	0	0	0
antisense_762	0	0	0	0	-0.000972763	0	0	0	0	-0.000972763	0	0	0	0	0	0	0	0	0	0	0	0	0	0	0	0	0	0	0	0	0	0	0	0	0	0	0	0	0	0	0	0	0	0	0	0	0	0	0
sense_763	0	0	0	0	0	0	0.004	0	0.004	0	0.004	0	0	0	0	0	0	0.004	0	0	0	0	0	0	0	0.004	0	0	0	0	0	0	0	0	0	0	0	0	0.004	0	0	0.004	0	0	0	0	0	0	0.004
antisense_763	0	-0.016	-0.02	-0.936	-0.588	-1.512	-1.824	-0.412	-0.028	-0.092	-0.22	-0.556	-1.024	-0.708	-1.616	-4.692	-1.484	-0.408	-1.172	-0.772	-0.124	-0.084	-0.008	-0.032	-0.012	-0.032	-0.028	-0.008	-0.004	-0.004	0	0	0	0	-0.016	-0.052	-0.024	-0.024	-0.056	-0.048	-0.008	-0.008	0	-0.016	-0.016	-0.028	-0.012	0	-0.028
sense_764	0	0	0.00152	0	0	0	0	0.00152	0	0.0061	0.00305	0	0.00152	0	0.00457	0.00152	0.00915	0.01524	0.0564	0.05183	0.03659	0.00915	0.0061	0.00305	0.00915	0.02896	0.30793	0.125	0.00762	0.00152	0.00152	0	0.00152	0	0.00152	0	0	0.00152	0	0	0.00152	0.00152	0	0.00152	0	0	0	0.00152	0
antisense_764	0	0	0	0	0	0	0	0	0	-0.00152	0	0	0	0	0	0	0	0	0	0	0	0	0	0	0	0	0	0	0	0	0	0	0	0	0	0	0	0	0	0	0	0	0	0	0	0	0	0	0
sense_765	0.000504796	0	0	0	0	0.000504796	0	0.000504796	0	0	0	0.00101	0.000504796	0	0.000504796	0.000504796	0	0	0	0	0	0	0	0	0	0	0	0	0.00101	0	0	0	0	0.00202	0.00202	0.00303	0.00757	0.01615	0.00606	0.00202	0	0.000504796	0.00101	0	0.00101	0.00252	0.00353	0.00202	0.00151
antisense_765	0	0	0	0	0	0	0	0	0	0	0	0	0	0	0	0	0	0	0	0	0	0	0	0	0	0	-0.000504796	-0.000504796	0	0	0	0	0	0	0	0	0	0	0	0	0	0	0	0	-0.000504796	0	-0.000504796	-0.00101	-0.000504796
sense_766	0	0	0.000577701	0	0.00173	0	0	0.00116	0	0	0	0.00231	0.000577701	0	0.00116	0	0.00289	0.00116	0.000577701	0.000577701	0.000577701	0.00116	0	0.000577701	0	0.00289	0.000577701	0.00173	0	0.00404	0.02311	0.02542	0.00116	0	0.00116	0	0.00289	0.00289	0.00289	0	0.00116	0.00231	0.01098	0.000577701	0	0.00116	0.04853	0.01386	0.00404
antisense_766	0	0	0	0	0	0	0	0	0	0	0	0	0	0	0	0	0	0	0	0	0	0	0	0	0	0	0	0	0	0	0	0	0	0	0	-0.00116	-0.000577701	-0.000577701	0	0	0	0	0	0	0	0	0	0	0
sense_767	0	0	0	0	0.00405	0.00405	0	0.0081	0.00405	0.0081	0	0	0	0	0.00405	0	0.00405	0.02024	0	0	0	0	0	0	0.01619	0	0	0	0.00405	0	0	0	0	0	0	0	0	0.00405	0	0	0	0	0.0081	0	0.00405	0	0	0.01215	0.00405
antisense_767	0	0	0	0	0	0	0	0	0	0	0	0	0	0	0	0	0	0	0	0	0	0	0	0	0	0	0	0	0	0	0	0	0	0	0	0	0	0	0	-0.00405	0	0	0	0	0	0	0	0	0
sense_768	0	0	0	0	0	0	0	0	0	0	0	0	0	0	0	0	0	0	0	0	0	0	0	0	0	0	0	0	0	0	0	0	0	0	0	0	0	0	0	0	0	0	0	0	0	0	0	0	0
antisense_768	0	0	0	0	0	0	0	0	0	0	0	0	0	0	0	0	0	0	0	0	0	0	0	0	0	0	0	0	0	0	0	0	0	0	0	0	0	0	0	0	0	0	0	0	0	0	0	0	0
sense_769	0	0	0	0.00136	0.00271	0	0.00136	0	0	0.00136	0	0.00136	0	0	0	0	0.00136	0	0	0	0	0	0	0	0	0	0	0	0	0.00136	0	0	0	0.00136	0.00136	0	0.00136	0	0	0	0.00136	0	0	0.00678	0.00271	0.00678	0	0.00407	0.00678
antisense_769	0	0	0	0	0	0	0	0	0	0	0	0	0	0	0	0	0	0	0	0	0	0	0	0	0	0	0	0	0	0	0	0	0	0	0	0	0	0	0	0	0	0	0	0	0	0	0	0	0
sense_770	0	0	0	0	0	0	0	0	0	0	0	0	0	0	0	0	0	0	0	0	0	0	0	0	0	0	0	0	0	0	0	0	0	0	0	0	0	0	0	0	0	0	0	0	0	0	0.02846	0.00407	0
antisense_770	0	0	0	-0.01626	-0.00813	0	0	0	0	0	-0.00407	-0.00407	0	-0.00407	0	0	0	0	0	0	0	0	0	0	0	-0.00407	0	0	0	0	0	0	0	0	0	0	0	0	0	0	0	0	0	0	0	-0.00407	0	0	-0.00407
sense_771	0	0	0	0	0	0	0	0	0	0	0	0	0	0	0	0	0	0	0	0	0	0	0	0	0	0	0	0	0	0	0	0.000338868	0	0	0	0	0	0	0	0	0	0	0	0	0	0	0	0	0
antisense_771	0	-0.000338868	-0.000677736	0	0	-0.000677736	-0.00441	-0.00847	-0.0959	-0.00474	-0.00305	0	0	-0.00508	-0.00915	-0.00102	-0.00983	0	-0.000677736	-0.000338868	-0.00169	-0.00712	-0.00136	0	0	-0.000677736	-0.000677736	0	0	0	0	0	0	-0.00237	-0.00102	-0.000338868	0	0	0	0	-0.000338868	0	0	0	0	0	0	0	0
sense_772	0.00246	0.00826	0.000446728	0	0.000893455	0.000446728	0.000446728	0.000223364	0.000223364	0.000223364	0	0.000893455	0.000670092	0.00402	0.00402	0.00156	0.000446728	0.000223364	0.00112	0	0.000670092	0.000223364	0.000223364	0	0	0.000223364	0.00179	0	0	0	0	0	0.000446728	0	0.000446728	0	0.000223364	0.000223364	0.00112	0.0096	0.00134	0.00223	0.00804	0.10208	0.05919	0.0335	0.000446728	0	0
antisense_772	0	0	0	0	0	0	0	0	0	0	0	0	0	0	0	0	0	0	0	0	0	0	0	0	0	0	0	0	0	0	0	0	0	0	0	0	0	0	0	0	0	0	0	0	0	0	0	0	0
sense_773	0	0	0	0	0	0	0	0	0	0	0	0	0	0	0	0	0	0	0	0	0	0	0	0	0	0	0.0041	0	0	0	0	0	0	0	0	0	0	0	0	0	0	0	0	0	0	0	0.0041	0	0
antisense_773	0	-0.0041	-0.0082	-0.0041	-0.0041	0	0	0	0	0	0	-0.0082	0	-0.0041	-0.0041	0	0	0	-0.0041	0	-0.0041	0	-0.0041	-0.0041	0	-0.0082	-0.0041	0	0	-0.0082	0	0	0	0	0	0	-0.0123	-0.0041	0	0	-0.0041	0	0	0	0	0	-0.0041	0	-0.0041
sense_774	0	0	0	0	0	0	0	0	0	0	0	0	0.00137	0	0	0	0.00137	0	0	0	0	0.0041	0	0	0	0	0	0	0	0	0	0	0	0.00137	0	0	0	0	0	0	0	0	0	0	0.00137	0	0	0	0
antisense_774	0	0	0	0	0	0	0	0	0	0	0	0	0	0	0	0	0	0	0	0	0	0	0	0	0	0	0	0	0	0	0	0	0	-0.00137	0	0	0	0	0	0	0	0	0	0	0	0	0	0	0
sense_775	0	0	0	0	0	0	0	0	0	0	0	0	0	0.0041	0	0	0	0	0	0	0	0	0	0	0	0	0	0	0	0	0	0	0	0	0	0	0	0	0	0	0	0.02049	0.0041	0.0041	0	0	0	0	0
antisense_775	0	0	0	0	0	0	0	0	0	0	0	0	0	0	0	-0.0041	-0.0041	0	-0.0082	0	0	0	0	0	-0.0041	-0.0082	-0.0123	0	0	0	0	-0.0041	0	0	-0.0082	-0.0082	0	0	-0.0123	-0.02869	0	0	0	0	0	-0.0041	0	0	0
sense_776	0.0124	0.00826	0.02479	0	0.00413	0.03306	0.02066	0.46694	0.0124	0.04959	0.02066	0.00826	0.00826	0.00826	0	0	0	0.00413	0	0.0124	0	0	0	0	0	0	0	0.00413	0.00413	0.00413	0.00413	0	0	0	0	0	0.00413	0	0.00413	0	0	0.00413	0.00413	0	0	0.00413	0.00413	0.00826	0
antisense_776	0	0	0	0	0	0	0	0	0	0	0	0	0	0	0	0	0	0	0	0	0	0	0	0	0	0	0	0	-0.00413	0	0	0	0	0	0	0	0	0	0	0	0	0	0	0	0	0	0	0	0
sense_777	0.00826	0	0	0	0	0	0	0	0	0	0	0	0	0	0	0	0	0	0	0	0	0	0	0	0	0	0.00413	0.03719	0.0124	0	0.0124	0.00826	0	0	0.00413	0	0	0	0.00413	0	0	0	0	0	0	0	0	0.01653	0
antisense_777	0	0	0	0	0	0	0	0	0	0	0	0	0	0	0	0	0	0	0	0	0	0	0	0	0	0	-0.00413	0	0	0	0	0	0	0	-0.00413	0	0	0	0	0	0	0	0	0	0	0	0	0	0
sense_778	0	0	0	0	0	0	0	0	0	0	0	0	0	0	0	0	0	0	0	0	0	0	0	0	0	0	0.00413	0	0	0	0	0	0	0	0	0	0.00413	0	0	0	0	0	0	0	0	0	0	0	0
antisense_778	0	0	0	0	-0.00413	0	0	0	0	0	0	0	-0.00413	0	0	-0.00413	0	0	0	0	0	-0.17769	-0.03719	0	0	0	0	0	-0.00413	0	0	0	0	-0.00413	0	0	0	0	0	0	-0.01653	0	0	0	0	0	0	0	0
sense_779	0	0	0	0	0.01193	0.02982	0.01392	0.01789	0.02783	0.00199	0	0	0.00199	0	0.08748	0.01789	0.02386	0.00596	0.00199	0.0338	1	0.11531	0.0159	0.11531	0	0	0	0	0	0	0	0	0	0	0	0	0	0	0	0	0	0	0	0	0	0	0	0	0
antisense_779	0	0	0	0	0	0	0	0	0	0	0	0	0	0	0	0	0	0	-0.00199	0	0	0	0	-0.00199	0	-0.00199	0	0	0	0	0	0	0	-0.00199	0	0	0	0	0	0	0	0	-0.00199	0	0	0	0	0	0
sense_780	0	0	0	0.00087108	0	0	0	0	0	0	0	0	0	0	0	0	0	0	0	0.00087108	0	0	0	0	0	0	0	0	0	0	0	0	0	0	0	0	0.00174	0	0	0.00087108	0.00174	0.00174	0	0	0	0.00087108	0.00174	0	0.00436
antisense_780	0	0	0	0	0	0	0	0	0	0	0	0	0	0	0	0	0	0	-0.00087108	0	0	0	0	0	0	0	0	0	0	0	0	0	0	0	0	0	0	0	0	0	0	0	0	0	0	0	0	0	0
sense_781	0	0	0.00368	0.01471	0.01103	0.00368	0	0	0	0	0	0	0	0	0	0	0.21324	0.04779	0.02574	0	0	0	0	0.00368	0	0	0.00368	0	0	0	0	0	0	0	0	0	0	0	0	0	0.01838	0.01103	0.07353	0.01838	0.00735	0.00368	0	0	0
antisense_781	0	0	0	0	0	0	0	0	0	0	0	-0.00368	0	0	0	0	0	0	0	0	0	0	0	0	0	0	0	0	0	0	0	0	0	0	0	0	0	0	0	0	0	0	0	0	0	0	0	0	0
sense_782	0.00418	0	0	0	0	0	0	0	0	0	0	0	0	0.00418	0	0	0	0	0	0	0	0	0.02092	0.00418	0	0.01674	0.00418	0	0.00418	0.00418	0.00418	0.01255	0	0.00418	0.00837	0	0.00418	0	0.00837	0.00418	0.00418	0	0	0	0.00418	0	0	0	0
antisense_782	0	0	0	-0.00837	0	0	-0.00418	0	0	0	0	-0.00418	0	0	0	0	0	0	-0.00418	0	-0.00418	-0.05021	0	0	-0.01255	-0.03347	-0.01255	-0.00418	0	0	-0.00418	-0.01674	0	0	0	-0.01255	0	-0.00837	0	-0.00837	-0.00418	0	0	0	0	0	0	-0.00418	0
sense_783	0	0	0	0	0	0	0	0	0	0	0	0	0	0	0	0	0	0	0	0	0	0	0	0	0	0	0	0	0	0	0	0	0	0	0	0	0	0	0	0	0	0	0	0	0	0	0	0	0
antisense_783	0	0	0	0	0	0	-0.00418	0	-0.00837	0	0	0	0	0	0	0	0	-0.00418	0	0	0	-0.00418	0	0	0	0	0	-0.00418	-0.00418	-0.00837	-0.00418	0	0	0	0	0	0	0	0	0	0	0	0	0	0	-0.00837	0	0	0
sense_784	0	0	0	0	0	0.00418	0	0	0	0	0	0	0	0	0	0	0	0	0	0	0	0	0	0	0	0	0	0	0	0	0	0	0	0	0	0	0	0	0	0	0	0	0	0	0	0	0	0	0
antisense_784	0	0	0	0	0	0	0	0	0	0	0	0	0	0	0	0	0	0	-0.03347	-0.30126	0	0	0	0	0	0	0	-0.01255	0	0	0	0	0	-0.00418	0	0	-0.00418	0	0	0	0	0	0	0	0	0	0	0	0
sense_785	0	0	0	0	0.00211	0.00211	0	0	0	0	0	0	0	0	0	0	0	0	0	0.00211	0	0	0	0	0	0	0	0	0	0	0	0	0	0	0	0	0.00422	0	0.01266	0.00422	0	0.00211	0.00422	0.00422	0	0	0	0	0
antisense_785	0	0	0	0	0	0	0	-0.00211	0	0	0	0	0	0	0	0	0	0	0	0	0	0	0	0	0	0	0	0	0	0	0	0	0	0	0	0	0	0	0	0	0	0	0	0	0	0	0	0	0
sense_786	0	0	0	0	0	0	0	0	0.00422	0	0	0	0	0	0	0	0.00422	0	0	0	0.00422	0	0	0	0	0	0	0	0	0	0	0	0	0	0	0	0	0	0.01266	0.00844	0	0.00844	0.00422	0.00422	0	0.00422	0	0.00844	0.01266
antisense_786	0	0	0	0	0	0	0	0	0	0	0	-0.00844	0	0	0	0	0	0	0	0	0	0	0	0	0	-0.00422	0	0	0	0	0	0	0	0	0	0	0	0	0	0	0	0	0	0	0	0	0	0	0
sense_787	0.00633	0.02321	0.00211	0	0.00211	0.00633	0.00633	0.01899	0.00633	0.00211	0.00211	0.00422	0.00211	0	0	0.00633	0	0	0.00211	0	0.00633	0	0.00422	0.00211	0.00211	0	0	0.00633	0.00211	0	0	0.01055	0.00633	0.02743	0.04008	0.00844	0.00211	0.00211	0.05696	0.00844	0.01688	0.00211	0.00422	0	0.00633	0.01055	0.00633	0.00422	0
antisense_787	0	0	0	0	0	0	0	0	0	0	0	0	0	0	0	0	0	0	0	0	0	0	0	0	0	0	0	0	0	0	0	0	0	0	0	0	0	0	0	0	0	0	0	0	0	0	0	0	-0.00211
sense_788	0	0.000628338	0	0	0	0.00157	0.000628338	0	0	0	0	0	0	0	0	0.000314169	0.000314169	0	0.000628338	0	0	0	0	0	0	0	0.000314169	0	0.000942507	0.00314	0.000314169	0.000942507	0	0	0	0.000628338	0	0.00126	0.000314169	0.000628338	0.00314	0.0088	0	0.000314169	0	0.000942507	0.00126	0.000314169	0
antisense_788	-0.000314169	-0.000628338	-0.000314169	-0.000628338	-0.000942507	-0.000314169	-0.000314169	-0.000314169	-0.00157	-0.00471	-0.0022	-0.000942507	-0.00408	-0.01697	-0.000314169	0	-0.000628338	0	-0.000942507	-0.00126	-0.00251	-0.00974	-0.00817	-0.00126	-0.000314169	-0.000314169	0	0	-0.000314169	-0.000942507	0	0	0	0	0	0	0	0	0	0	0	0	0	0	0	-0.000314169	0	0	-0.000314169
sense_789	0.00424	0	0.00424	0	0	0	0.00424	0	0	0.00424	0.00847	0.00847	0.00424	0	0.00424	0	0.00847	0.00424	0	0.00847	0	0.00424	0	0	0	0.00424	0	0.00847	0	0	0	0	0	0	0.00847	0	0	0	0	0	0	0	0	0	0	0	0	0	0
antisense_789	0	-0.00424	0	0	0	0	0	-0.00424	-0.00424	0	0	-0.00424	0	0	0	0	0	0	0	0	0	0	0	0	-0.00424	0	-0.00424	0	0	0	0	0	0	0	-0.00424	-0.00424	-0.00424	-0.01271	-0.00847	0	0	0	0	-0.00424	-0.00424	0	0	-0.00424	0
sense_790	0	0	0	0	0	0	0	0	0	0	0	0	0	0	0	0	0	0	0.00426	0	0	0	0	0	0	0	0	0	0	0	0	0	0	0	0	0	0	0	0	0	0	0	0	0	0	0	0	0	0
antisense_790	-0.00426	0	0	0	-0.00426	0	0	0	0	0	0	0	0	-0.00851	0	0	0	0	0	0	0	0	0	0	0	0	-0.00426	0	0	0	0	0	-0.00426	0	0	0	0	0	0	-0.00426	0	0	0	0	0	0	0	0	0
sense_791	0.00426	0	0	0.00426	0	0	0.00426	0	0.00426	0	0	0	0	0	0	0	0	0	0	0	0	0	0	0	0	0	0.00851	0	0	0	0.00426	0.00851	0	0	0	0	0	0	0	0	0.00426	0.00426	0	0	0	0.00426	0	0	0
antisense_791	0	0	0	0	0	0	0	0	0	0	0	0	0	0	0	0	0	0	0	0	0	0	0	0	0	0	0	-0.00426	-0.00426	0	0	0	0	0	0	0	0	0	-0.00426	0	0	-0.00426	0	0	0	0	0	0	0
sense_792	0	0	0	0	0	0	0	0	0	0	0	0	0	0	0	0	0	0.00147	0	0	0	0.00147	0.00147	0	0	0	0	0.02651	0	0.00295	0.00147	0	0	0	0	0	0	0	0.00147	0.00147	0	0.00147	0	0	0	0	0	0	0
antisense_792	0	0	0	0	0	0	0	0	0	0	0	0	0	0	0	0	0	0	0	0	0	0	0	0	0	0	0	0	0	0	0	0	0	0	0	0	0	0	0	0	0	0	0	0	0	0	0	0	0
sense_793	0	0	0.00429	0	0	0	0	0	0	0	0	0	0	0	0	0	0	0	0	0	0	0	0	0	0	0	0	0	0	0	0	0	0	0	0	0	0	0	0	0	0	0	0	0	0	0	0	0	0
antisense_793	0	0	0	0	0	0	0	0	0	0	0	0	0	0	0	0	0	0	0	0	0	0	0	0	0	0	0	0	0	0	0	-0.00429	0	0	0	0	0	0	0	0	0	0	0	0	0	0	0	0	0
sense_794	0	0	0	0	0	0	0	0	0	0	0.00429	0	0	0.00429	0	0	0	0	0.00429	0	0	0	0	0	0	0	0	0	0	0	0	0	0	0	0	0	0	0	0	0	0	0	0	0	0	0	0	0	0
antisense_794	0	0	0	0	0	0	0	0	0	0	0	0	0	0	0	0	0	0	0	0	0	0	-0.00429	0	0	0	0	0	0	0	0	0	0	0	0	0	0	0	0	0	0	0	0	0	0	-0.00429	0	0	0
sense_795	0	0	0	0	0.00429	0	0	0	0	0	0	0	0	0.00429	0	0.00429	0	0	0	0	0.00429	0	0	0	0	0	0	0	0	0	0	0.00429	0	0	0	0	0	0	0	0	0	0	0	0	0.00429	0	0.00429	0	0
antisense_795	0	0	0	-0.00429	-0.00429	0	0	0	0	-0.00429	0	0	0	0	0	-0.00429	0	0	0	0	0	0	0	0	0	0	0	0	0	0	0	0	0	0	-0.00429	0	-0.00429	0	0	0	0	0	0	0	0	0	0	0	0
sense_796	0	0	0	0	0	0	0	0	0.000420875	0.000420875	0	0	0	0	0	0	0	0	0	0	0	0	0	0	0	0	0	0	0	0	0	0	0	0	0	0	0	0	0	0	0	0	0	0	0	0	0	0	0
antisense_796	-0.000420875	0	0	0	0	-0.000420875	0	0	0	0	0	-0.00126	-0.000420875	0	0	0	0	0	0	0	0	0	0	0	0	0	0	0	-0.000420875	-0.000420875	0	0	0	0	0	0	0	0	0	0	0	0	0	0	0	0	0	0	0
sense_797	0.01717	0.00429	0.00429	0.00429	0	0.00429	0	0	0	0	0	0	0	0	0	0	0	0	0	0	0	0.00429	0	0	0	0	0	0	0	0	0	0	0	0	0	0	0	0	0	0.01288	0.00429	0	0	0.29185	0.19313	0.03863	0.02146	0.01288	0
antisense_797	0	0	0	-0.00429	-0.15021	-0.12876	-0.60515	-0.12446	-0.22747	-0.00429	0	0	0	-0.01288	-0.23605	-0.62232	-0.12876	-0.04721	-0.03863	-0.01288	0	-0.00429	-0.02146	-0.28326	-0.19313	-0.103	0	0	0	0	0	-0.00429	0	0	0	0	0	0	0	0	0	0	0	0	0	0	0	0	0
sense_798	0	0.00431	0	0	0.00431	0	0	0	0	0	0	0	0	0	0.00431	0	0	0	0	0	0	0	0	0	0	0	0	0	0	0	0	0	0	0	0	0	0	0	0	0	0	0	0	0	0	0	0	0	0
antisense_798	0	0	0	0	0	0	0	0	0	0	0	0	0	0	-0.00431	0	0	0	-0.05603	-0.28879	-0.67241	-0.09914	-0.05603	0	-0.10776	-0.17672	-0.0819	0	0	0	0	0	0	0	0	0	0	0	0	0	0	0	0	0	0	0	0	0	0
sense_799	0	0	0	0	0	0	0	0	0	0	0	0	0	0	0	0	0	0	0	0	0	0	0	0	0	0	0	0	0	0	0	0	0	0	0	0	0	0	0	0	0	0	0	0	0	0	0	0	0
antisense_799	0	0	0	0	0	-0.00431	-0.02586	-0.06466	0	0	0	0	0	0	0	0	-0.03448	-0.03448	0	0	0	0	0	0	0	-0.00862	-0.04741	-0.04741	-0.00431	0	0	-0.00862	0	0	0	0	0	-0.00431	0	0	0	0	0	0	0	0	0	0	0
sense_800	0	0	0	0	0	0	0	0	0.000270343	0	0	0	0	0	0	0	0	0	0	0	0.000270343	0	0.000270343	0	0	0	0	0	0	0.000270343	0	0	0	0	0	0	0	0.000540687	0	0	0.000270343	0	0	0	0	0	0.000270343	0	0
antisense_800	0	0	0	0	0	0	-0.000270343	0	0	0	0	0	0	0	-0.000540687	-0.000270343	0	0	0	0	0	0	0	0	0	0	0	0	0	0	0	0	0	0	0	0	-0.00514	0	0	0	-0.000270343	0	0	0	0	0	0	0	0
sense_801	0	0	0	0	0	0.00433	0	0	0.00433	0	0	0.00433	0	0.00433	0.00433	0	0	0	0	0	0	0	0	0	0	0	0	0	0	0	0	0.00866	0	0	0	0	0	0.01299	0	0	0	0	0	0	0	0	0.00433	0.00433	0
antisense_801	0	0	0	0	0	-0.00433	-0.00433	0	-0.00433	-0.00433	0	-0.00433	-0.00433	0	0	0	0	0	0	0	-0.00433	0	0	0	0	-0.00433	-0.01732	-0.01299	0	-0.00433	0	-0.00866	0	0	0	0	0	0	0	0	0	0	0	0	0	0	0	0	0
sense_802	0	0	0	0	0	0	0.00433	0	0	0	0	0	0	0	0	0	0.00433	0	0	0	0	0	0	0	0	0	0	0	0	0	0	0	0	0	0	0.00433	0	0	0	0	0	0	0	0	0	0	0	0	0
antisense_802	0	0	0	0	0	0	0	0	0	0	-0.01299	-0.00866	-0.00433	-0.03896	-0.48485	-0.00433	-0.00866	0	-0.00433	0	-0.01299	-0.00433	-0.00433	0	-0.00433	-0.00433	0	0	0	0	0	0	0	0	0	0	0	0	0	-0.03463	0	0	0	0	0	0	0	0	0
sense_803	0	0	0	0	0	0	0	0	0	0	0	0	0	0	0	0	0	0	0	0	0	0	0	0	0	0	0	0	0	0.00435	0	0	0	0	0	0	0	0	0	0	0	0	0.00435	0	0	0	0	0.00435	0.01739
antisense_803	0	0	0	0	0	0	0	0	0	-0.00435	0	0	0	0	0	0	0	0	0	0	0	0	0	0	0	0	0	0	0	0	0	0	0	0	0	0	0	0	0	0	0	0	0	0	0	0	0	0	0
sense_804	0	0	0.00615	0	0	0	0	0	0	0	0	0	0	0	0	0	0	0	0	0	0	0	0	0	0	0	0	0.00308	0	0	0	0	0	0	0	0	0	0	0	0	0	0	0	0	0	0	0	0	0
antisense_804	0	-0.00308	-0.00308	0	0	-0.00308	-0.00615	0	0	0	0	-0.00308	-0.03385	-0.01231	-0.01846	-0.02462	-0.01231	-0.50154	-3.73231	-1.96	-4.48308	-2.55385	-5.74769	-0.00615	0	0	0	0	0	0	0	0	0	0	0	0	0	0	0	0	0	0	0	0	0	0	0	0	0
sense_805	0	0	0	0	0	0	0	0	0	0	0	0	0	0	0	0	0	0	0	0	0	0	0	0	0	0	0	0	0	0	0	0	0	0	0	0	0	0	0	0	0	0	0	0	0	0	0	0	0
antisense_805	0	0	0	0	0	0	0	0	0	0	0	0	0	0	0	0	0	0	0	0	0	0	0	0	0	0	0	0	0	0	0	0	0	0	0	0	0	0	0	0	0	0	0	0	0	0	0	0	0
sense_806	0.00873	0	0	0.01747	0.00873	0	0	0.00437	0	0.00437	0.01747	0	0	0.00437	0	0	0	0	0.00873	0.00873	0	0	0.00437	0	0.00873	0	0	0.0524	0.08297	0.03057	0	0.00437	0.0131	0	0	0.00437	0.01747	0.00873	0.01747	0.00437	0.00437	0	0.00437	0	0	0.00873	0	0	0.0131
antisense_806	-0.00437	0	0	-0.00437	0	-0.0131	0	0	0	0	0	0	0	0	0	0	0	0	-0.00437	0	0	0	0	0	0	0	0	0	0	0	0	0	0	0	0	0	0	0	-0.00437	0	0	0	0	0	0	0	0	0	0
sense_807	0	0	0	0	0	0	0	0	0	0	0	0	0	0	0	0	0	0	0	0	0	0	0	0	0	0	0	0	0	0	0	0	0	0	0	0	0	0	0.00439	0	0	0	0.00439	0	0	0	0	0	0
antisense_807	-0.00877	0	0	-0.01316	0	-0.00877	-0.01316	-0.0307	-0.22368	-0.32895	-0.05263	-0.14474	-3.20175	-5.01754	-0.03947	-0.01316	-0.00439	0	-0.00439	-0.00439	0	0	0	0	0	0	0	0	0	0	0	0	0	0	0	0	0	0	0	0	0	0	0	0	0	0	0	0	0
sense_808	0	0	0	0	0	0	0	0	0	0	0	0	0	0	0	0	0	0.00441	0	0	0	0	0	0	0	0	0	0	0	0	0.00441	0	0	0.00441	0	0	0	0	0	0	0	0	0	0	0	0	0	0	0
antisense_808	0	0	0	0	0	0	0	0	0	0	0	0	0	0	0	0	0	0	0	0	0	-0.00441	0	0	0	0	0	0	0	0	0	0	0	0	0	0	0	0	0	0	0	0	0	0	0	0	0	0	0
sense_809	0	0.00442	0	0	0	0	0	0	0	0	0	0	0	0	0	0	0	0	0	0	0	0	0	0	0	0	0	0	0	0	0	0	0	0	0	0.00442	0	0	0	0	0	0	0	0	0	0	0	0	0
antisense_809	0	0	0	0	0	0	0	0	0	0	0	0	0	0	0	0	0	0	0	0	0	0	0	0	0	0	0	0	0	0	0	0	0	0	0	0	0	0	0	0	0	0	0	0	0	0	0	0	0
sense_810	0	0	0	0	0	0	0	0	0	0	0	0	0	0	0	0	0	0	0	0	0	0	0	0	0	0	0	0	0	0	0	0	0	0	0	0	0	0	0	0	0	0	0	0	0	0	0	0	0
antisense_810	0	0	0	0	0	0	0	0	0	0	0	0	0	-0.000694927	0	0	0	0	0	0	0	0	0	0	0	0	0	0	0	0	0	0	0	0	0	-0.000694927	0	0	0	0	0	0	0	0	0	0	0	0	0
sense_811	0	0	0	0	0	0	0	0	0	0	0	0	0.00444	0.00444	0.00444	0	0	0	0	0	0.00444	0	0	0	0	0	0	0	0	0	0	0	0	0	0	0	0	0	0	0	0	0	0	0.00889	0	0	0	0	0
antisense_811	0	0	0	0	0	0	-0.00444	-0.00444	0	0	0	0	0	0	0	0	0	0	0	0	0	0	0	0	-0.10667	-0.06222	-0.00889	-0.02222	0	-0.00444	0	0	0	-0.00444	0	0	0	0	0	0	0	0	0	0	0	0	0	0	0
sense_812	0	0	0	0	0	0	0	0	0	0	0	0	0	0	0	0	0	0	0	0	0	0	0	0	0	0	0	0	0	0	0	0	0	0	0	0	0	0	0	0	0	0	0	0	0	0	0	0	0
antisense_812	0	0	0	0	0	0	0	0	0	0	0	0	0	0	0	0	0	0	0	0	0	0	0	0	0	0	0	0	0	0	0	0	0	0	0	0	0	0	0	0	0	0	0	0	0	0	0	0	0
sense_813	0	0	0	0	0	0	0	0	0	0.00125	0	0	0	0	0	0	0	0	0	0	0.01129	0.0276	0.41782	1	0.0389	0.00502	0	0.00125	0	0	0	0	0	0	0	0	0	0	0	0	0	0	0	0	0	0	0	0	0
antisense_813	0	0	0	0	0	0	0	0	0	0	0	0	0	0	0	0	0	0	0	0	0	-0.00125	0	0	0	0	0	0	0	0	0	0	0	0	0	0	0	0	-0.00125	-0.00125	0	0	0	0	0	0	-0.00125	0	0
sense_814	0	0	0	0	0	0	0	0	0	0	0	0.000509165	0	0	0	0	0	0	0	0	0	0	0	0	0	0	0	0.000509165	0	0	0	0	0	0	0	0	0	0	0	0	0	0	0	0	0	0	0	0	0
antisense_814	0	0	0	0	0	0	0	0	0	0	0	0	0	0	0	0	0	0	-0.00407	-0.21029	-0.02648	-0.00153	-0.00102	-0.00153	-0.00102	0	0	0	-0.00153	0	0	0	0	-0.000509165	0	0	0	0	0	0	0	0	0	-0.000509165	-0.00305	0	0	0	0
sense_815	0	0	0	0	0	0	0	0	0	0	0	0	0	0	0.00446	0	0	0.00446	0	0	0	0	0	0	0	0	0.00446	0	0	0.00446	0	0	0	0	0	0	0	0	0	0	0	0	0	0	0	0.00893	0	0	0
antisense_815	0	0	0	0	0	0	0	0	0	0	0	0	0	0	0	0	0	0	0	0	0	0	0	0	0	0	0	0	0	0	0	0	0	0	0	0	0	0	0	0	0	0	0	0	0	0	0	0	0
sense_816	0	0	0	0.00446	0	0	0	0	0	0.00446	0	0	0.00446	0.00893	0.00446	0.01339	0.01339	0.01786	0.00893	0.08036	0.02232	0	0.00446	0.00893	0	0.00446	0	0.00446	0	0	0	0.00446	0	0	0.00446	0	0	0	0	0	0	0	0	0	0.00446	0	0.00446	0	0
antisense_816	0	0	0	0	0	0	0	0	0	0	0	0	0	0	0	0	0	0	0	0	0	0	0	0	0	0	0	0	0	0	0	0	0	0	0	0	0	0	0	0	0	0	0	0	0	0	0	0	0
sense_817	0	0.00448	0	0	0	0	0	0	0	0	0	0.00448	0	0	0	0.00897	0	0.00897	0.00897	0.07175	0.03587	0.00897	0	0	0	0	0.00448	0	0	0	0.00448	0	0	0	0	0	0	0	0	0	0	0	0	0	0	0	0	0	0
antisense_817	0	-0.00448	0	0	-0.00448	0	-0.00448	0	0	-0.00448	-0.00448	0	-0.01345	-0.00448	-0.00448	0	-0.00448	0	0	0	0	0	-0.03139	-0.02242	-0.04484	-0.07175	-0.15247	-0.00897	0	0	0	-0.00448	-0.00448	0	0	0	0	0	0	0	0	0	0	0	0	0	0	0	0
sense_818	0.00448	0	0	0	0	0	0	0	0	0	0	0	0	0	0	0	0	0	0	0	0	0	0	0	0	0	0	0	0	0	0	0	0	0	0	0	0	0	0	0	0	0	0.00448	0	0	0	0	0	0
antisense_818	0	0	0	0	0	0	0	0	0	0	0	0	0	-0.00448	-0.03587	-0.00897	0	0	0	0	0	0	0	0	0	0	-0.00448	0	0	0	0	0	0	0	0	0	0	0	0	0	0	0	0	0	0	0	0	0	0
sense_819	0.0045	0	0	0	0	0.00901	0	0	0	0	0	0	0.0045	0	0	0	0	0.0045	0	0	0	0	0	0	0	0	0	0	0	0	0	0	0	0	0.00901	0	0	0	0	0	0	0	0	0	0	0	0	0	0
antisense_819	0	0	0	0	0	0	0	-0.0045	0	0	0	0	0	0	0	0	0	0	0	0	0	0	-0.0045	0	0	0	0	-0.0045	0	0	0	0	0	0	0	0	-0.0045	0	0	0	0	0	0	0	0	0	0	0	0
sense_820	0.000654879	0	0	0	0	0	0	0	0	0	0	0	0	0	0	0	0	0	0	0	0	0	0	0	0	0	0	0	0	0	0	0	0	0	0	0	0	0	0	0	0	0	0	0	0	0	0	0	0
antisense_820	0	0	0	0	0	-0.000327439	-0.000327439	0	0	0	0	0	0	0	0	0	0	-0.000327439	0	0	0	0	0	0	0	0	0	0	0	0	0	0	0	0	-0.000327439	0	0	0	0	0	0	0	0	0	0	0	0	0	0
sense_821	0	0	0	0	0	0	0	0	0	0	0	0	0	0	0	0	0	0	0	0	0	0	0	0	0	0	0	0	0	0	0	0	0	0	0	0	0	0	0	0	0	0	0	0	0	0	0	0	0
antisense_821	0	0	0	0	0	0	0	0	0	0	0	0	0	0	0	0	0	0	0	0	0	0	0	0	0	0	0	0	0	0	0	0	0	0	0	0	0	0	0	0	0	0	0	0	0	0	0	0	0
sense_822	0	0	0	0	0	0	0	0	0	0	0	0	0	0	0	0	0	0.00455	0	0	0	0	0	0	0	0	0	0	0	0	0	0	0	0	0	0	0	0	0	0	0	0	0	0	0	0	0	0	0
antisense_822	0	0	0	0	0	0	0	0	0	-0.00455	0	0	0	0	0	0	0	0	0	0	0	0	0	0	0	0	0	0	0	0	0	0	0	0	0	0	0	0	0	0	0	0	0	0	0	0	0	0	0
sense_823	0	0	0	0	0	0	0	0	0	0	0.00457	0	0	0	0	0	0	0	0.00913	0	0	0	0	0	0	0	0	0.00457	0	0	0.00913	0	0	0	0	0	0	0	0	0	0	0	0	0	0	0	0	0.00457	0
antisense_823	0	0	0	0	0	0	0	0	0	0	0	0	0	0	0	0	0	0	0	0	0	0	0	0	0	0	0	0	0	0	0	0	0	0	0	0	0	0	0	0	0	0	0	0	0	0	0	0	0
sense_824	0	0	0	0.00457	0	0	0	0	0.00457	0	0	0	0	0	0	0	0	0	0	0	0.00457	0	0	0	0	0	0	0	0	0	0	0	0	0	0	0	0	0	0	0	0	0	0	0	0.00457	0	0	0	0
antisense_824	0	0	0	0	0	0	0	0	0	0	0	0	-0.0137	-0.0274	-0.0137	-0.00457	0	0	0	0	0	0	0	0	0	0	0	0	0	0	0	0	0	-0.00457	0	0	0	0	0	0	0	0	0	0	0	0	-0.00457	0	0
sense_825	0	0	0	0	0	0	0	0	0	0	0	0	0	0	0	0	0	0	0.00457	0	0	0	0	0	0	0	0	0	0	0	0	0	0	0	0	0	0	0	0	0	0	0	0	0	0	0	0.00457	0.00457	0
antisense_825	0	0	0	0	0	0	0	0	0	0	0	0	0	0	0	0	0	0	0	-0.00913	0	-0.00457	0	0	-0.00457	0	0	0	0	0	-0.0137	0	0	-0.00457	0	0	0	0	0	0	0	0	0	0	0	0	0	0	0
sense_826	0	0	0	0	0	0	0	0	0	0	0	0	0	0	0	0	0	0	0	0	0.000127081	0	0.000127081	0	0	0.000127081	0	0	0	0	0	0	0	0	0	0	0	0	0	0	0	0	0	0	0.000635405	0	0	0	0
antisense_826	-0.000381243	0	0	0	0	0	0	0	0	0	0	0	0	0	0	0	0	0	0	0	0	0	0	0	0	0	0	0	0	0	0	0	0	0	0	0	0	0	0	0	0	0	0	0	0	0	0	0	0
sense_827	0	0	0	0	0	0	0	0	0	0	0	0.00461	0.00461	0	0	0	0.00461	0.04147	0.07373	0.00922	0	0	0	0	0	0	0	0	0	0	0	0	0	0	0	0	0	0	0	0.00461	0	0	0	0	0	0	0	0	0
antisense_827	0	0	0	0	0	0	0	0	0	0	0	0	0	0	0	0	0	0	0	0	-0.00461	0	0	0	0	0	0	0	0	0	0	0	0	0	0	0	0	0	0	0	0	0	-0.00461	0	0	0	0	0	0
sense_828	0	0.00461	0.00461	0.00461	0.00461	0.00461	0	0	0	0	0	0	0	0	0	0	0	0	0.01382	0.00461	0.04147	0.00461	0.00461	0.01382	0	0	0	0.01382	0	0.00461	0	0.00922	0	0	0.00461	0.00461	0	0	0.00461	0.00461	0	0.00461	0	0	0	0	0	0	0.00461
antisense_828	0	0	0	0	0	0	0	0	0	0	0	0	0	0	0	0	0	0	0	0	0	0	0	0	0	0	0	0	0	0	0	0	0	0	0	0	0	0	0	0	0	0	0	0	0	0	0	0	0
sense_829	0.00922	0.02304	0.0553	0.08756	0.14747	0.03687	0.17051	0.1106	0.05991	0.04608	0.06452	0.00922	0	0	0.00922	0	0	0	0.00461	0.00922	0.00922	0.00922	0	0	0	0	0	0	0	0	0.00461	0.00461	0	0.00461	0	0	0	0.06912	0	0	0	0.00461	0.00461	0	0	0	0	0	0
antisense_829	-0.00461	-0.00461	-0.00461	0	0	0	0	0	0	-0.00461	0	-0.00461	-0.00461	0	-0.00461	0	0	-0.00922	-0.04608	-0.07373	-0.11982	-0.00461	-0.05069	-0.03226	-0.16129	-0.23041	-0.99539	-14.6912	-11.3825	-1.17512	-1.09677	-0.7788	-1.28111	-0.00461	-0.01843	-0.01382	-0.07373	-0.01843	-0.04608	-0.01382	0	0	-0.00461	-0.00922	0	0	0	0	0
sense_830	0	0.00463	0	0	0	0	0	0	0	0	0	0	0	0	0.00926	0	0	0.00463	0	0.00463	0	0	0.00463	0	0	0	0	0	0	0	0	0	0	0.00926	0	0	0.00463	0.00926	0.00926	0	0.00463	0	0	0	0	0	0	0	0
antisense_830	0	0	0	0	0	0	0	0	0	0	0	0	0	0	0	0	0	0	0	0	0	0	0	0	0	-0.00463	-0.06944	0	0	-0.01389	-0.00926	0	0	0	0	0	0	0	0	0	0	0	0	0	0	0	-0.16204	-0.25926	-0.11111
sense_831	0	0	0	0	0	0	0.00115	0.00115	0	0	0	0.00573	0.10309	0.6953	0.13746	0.05384	0.0126	0.00115	0	0	0	0	0	0	0	0	0	0	0	0	0	0	0	0	0	0	0	0	0	0	0	0	0	0	0	0	0	0.00115	0.00115
antisense_831	0	0	0	0	0	0	0	0	0	0	0	0	0	0	-0.00115	0	-0.00229	0	0	0	0	0	0	0	-0.00573	-0.00115	-0.00229	0	0	0	0	0	0	0	0	0	0	0	0	-0.00115	0	0	0	0	0	0	0	0	0
sense_832	0	0	0	0	0	0	0	0	0	0	0	0	0	0	0	0	0	0	0	0	0	0	0	0	0	0	0	0	0	0	0	0	0	0	0	0	0	0	0	0	0	0	0	0	0	0	0	0	0
antisense_832	-0.00463	-0.00463	0	-0.00463	0	0	0	0	0	0	0	0	-0.02315	0	0	-0.03241	0	-0.03704	-0.00926	0	0	-0.00463	-0.00926	0	-0.00463	0	0	0	0	-0.00463	0	0	0	0	0	0	0	0	0	0	0	0	0	0	0	0	0	-0.00463	0
sense_833	0	0	0	0	0	0	0	0	0	0	0	0	0	0	0	0	0	0	0	0	0	0	0	0	0	0	0.000762777	0.000762777	0	0	0	0	0	0	0	0.00229	0	0.000762777	0	0	0	0	0	0	0	0	0	0.00153	0
antisense_833	0	0	0	0	0	0	0	0	0	0	0	0	0	0	0	0	0	0	0	0	0	-0.000762777	0	0	0	0	-0.00153	-0.01983	-0.02746	-0.00534	-0.00381	0	0	0	0	-0.000762777	0	-0.000762777	0	0	0	0	0	0	0	0	0	0	0
sense_834	0	0	0	0	0	0	0.000379075	0	0	0	0	0	0	0	0	0	0	0	0.00152	0.00114	0	0	0	0	0	0	0	0	0.000379075	0	0	0	0	0	0	0	0	0	0	0	0	0	0	0	0	0	0	0	0
antisense_834	0	0	0	0	0	0	0	0	0	0	0	0	0	0	0	0	0	0	0	0	0	0	0	0	0	0	0	0	0	0	0	0	0	0	0	0	0	0	0	0	0	0	0	0	0	0	0	0	0
sense_835	0	0	0.00107	0	0	0.000537346	0.00107	0	0	0	0.000537346	0	0.00107	0.00376	0.00215	0.02149	0.08221	0.02203	0.00537	0.00484	0.07039	0.11983	0.01182	0.08275	0.00215	0	0.00107	0.000537346	0	0	0.000537346	0	0.000537346	0.000537346	0.000537346	0	0	0	0.000537346	0.000537346	0.000537346	0.000537346	0.00107	0.000537346	0.00107	0.00107	0	0.000537346	0.000537346
antisense_835	0	0	0	0	0	0	-0.000537346	0	0	0	0	0	0	0	0	0	-0.000537346	0	0	0	0	0	0	0	0	0	0	-0.000537346	0	0	0	0	0	0	0	0	0	0	0	0	-0.000537346	0	0	0	0	-0.00107	0	0	0
sense_836	0	0	0	0	0	0	0	0	0	0	0	0	0	0	0	0	0	0	0	0	0	0	0	0	0	0	0	0	0	0	0	0	0	0	0	0	0	0	0	0	0	0	0	0	0	0	0	0	0
antisense_836	0	0	0	0	0	0	-0.00268	-0.00268	0	-0.00268	0	0	-0.00268	-0.00268	-0.00268	0	0	-0.02681	-0.0134	0	0	0	0	0	0	0	0	0	-0.08043	-0.01609	-0.00268	0	0	0	0	0	0	0	-0.00268	0	0	-0.00268	0	0	0	0	0	0	0
sense_837	0.00465	0	0	0	0	0	0	0	0	0	0	0	0	0.0093	0	0	0	0	0.01395	0	0	0	0	0	0.00465	0	0	0.00465	0	0	0	0	0	0	0	0	0	0	0	0	0	0	0	0	0.00465	0	0	0	0
antisense_837	-0.00465	-0.00465	0	0	0	-0.00465	0	0	0	-0.0093	-0.0186	-0.0093	-0.0093	-0.00465	-0.01395	0	0	0	-0.0093	-0.00465	-0.01395	-0.02326	-0.01395	-0.01395	-0.03256	-0.0186	-0.0093	0	-0.0093	0	-0.01395	-0.0093	0	-0.00465	0	0	0	0	0	-0.00465	0	-0.00465	0	0	0	-0.0093	0	0	-0.00465
sense_838	0	0	0	0	0	0	0	0	0	0	0	0	0	0	0	0	0	0	0	0	0	0	0	0	0	0	0	0	0	0	0	0	0	0	0	0	0	0	0	0	0	0	0	0	0	0	0	0	0
antisense_838	0	0	0	0	0	0	0	0	0	0	0	0	0	-0.00467	0	0	0	0	0	0	0	0	0	0	0	0	0	0	0	0	0	0	0	0	0	0	0	0	0	0	0	0	0	0	-0.00935	-0.00467	0	0	0
sense_839	0	0	0	0	0	0	0	0.00935	0.01869	0.00467	0	0	0.00467	0	0	0.00467	0	0	0	0.00467	0	0.01869	0.00467	0	0	0	0	0	0	0	0	0	0	0	0	0	0	0	0	0	0	0	0	0	0	0	0	0	0
antisense_839	-0.07944	-0.00467	-0.00467	-0.00467	-0.00467	-0.00935	0	0	0	0	-0.00935	-0.00935	0	0	0	0	0	0	0	0	0	-0.01402	-0.03738	-0.28972	-0.59813	-0.49065	-0.18692	-0.20093	-0.00467	0	-0.00467	-0.00467	0	0	-0.00467	-0.01402	0	0	0	0	-0.00467	0	0	0	0	0	0	0	0
sense_840	0.00236	0	0.00236	0.01179	0	0.00472	0	0	0	0.00236	0	0	0.00943	0.00236	0.00472	0	0.00236	0.00236	0.00236	0.00236	0	0	0	0	0	0	0	0	0	0	0	0	0	0.00472	0	0	0.00236	0.00472	0	0.00236	0.00472	0	0.00236	0.00236	0.00236	0.00236	0.00236	0.01179	0.00943
antisense_840	0	0	0	0	0	0	0	0	0	0	0	0	0	0	0	0	0	0	0	0	0	0	0	0	0	0	0	0	0	0	0	0	0	0	0	0	0	0	0	0	0	0	0	0	0	0	0	0	0
sense_841	0.00551	0.01563	0.000919118	0	0.000919118	0	0.00184	0	0	0	0	0	0	0	0.000919118	0.000919118	0	0	0	0	0.00184	0.000919118	0	0	0	0	0	0	0	0.000919118	0.000919118	0	0	0	0.000919118	0	0	0	0	0	0	0	0.000919118	0	0	0	0	0.000919118	0.000919118
antisense_841	0	0	0	0	0	0	-0.000919118	0	0	0	0	0	0	0	-0.000919118	-0.000919118	-0.000919118	0	0	-0.00184	-0.00184	0	0	0	0	-0.000919118	-0.00919	-0.00184	0	0	0	0	0	0	0	0	-0.000919118	0	0	0	0	0	0	0	0	0	0	0	0
sense_842	0	0.00474	0	0	0	0	0	0	0.00474	0	0	0	0	0	0	0	0	0	0	0	0	0	0	0	0	0	0	0	0	0	0	0	0	0	0	0	0	0	0	0	0	0	0	0	0	0	0	0	0
antisense_842	0	0	0	0	0	0	0	0	0	0	0	0	0	0	-0.00474	-0.00948	-0.01422	0	-0.00948	0	0	0	0	0	-0.03318	-0.01896	0	0	0	0	0	0	0	0	0	0	0	0	0	0	0	0	0	0	0	0	0	0	0
sense_843	0	0	0	0	0	0	0	0	0	0	0	0	0	0	0	0	0	0	0	0	0	0	0	0	0	0	0	0	0	0	0	0	0	0	0	0	0	0	0	0	0	0	0	0	0	0	0	0	0
antisense_843	0	0	0	0	0	0	0	0	0	0	0	0	0	0	0	0	0	0	0	0	0	0	0	0	0	0	0	0	0	0	0	0	0	0	0	0	0	0	0	0	0	0	0	0	0	0	0	0	0
sense_844	0	0	0	0	0	0	0	0	0	0	0	0	0	0	0	0	0	0	0	0	0	0	0	0	0	0	0	0	0	0	0	0	0.00159	0	0	0	0	0	0	0	0	0	0	0	0	0	0.00159	0.000797448	0
antisense_844	0	0	0	0	0	0	0	0	0	0	0	0	0	0	0	0	0	0	0	0	0	0	0	0	0	0	0	0	0	0	0	0	0	0	0	0	0	0	0	0	0	0	0	0	0	0	0	0	0
sense_845	0	0	0	0	0	0	0	0	0	0	0	0	0	0	0	0	0	0	0	0	0.00474	0	0.00948	0.10427	0.04265	0.00948	0.01422	0.00474	0.04265	0.0237	0.00948	0	0	0	0	0	0	0	0	0	0	0	0	0	0	0	0	0	0
antisense_845	0	0	-0.00474	0	0	0	0	0	0	0	0	0	0	0	-0.00474	0	0	0	0	0	0	0	0	0	0	-0.00474	0	0	0	0	0	0	0	0	0	0	0	-0.00474	0	0	0	0	0	0	0	0	0	0	0
sense_846	0	0	0	0	0.00962	0.00481	0	0.00481	0.00962	0	0	0	0	0.00962	0	0	0	0	0	0	0	0	0	0	0	0	0	0	0	0	0	0	0	0	0	0	0	0	0	0	0.00481	0	0	0	0	0	0	0	0
antisense_846	0	0	-0.00481	0	0	0	0	0	0	0	0	0	0	0	0	0	0	0	0	-0.00962	-0.01442	0	0	0	0	0	0	0	0	0	0	0	0	0	0	0	0	0	0	0	0	0	0	0	0	0	0	0	0
sense_847	0	0	0	0	0	0	0	0	0	0	0	0	0	0	0	0	0	0	0	0	0	0	0	0	0	0	0	0	0	0	0	0	0	0	0	0	0	0	0	0	0	0	0	0	0	0	0	0	0
antisense_847	0	-0.00483	-0.00483	0	-0.00483	-0.00483	0	0	0	-0.00966	-0.00483	0	-0.02415	-0.00483	0	0	-0.00966	-0.00483	0	0	0	-0.00483	0	0	-0.00483	0	0	0	-0.00483	-0.00483	0	-0.00483	0	-0.00483	-0.00483	0	0	-0.00966	0	-0.00483	0	0	0	-0.01449	0	-0.00966	0	-0.00966	0
sense_848	0.00485	0.00971	0.00485	0	0.02427	0.06311	0.21845	0.01942	0.01456	0.00971	0	0	0	0	0	0	0	0	0	0	0	0	0	0	0	0	0	0	0	0.00485	0	0.00485	0	0	0	0	0	0	0	0	0	0	0	0	0	0	0	0	0
antisense_848	0	0	0	0	0	0	0	0	0	0	0	0	0	0	0	0	0	0	0	0	-0.00971	0	0	0	0	0	0	0	0	0	0	0	0	0	0	0	0	0	0	0	0	0	0	0	0	0	0	0	0
sense_849	0.00485	0	0.01456	0.0534	0.09709	0.3301	0.02427	0.00971	0.00485	0	0	0.00971	0.01456	0	0.00485	0.02913	0	0	0	0.01942	0.07767	0	0	0	0.00971	0.00971	0	0.01942	0.00485	0	0	0	0	0	0	0.00485	0.01942	0.00971	0.00485	0	0	0.00485	0.00485	0	0.01456	0.00485	0.01942	0	0.00971
antisense_849	0	0	0	0	0	0	0	0	0	0	0	0	-0.00971	0	0	0	0	0	0	0	0	0	0	0	0	0	0	0	0	0	0	0	0	0	0	0	0	0	0	0	0	0	0	0	0	0	0	0	0
sense_850	0	0	0	0	0	0	0	0	0	0	0	0	0	0	0	0	0	0	0	0	0	0	0	0	0	0	0	0	0	0	0	0	0	0	0	0	0	0	0	0	0	0	0	0	0	0	0	0	0
antisense_850	-0.16585	-0.00488	0	0	-0.00488	0	-0.00488	0	0	0	0	-0.00488	0	0	-0.01463	-0.02439	0	-0.00976	-0.00976	0	0	0	0	0	0	0	-0.05366	0	0	0	0	0	0	0	0	0	-0.00488	-0.01463	-0.02927	0	0	0	0	0	-0.00488	0	0	0	0
sense_851	0	0	0.00488	0	0.00976	0	0	0.00488	0	0	0	0	0	0	0	0.00488	0	0	0.00976	0.00976	0.01463	0.00488	0.00976	0	0.00976	0	0	0	0	0.00488	0	0.00488	0	0	0	0	0	0	0	0	0	0	0	0	0	0.00488	0	0	0
antisense_851	-3.19512	-0.77561	-0.30732	-0.14146	-0.04878	-0.13659	-0.0878	-0.10244	-0.27317	-0.2439	-0.97561	-0.4439	-0.13659	-0.76585	-0.53659	-0.14634	-0.1561	-0.57561	-0.12683	-0.07805	-0.3122	-0.51707	-0.29756	-2.7561	-1.19024	-0.73171	-2.52195	-1.50244	-0.13171	-0.27317	-0.2	-0.32195	-0.1561	-0.13659	-0.09268	-0.01951	-0.0439	-0.03415	0	-0.01951	-0.02439	-0.03415	-0.03902	-0.16098	-0.16585	-0.49756	-0.43415	-0.83902	-1.1122
sense_852	0	0	0	0	0.01961	0.0049	0.0049	0	0.01471	0	0	0	0	0	0	0.0049	0.03431	0.0049	0	0	0.0098	0	0	0.0049	0	0	0	0	0	0	0	0	0	0	0	0.0049	0	0	0	0	0.0049	0	0	0	0	0.0049	0	0	0
antisense_852	0	0	-0.06373	-0.08824	0	0	0	0	-0.0049	0	0	0	0	0	0	0	0	0	0	0	0	0	0	0	0	0	0	-0.02941	-0.0049	0	0	0	0	0	0	0	0	0	0	-0.0049	0	0	0	0	0	0	0	0	0
sense_853	0.0049	0	0	0	0	0.0098	0	0	0	0.0049	0.01471	0.0049	0	0	0	0	0	0	0.0049	0.0049	0	0	0	0	0.01471	0.01471	0	0	0	0	0	0	0	0	0	0	0	0.0049	0	0	0	0	0	0.0049	0	0	0	0.0049	0
antisense_853	0	0	0	0	0	0	0	0	0	0	0	0	0	0	0	0	0	0	-0.39706	-0.55392	-0.02941	-0.0049	0	-0.0049	0	0	0	0	-0.0049	-0.0098	0	0	0	0	0	0	0	0	0	0	0	0	0	0	0	0	0	0	0
sense_854	0	0	0	0	0	0	0	0	0	0	0	0	0	0	0	0	0	0	0	0	0	0	0	0	0	0	0	0	0	0	0	0	0	0	0	0	0	0	0	0	0	0	0.00215	0	0	0	0	0.00644	0.00644
antisense_854	0	-0.00429	-0.00215	-0.00215	0	0	-0.00215	0	0	0	0	0	-0.00215	-0.00215	-0.02146	-0.00429	-0.00858	-0.00644	0	-0.01073	0	0	0	0	0	0	0	0	0	0	0	0	0	0	0	0	0	0	0	0	0	0	-0.00429	0	0	0	0	0	0
sense_855	0	0	0.00985	0	0	0	0	0	0	0	0	0	0	0	0	0	0	0	0	0	0	0	0	0	0	0	0.00493	0	0	0	0	0	0	0	0	0	0	0	0.00985	0	0	0	0	0.00493	0.00493	0	0	0	0
antisense_855	0	-0.00493	0	0	0	0	0	0	0	0	0	0	0	0	0	0	0	0	0	0	0	0	0	0	0	0	0	0	0	0	0	0	0	0	0	0	0	0	0	0	0	0	0	0	0	0	0	0	0
sense_856	0	0	0.035	0	0.005	0.005	0	0	0	0.035	0.01	0.02	0.005	0	0	0	0	0	0.015	0	0.005	0.02	0.12	0.03	0	0	0	0	0	0.04	0.02	0	0	0.005	0	0	0	0.005	0	0	0	0	0	0	0	0	0.005	0	0.01
antisense_856	-0.015	-0.08	0	-0.02	0	0	0	-0.015	0	0	-0.03	-0.055	-0.02	-0.025	-0.04	-0.065	-0.035	-0.04	-0.02	-0.01	-0.115	-0.03	-0.015	-0.02	-0.115	-0.02	-0.045	-0.045	-0.005	-0.005	-0.005	0	0	0	0	-0.02	-0.105	-0.075	-0.01	-0.015	-0.015	-0.04	0	-0.035	-0.02	0	-0.055	-0.005	0
sense_857	0.02251	0.03859	0.05145	0.02572	0.09003	0.03537	0.13826	0.02572	0.0418	0	0	0.00322	0.00322	0	0.00322	0.00322	0.00965	0	0.02572	0.00965	0.02251	0	0	0	0	0.00643	0	0.00322	0	0	0	0	0.00322	0.00322	0.00322	0.00643	0	0	0.01929	0.00322	0	0	0	0	0	0	0	0	0.00322
antisense_857	0	0	0	0	0	0	0	0	0	0	0	0	0	0	0	0	0	0	0	0	0	0	0	0	0	0	0	0	0	0	0	0	0	0	0	0	0	0	0	0	0	0	0	0	0	0	0	0	0
sense_858	0.005	0	0	0	0	0.01	0	0.005	0	0	0	0	0.01	0	0.005	0	0.005	0	0	0	0.005	0.005	0	0	0	0	0	0	0	0	0.005	0	0	0	0	0	0	0	0.005	0.015	0.01	0	0	0	0	0	0	0.01	0.005
antisense_858	0	0	0	0	0	0	0	0	0	0	0	0	0	0	0	0	0	0	0	0	0	0	0	0	0	0	0	0	0	0	0	0	0	0	0	0	0	0	0	0	0	0	0	0	-0.005	0	0	0	0
sense_859	0.01005	0.0402	0.48744	0.1206	0.1206	0	0	0	0.0201	0	0	0	0	0.01005	0	0.00503	0	0	0	0	0.00503	0	0	0	0	0	0	0	0	0	0	0	0	0	0	0	0	0	0	0	0	0	0	0	0	0	0	0	0
antisense_859	-0.00503	0	-0.00503	-0.01508	-0.01508	0	-0.02513	0	0	-0.01508	-0.00503	-0.01005	-0.04523	-0.08543	-0.0201	-0.02513	-0.0201	-0.00503	0	-0.02513	-0.00503	-0.04523	-0.17588	-2.50754	-0.64824	-1.97487	-1.60302	-0.1005	-0.14573	-0.04523	-0.38191	-0.03015	0	0	0	0	0	0	0	0	0	0	0	0	0	0	0	0	0
sense_860	0	0	0	0	0	0	0.00306	0.00102	0	0.00102	0	0	0	0	0.000339674	0	0.000339674	0	0	0	0	0	0	0	0	0	0	0	0	0	0	0	0	0	0	0	0.000339674	0	0	0	0	0	0	0	0	0	0	0	0
antisense_860	0	0	0	0	0	0	0	0	0	0	0	0	0	0	0	0	0	0	0	0	0	0	0	0	0	0	0	0	0	0	0	0	0	0	0	0	0	0	0	0	0	0	0	0	0	0	0	0	0
sense_861	0	0	0	0	0	0.00102	0	0	0	0	0	0	0	0	0	0	0	0	0.00102	0	0	0	0	0	0	0	0	0	0	0	0	0	0	0	0	0	0	0	0	0	0	0	0	0	0	0	0	0	0
antisense_861	0	0	0	0	0	0	-0.00102	0	0	0	0	0	0	0	0	0	0	-0.00203	-0.00203	-0.00203	0	-0.00102	-0.00609	-0.00102	0	0	0	0	0	0	0	0	0	0	0	0	0	0	0	0	0	0	0	0	0	0	0	0	0
sense_862	0	0	0	0	0	0	0	0	0	0	0	0	0	0	0	0	0	0	0	0	0	0	0	0	0	0	0	0	0	0	0	0	0	0	0	0.00508	0	0	0	0	0	0	0	0	0	0	0	0	0
antisense_862	0	0	0	0	0	0	0	0	0	-0.00508	0	-0.00508	-0.01523	-0.00508	0	-0.00508	0	-0.01015	0	-0.00508	-0.00508	0	-0.01015	0	0	0	-0.00508	-0.00508	0	0	0	0	0	-0.0203	-0.00508	-0.00508	-0.0203	0	-0.00508	0	-0.01523	0	0	0	0	-0.00508	0	0	0
sense_863	0	0	0	0	0	0	0.00508	0	0	0	0	0	0	0	0	0	0	0	0	0	0	0	0	0	0	0	0	0	0	0	0	0	0	0	0	0	0	0	0	0	0	0.00508	0	0	0	0	0	0	0
antisense_863	-0.01015	0	0	0	0	0	0	-0.00508	0	-0.00508	-0.00508	0	0	0	0	0	-0.00508	0	0	0	0	0	-0.00508	0	0	0	0	0	0	0	-0.01523	-0.0203	0	-0.00508	0	0	-0.0203	-0.00508	0	0	0	0	0	0	0	0	0	0	0
sense_864	0	0	0	0	0	0	0	0	0	0	0	0	0	0	0	0	0	0	0	0	0	0	0	0	0	0	0	0	0	0	0	0	0	0	0	0	0	0	0	0	0	0	0	0	0	0	0	0	0
antisense_864	0	0	0	0	0	0	0	0	0	0	-0.0051	-0.0051	-0.01531	-0.0051	-0.0102	-0.0051	0	0	-0.02551	-0.03061	-0.02551	-0.06122	-0.03061	0	-0.0051	-0.02551	-0.15816	-0.03571	-0.03061	-0.0102	-0.0051	-0.04082	-0.0051	-0.0102	0	0	-0.03061	-0.01531	-0.05102	-0.09694	-0.12755	0	-0.0102	0	-0.0051	-0.0051	0	0	-0.0051
sense_865	0	0	0	0.0102	0	0	0.0051	0	0	0	0	0	0	0	0.0051	0	0	0	0	0	0.0051	0	0.0051	0	0.0051	0	0	0	0	0	0	0	0	0	0.0102	0	0	0	0	0	0	0	0	0	0	0	0	0	0
antisense_865	0	0	0	-0.0051	0	0	0	-0.0051	-0.02041	-0.0051	0	0	0	0	0	0	0	0	-0.0051	0	0	0	0	0	-0.0102	-0.0051	0	0	0	0	0	0	0	0	0	0	0	0	0	0	0	-0.0051	0	0	0	0	0	0	0
sense_866	0	0	0	0	0	0.0102	0	0	0	0	0	0	0	0	0	0	0	0	0	0	0	0	0	0	0	0	0	0	0	0	0	0	0	0	0	0	0	0	0	0	0	0	0.0051	0.01531	0	0	0	0	0
antisense_866	-0.0051	-0.0051	-0.0051	-0.01531	-0.0051	0	-0.0051	0	-0.0051	0	0	-0.0051	0	0	0	-0.02041	0	-0.07653	-0.0051	0	0	0	0	0	-0.0051	0	0	0	0	0	-0.0051	0	0	-0.01531	-0.01531	-0.01531	-0.01531	-0.02041	-0.0051	-0.0102	-0.0051	0	-0.0102	0	-0.0051	0	0	-0.0051	0
sense_867	0	0.000790514	0	0	0	0	0	0	0	0.000790514	0	0	0	0.000790514	0	0	0	0.00158	0.000790514	0.000790514	0	0	0	0	0	0	0	0	0	0	0	0	0	0	0	0	0	0	0	0.00158	0	0	0	0	0	0	0	0	0
antisense_867	0	0	0	0	0	0	-0.000790514	0	0	0	0	0	0	0	0	0	0	0	0	-0.000790514	-0.00474	-0.04743	0	0	0	0	-0.00711	-0.00395	-0.000790514	0	-0.000790514	-0.00474	0	0	0	0	0	-0.000790514	0	0	0	0	0	-0.000790514	0	0	0	0	0
sense_868	0	0	0	0	0	0	0	0	0	0	0	0	0	0	0	0	0	0	0	0	0	0	0	0	0	0	0	0	0	0	0	0.00234	0	0	0	0	0	0	0	0	0	0	0	0	0	0	0	0	0
antisense_868	0	0	0	-0.0035	-0.00117	-0.00117	0	0	0	0	0	-0.00584	0	0	0	0	0	0	-0.00117	0	-0.00584	-0.00234	-0.00234	0	0	0	0	0	0	0	0	0	0	0	0	0	0	0	0	0	0	0	0	0	0	0	0	0	-0.00234
sense_869	0	0	0	0	0	0	0	0	0	0	0	0	0	0	0	0	0	0	0	0	0	0	0	0	0	0	0	0	0	0	0	0	0.00513	0	0	0	0	0	0	0	0.00513	0	0.00513	0	0	0	0	0	0.00513
antisense_869	-0.00513	0	0	0	0	0	0	0	0	0	0	0	0	0	0	0	0	0	0	0	0	0	0	0	0	0	-0.00513	0	0	0	0	0	0	0	0	0	0	0	0	0	0	0	0	0	0	-0.00513	0	0	0
sense_870	0.02051	0.02051	0	0	0	0	0	0.00513	0	0	0.00513	0.00513	0	0.00513	0.00513	0.00513	0.0359	0.06154	0.02564	0.05641	0.03077	0.09231	0.02564	0.10769	0.05641	0.01538	0.01026	0	0	0	0	0	0	0	0	0	0	0	0	0	0	0	0	0	0	0.00513	0	0	0
antisense_870	0	0	0	0	0	0	0	0	0	-0.00513	0	0	0	0	0	0	0	0	0	0	0	0	0	0	0	0	0	0	0	0	0	0	0	0	0	0	0	0	0	0	0	0	0	0	0	0	0	0	0
sense_871	0.00104	0	0	0	0	0	0	0	0	0	0	0	0	0	0	0	0	0	0	0.00104	0	0	0	0	0.00104	0	0	0	0	0	0.00104	0	0	0	0	0	0	0	0	0	0	0.00104	0	0	0	0	0	0	0
antisense_871	0	0	0	0	0	0	0	0	0	0	0	0	0	0	0	0	-0.00104	-0.00104	0	0	0	0	0	0	0	0	0	0	0	0	0	0	0	0	0	0	0	0	0	-0.00104	0	0	0	0	0	0	0	0	0
sense_872	0	0.01015	0	0	0.00508	0	0	0.01015	0	0	0.00508	0	0	0.00508	0.00508	0	0.00508	0	0	0	0	0.00508	0.01015	0.01523	0	0	0	0.01015	0	0	0	0	0	0	0	0	0	0	0	0	0	0	0	0	0	0	0	0	0
antisense_872	0	-0.00508	0	0	0	0	0	0	-0.00508	0	0	-0.00508	0	0	0	0	0	0	0	0	-0.00508	0	0	0	0	-0.01523	0	0	0	0	0	0	0	0	0	0	0	0	0	0	0	0	0	0	0	0	0	0	0
sense_873	0	0	0	0	0	0	0	0	0	0	0.000951475	0	0	0	0	0	0	0	0	0	0	0	0.000951475	0	0	0	0	0	0	0	0	0	0	0	0	0	0	0	0	0	0	0	0	0	0	0	0	0.000951475	0.0019
antisense_873	-0.000951475	0	0	0	-0.0019	-0.00761	-0.00381	-0.00571	0	0	0	0	0	0	0	0	0	0	0	0	0	0	0	0	0	0	-0.000951475	0	0	-0.00285	-0.0019	0	0	0	0	0	0	0	0	-0.000951475	0	0	0	0	0	0	0	0	0
sense_874	0	0	0	0	0	0	0	0	0	0	0.00174	0.00174	0.00174	0	0	0.00174	0	0	0.00694	0	0	0	0	0.00174	0.00868	0.00521	0.00521	0	0.00174	0.00347	0	0.00174	0	0	0.00174	0	0	0	0	0	0	0.00347	0.00174	0.00174	0	0.00174	0.00174	0.00347	0.00347
antisense_874	0	0	0	-0.00174	-0.00694	0	-0.00347	0	-0.00521	0	0	0	0	0	0	0	0	0	0	0	0	-0.00347	0	-0.00174	-0.00174	0	0	0	0	0	0	0	0	0	0	0	0	0	0	0	0	0	0	0	0	0	0	0	0
sense_875	0	0.0026	0	0	0	0	0	0	0	0	0.0026	0.0026	0	0	0.00781	0.03125	0.01563	0.00781	0.00521	0	0	0	0	0	0	0	0	0	0	0	0	0	0.0026	0	0	0	0	0	0	0	0	0	0	0	0	0.0026	0	0	0.0026
antisense_875	0	0	0	0	0	0	0	0	0	0	0	0	0	0	0	0	0	0	0	0	0	0	0	0	0	0	0	0	0	0	0	-0.01563	-0.01563	-0.0026	0	-0.0026	0	-0.0026	0	0	0	0	0	0	0	0	0	0	0
sense_876	0	0	0.00069979	0	0	0	0.0014	0.0021	0	0	0	0	0	0	0	0	0	0	0	0.0014	0	0.00069979	0	0	0	0	0.0028	0	0	0	0	0	0	0	0	0.0021	0	0	0	0.00069979	0	0	0	0	0.0014	0.00069979	0	0	0.03289
antisense_876	0	0	0	0	0	0	-0.00069979	-0.00069979	0	0	-0.00069979	-0.00069979	0	-0.0021	-0.0042	-0.02029	-0.0161	0	0	0	-0.0014	-0.00069979	-0.0014	-0.00069979	-0.00069979	0	0	0	0	-0.0014	-0.00069979	0	-0.0014	0	0	-0.00069979	-0.00069979	0	-0.00069979	-0.00069979	-0.0014	0	0	0	0	-0.0035	-0.0035	-0.0035	0
sense_877	0	0	0	0	0	0	0	0	0	0	0	0	0	0	0	0	0	0	0	0	0	0	0	0	0	0	0	0	0	0	0	0	0	0	0	0	0	0	0	0	0	0	0	0	0	0	0	0	0
antisense_877	-0.2199	-0.02618	0	-0.00524	-0.00524	0	0	0	-0.00524	0	0	0	0	0	0	0	-0.00524	0	0	0	0	0	0	0	0	0	0	0	-0.00524	-0.00524	0	-0.01047	-0.01047	0	0	0	0	-0.01047	-0.00524	-0.00524	-0.01571	-0.00524	0	0	0	0	0	0	0
sense_878	0	0	0	0	0.00145	0	0	0	0	0	0	0	0	0	0	0	0	0	0	0	0	0	0	0	0	0	0	0	0	0	0	0	0	0	0	0	0	0	0	0.00145	0	0	0	0	0	0	0	0	0.00291
antisense_878	0	0	0	0	0	0	0	0	0	0	0	0	0	0	0	0	0	0	0	0	0	0	0	0	-0.00291	-0.00727	-0.00291	0	0	0	0	-0.00436	0	0	0	0	0	0	0	0	0	-0.00291	0	0	0	0	-0.00145	0	0
sense_879	0	0	0	0	0	0	0	0.00526	0	0	0.01579	0.01579	0.01053	0	0	0	0.01053	0.05263	0.2	0	0	0	0	0	0	0	0	0.00526	0	0	0	0	0	0	0.00526	0.00526	0	0	0.00526	0	0	0	0	0	0	0	0	0.01053	0
antisense_879	0	0	0	0	0	0	0	0	0	0	0	0	0	-0.00526	0	0	0	0	0	0	0	0	0	0	0	0	0	0	0	0	0	0	0	0	0	0	0	0	0	0	0	0	0	0	0	0	0	0	0
sense_880	0	0	0	0	0	0	0	0	0	0	0	0	0	0	0	0	0	0	0	0	0.000919118	0.000919118	0	0	0	0	0	0	0	0	0	0	0	0	0.000919118	0	0	0	0.000919118	0	0	0	0	0	0	0	0	0	0
antisense_880	0	0	0	0	0	0	-0.000919118	0	0	0	0	-0.000919118	0	0	0	0	0	0	0	0	0	0	0	0	0	0	0	0	0	0	0	0	0	0	-0.000919118	0	0	0	0	0	0	0	-0.000919118	0	0	0	0	0	0
sense_881	0	0	0	0.00529	0	0	0	0	0	0	0	0	0	0	0	0	0	0	0	0	0	0	0	0	0	0	0	0	0	0	0	0	0	0	0	0	0	0	0	0	0	0	0	0	0	0	0	0	0
antisense_881	0	0	-0.00529	0	0	0	0	0	0	0	0	0	0	0	0	0	0	0	0	0	0	0	0	0	0	0	0	0	0	0	0	0	0	0	0	0	0	0	0	0	0	0	0	0	0	0	0	0	0
sense_882	0.00532	0	0.00532	0	0	0	0	0	0	0	0	0	0	0	0	0	0	0	0	0	0	0	0	0	0	0	0	0	0	0	0	0	0	0	0	0	0	0	0	0	0	0	0	0	0	0	0	0	0
antisense_882	0	0	-0.00532	-0.01064	0	0	0	0	0	0	0	0	0	0	0	0	0	0	0	0	0	0	0	0	0	0	0	0	0	0	0	0	0	0	0	0	0	0	0	0	0	0	0	0	0	0	0	0	0
sense_883	0	0	0	0.00178	0	0	0	0	0	0	0	0	0	0	0	0.00178	0	0	0	0	0.00178	0	0	0	0.00178	0	0	0	0	0	0	0	0	0	0	0	0.00178	0	0	0	0	0	0.00178	0	0	0	0	0.00178	0
antisense_883	0	0	0	0	0	0	0	0	0	0	0	-0.00178	0	0	0	0	0	0	0	0	0	0	0	0	0	0	0	0	0	0	0	0	0	0	0	0	0	0	0	0	0	0	0	0	0	0	0	0	0
sense_884	0	0	0	0	0	0	0	0	0	0	0	0	0	0	0	0	0	0	0	0.00535	0.0107	0	0.00535	0	0.00535	0	0	0	0	0	0	0	0	0	0	0	0	0	0	0	0	0	0	0	0.00535	0	0	0	0
antisense_884	0	0	0	0	0	0	0	0	0	0	0	0	0	0	0	0	0	0	0	0	0	0	0	0	0	0	0	0	0	0	0	0	0	0	0	0	0	0	0	0	0	0	0	0	0	0	0	0	0
sense_885	0	0	0.00102	0	0.00102	0	0	0	0	0	0	0	0	0	0.00715	0.00306	0.01124	0.00817	0.01736	0.00102	0.00204	0.00102	0	0	0.00204	0.00102	0.00102	0	0.00306	0	0	0	0	0	0	0	0	0	0	0	0	0	0	0	0	0	0	0	0
antisense_885	0	0	0	0	0	0	0	0	0	0	-0.00102	0	0	0	0	0	0	0	0	0	0	0	0	0	0	0	-0.00102	0	0	0	0	0	0	0	0	0	0	0	0	0	0	0	-0.00204	0	0	0	0	0	0
sense_886	0	0	0	0	0	0.01075	0.00538	0	0	0	0	0.00538	0	0	0	0	0.00538	0.01075	0.05376	0.00538	0	0	0	0	0.00538	0	0	0.00538	0	0	0.01075	0	0.00538	0	0	0	0.00538	0	0	0.00538	0	0	0	0	0	0	0	0	0
antisense_886	0	0	0	0	0	0	0	0	0	0	0	0	0	0	0	0	0	0	0	0	0	0	0	0	0	0	0	0	0	0	0	0	0	0	0	0	0	0	0	0	0	0	0	0	0	0	0	0	0
sense_887	0	0	0	0	0	0	0	0	0	0	0	0	0	0	0	0	0	0	0.00541	0	0	0	0	0	0	0	0	0	0	0	0	0	0	0	0	0	0.00541	0	0	0	0	0	0.00541	0	0	0	0	0	0.00541
antisense_887	0	0	0	0	0	0	0	0	-0.01081	0	0	0	0	0	0	0	0	0	0	0	0	0	0	0	0	0	0	0	0	0	0	0	0	0	0	0	0	0	0	0	0	0	0	0	0	0	0	0	0
sense_888	0	0	0.01081	0	0.00541	0.00541	0	0	0.00541	0	0	0	0	0	0	0	0	0	0	0.00541	0	0.00541	0	0	0	0	0	0	0	0	0	0	0	0	0	0	0	0	0	0	0	0	0	0	0	0	0	0	0
antisense_888	0	0	0	0	0	0	-0.02162	-0.02703	-0.04324	-0.00541	0	0	0	0	0	0	0	0	0	0	0	-0.00541	0	0	0	0	0	0	0	0	0	0	0	0	0	0	0	0	0	0	0	0	0	0	0	0	0	0	0
sense_889	0	0	0	0	0	0	0	0	0.00541	0	0	0	0	0	0.02162	0	0	0	0	0.00541	0	0	0	0	0	0.00541	0	0	0	0	0	0.00541	0	0	0	0	0.01081	0.00541	0	0	0	0	0	0	0	0.00541	0	0	0
antisense_889	0	0	0	0	0	0	0	0	0	0	0	0	0	0	0	0	0	0	0	0	0	0	0	0	0	0	0	0	0	-0.00541	0	0	0	0	0	0	0	0	0	0	0	0	0	0	0	0	0	0	0
sense_890	0	0	0	0	0	0	0	0	0	0	0	0	0	0.00543	0	0	0	0	0	0	0.00543	0	0	0	0	0	0	0	0	0	0	0	0	0	0	0	0	0	0	0	0	0	0	0	0	0	0	0	0
antisense_890	0	0	0	0	0	0	0	-0.01087	-0.00543	-0.01087	0	0	0	0	-0.01087	0	0	0	0	0	-0.00543	0	0	-0.00543	0	0	-0.00543	0	0	0	0	0	0	0	0	0	0	0	-0.00543	0	0	-0.01087	0	-0.01087	-0.00543	-0.01087	-0.00543	0	0
sense_891	0	0	0	0	0	0.01087	0	0.00543	0.00543	0	0	0	0.00543	0	0	0	0	0	0	0	0	0	0	0	0	0	0	0	0	0	0	0	0	0	0	0	0	0	0	0	0	0	0	0	0	0	0	0	0
antisense_891	0	0	0	0	0	0	0	0	0	0	0	0	0	0	0	0	0	0	0	0	0	-0.02717	0	0	0	-0.01087	0	0	0	0	0	0	0	0	0	0	0	0	0	0	0	0	0	0	0	0	0	0	0
sense_892	0	0	0	0	0	0	0	0	0	0	0	0	0	0	0	0	0	0	0	0	0	0	0	0	0	0	0	0	0	0	0	0	0	0	0	0	0	0	0	0	0	0	0	0	0	0	0	0	0
antisense_892	0	0	0	0	0	0	0	-0.00543	0	0	0	0	0	0	0	0	0	0	0	0	0	0	0	0	0	0	0	0	0	0	0	0	0	0	0	0	0	0	0	0	0	0	0	0	0	0	0	0	0
sense_893	0	0	0	0	0	0	0	0	0	0	0	0	0	0	0	0	0	0.01087	0.00543	0	0	0	0.00543	0	0	0	0	0	0	0	0	0	0	0.00543	0.00543	0	0	0	0.01087	0	0	0	0	0	0	0.00543	0	0	0
antisense_893	0	0	0	0	0	0	0	0	0	0	0	0	0	0	0	0	0	0	0	0	0	0	0	0	0	0	0	0	0	0	0	0	0	0	0	0	0	0	0	0	0	0	0	0	0	0	0	0	0
sense_894	0	0	0	0	0	0	0	0	0	0	0	0	0	0	0	0	0	0	0	0	0	0.00546	0	0	0	0	0	0	0	0	0	0	0	0	0	0	0	0	0	0	0	0	0	0	0	0	0	0	0
antisense_894	0	0	0	0	-0.00546	0	0	0	0	0	0	0	0	0	0	0	0	0	0	0	0	0	0	0	0	0	0	0	0	0	0	0	0	0	0	0	0	0	0	0	0	0	0	0	0	0	0	0	0
sense_895	0	0	0	0	0	0	0	0	0	0	0	0	0	0	0	0	0.00546	0	0	0	0	0	0	0	0	0	0	0	0	0	0	0	0	0	0	0	0	0	0.00546	0.08197	0.06011	0.03825	0.00546	0	0	0	0	0	0
antisense_895	-0.00546	0	0	0	0	0	0	0	0	0	0	0	0	0	0	0	0	0	0	0	0	0	0	0	0	0	0	0	0	0	0	0	0	0	0	0	0	0	0	0	0	0	0	0	0	0	0	0	0
sense_896	0	0	0.000782473	0	0	0	0	0	0	0	0	0	0	0	0	0	0.000782473	0	0	0	0	0	0.000782473	0	0	0	0	0	0	0	0	0	0.000782473	0	0.00235	0.00156	0	0	0.00156	0.00704	0.00548	0.06416	0.01487	0.00939	0.12754	0.06416	0.09546	0.0266	0.00156
antisense_896	0	0	0	-0.000782473	0	0	0	0	0	0	0	0	0	0	0	0	0	0	0	0	-0.000782473	0	0	0	0	-0.000782473	0	0	0	0	0	0	0	0	0	0	0	0	0	0	0	0	0	0	0	0	0	0	0
sense_897	0.000407498	0.00122	0.000407498	0	0.000814996	0.00285	0.00326	0.00407	0.00978	0.000814996	0.00367	0.00244	0.00326	0.01508	0.00815	0.00448	0.00244	0.00244	0.00448	0.01508	0.02649	0.00489	0.01834	0.01997	0.00122	0.00163	0.00244	0	0.03301	0.06398	0.18174	1	0.07172	0.00204	0	0.000814996	0	0.000407498	0	0	0	0.000407498	0.000814996	0.000407498	0	0	0	0	0.000814996
antisense_897	0	0	0	0	0	0	0	0	0	0	0	0	0	0	0	0	0	0	0	0	0	0	0	-0.00244	-0.00163	0	0	0	0	-0.000407498	0	0	0	0	0	0	0	0	0	-0.000407498	0	0	0	0	0	0	0	0	0
sense_898	0	0	0	0	0	0	0	0.00549	0	0	0	0	0	0.00549	0	0	0	0	0	0	0	0	0	0	0	0	0	0	0	0	0	0.00549	0	0	0	0	0	0	0	0	0	0	0.00549	0	0	0.00549	0	0	0
antisense_898	0	-0.00549	-0.02198	0	0	0	-0.01099	-0.02198	-0.01648	0	0	0	0	0	0	0	0	0	-0.00549	0	0	-0.00549	0	0	0	0	0	0	0	0	0	0	-0.00549	-0.00549	0	0	0	0	0	0	0	0	0	0	0	-0.00549	-0.00549	-0.01648	0
sense_899	0	0	0.00549	0.02198	0	0	0	0	0	0	0	0	0.00549	0	0.04396	0.01648	0	0	0	0	0	0	0	0.00549	0	0	0	0	0	0	0	0	0	0	0	0	0	0	0	0.00549	0	0	0	0	0	0	0	0	0.00549
antisense_899	0	0	0	0	0	0	0	0	0	0	0	0	0	0	0	0	0	0	0	0	0	0	0	0	0	0	-0.01099	0	0	0	0	-0.00549	0	0	0	0	0	0	0	0	0	0	0	0	0	0	0	0	0
sense_900	0	0	0.00549	0	0	0	0	0.00549	0.00549	0	0	0	0	0	0	0.01099	0.00549	0.00549	0	0	0.02747	0.00549	0	0	0	0	0	0	0	0	0	0	0	0	0	0.00549	0	0.01099	0.01648	0.01648	0	0	0	0	0	0	0	0	0
antisense_900	0	0	0	0	0	0	0	0	-0.01099	0	0	0	0	0	-0.00549	0	0	0	0	0	0	-0.01099	-0.00549	-0.01099	0	0	0	-0.02198	-0.03297	-0.17033	-0.04396	-0.01099	-0.01099	-0.01099	-0.02198	-0.00549	0	-0.00549	-0.00549	0	0	0	0	0	0	0	-0.00549	0	0
sense_901	0	0	0	0	0	0	0	0	0	0	0	0	0	0	0.00543	0	0	0	0	0	0	0	0.73913	1	0.28261	0.07065	0.00543	0	0.00543	0	0	0	0	0	0	0	0.00543	0	0	0	0	0	0	0	0	0	0	0	0
antisense_901	0	0	0	0	0	0	0	0	0	0	0	0	0	0	0	0	0	0	0	0	0	0	0	0	0	-0.00543	0	-0.00543	0	0	0	0	0	0	0	0	0	0	-0.0163	-0.03261	-0.02174	0	-0.00543	0	-0.0163	0	0	0	0
sense_902	0	0.01201	0.00601	0.003	0.003	0.003	0	0.003	0	0.003	0	0	0.003	0.00601	0.003	0.003	0	0.00601	0	0	0.003	0	0	0	0	0.003	0	0	0	0	0	0	0	0	0	0	0	0.00901	0	0.003	0	0	0	0	0	0	0.003	0	0.003
antisense_902	0	0	0	0	-0.003	0	0	0	0	0	0	0	0	0	0	0	0	0	0	0	0	0	0	0	0	0	0	0	0	0	0	0	0	0	0	0	0	0	0	0	0	0	0	0	0	0	0	0	0
sense_903	0	0	0	0	0	0	0	0	0	0	0	0	0	0	0	0	0	0.00556	0	0	0	0	0	0	0	0	0	0	0	0	0	0	0	0	0	0	0	0	0	0	0	0	0	0	0	0	0	0	0
antisense_903	0	0	0	0	0	0	0	0	0	0	0	0	0	0	0	0	0	0	0	0	0	0	0	0	-0.02778	0	-0.01111	0	0	0	0	0	0	0	0	0	0	0	0	0	0	0	0	0	0	0	0	0	0
sense_904	0.00186	0	0	0	0	0.00186	0	0	0	0	0	0	0	0	0	0	0	0	0	0	0	0	0	0	0	0	0	0	0	0	0	0	0.000928505	0	0	0	0	0	0	0	0	0	0	0	0	0	0	0	0
antisense_904	-0.000928505	-0.000928505	0	0	0	0	0	0	-0.000928505	0	-0.00186	-0.000928505	-0.00186	-0.31105	-0.31291	-0.01114	-0.00371	-0.000928505	0	0	-0.000928505	0	0	-0.00929	0	-0.00371	-0.000928505	0	0	0	0	0	-0.000928505	0	0	0	0	0	-0.000928505	-0.000928505	0	0	0	0	0	0	0	0	0
sense_905	0	0	0	0.00559	0	0	0	0	0	0	0	0	0	0	0	0	0	0	0	0	0	0	0	0	0	0	0	0	0	0	0	0	0	0	0	0	0	0	0	0	0	0	0	0	0	0	0	0	0
antisense_905	0	0	0	0	0	0	0	0	0	0	0	0	0	0	0	0	0	0	0	0	0	0	0	0	0	-0.03352	-0.02235	0	0	0	0	0	0	0	0	0	0	0	0	0	0	0	0	0	0	0	0	0	0
sense_906	0	0	0	0	0	0	0	0	0	0	0	0	0	0	0	0	0	0	0	0	0.00562	0.00562	0	0	0	0	0	0	0	0	0	0	0	0	0	0	0	0	0	0	0	0	0	0	0	0	0	0	0
antisense_906	-0.00562	-0.03371	-0.00562	0	0	0	0	0	0	-0.01685	0	0	0	0	0	0	0	0	0	-0.00562	-0.17978	-0.51124	-0.55056	-0.29213	-0.02247	0	0	0	0	0	0	0	0	0	0	0	0	0	0	0	0	0	0	0	0	0	0	0	0
sense_907	0	0	0	0.000392311	0.000392311	0	0	0	0.000392311	0	0	0	0	0	0	0	0	0.000392311	0.00196	0	0	0	0	0	0	0	0	0	0	0	0	0	0	0	0	0	0	0	0	0	0	0	0	0	0	0	0	0.00196	0.02628
antisense_907	0	0	0	0	0	0	0	0	-0.000784621	0	0	0	0	0	0	0	0	0	0	0	0	-0.000392311	0	0	0	0	0	0	0	0	0	0	0	0	0	0	0	0	0	0	0	0	0	0	0	0	0	0	0
sense_908	0	0	0	0	0	0	0	0	0	0	0	0	0	0	0	0	0	0	0	0	0	0	0	0	0	0.00568	0	0	0	0	0	0	0	0	0	0	0	0	0	0	0	0	0	0	0	0	0	0	0
antisense_908	0	-0.00568	0	0	-0.00568	-0.01705	0	-0.01136	0	0	0	0	-0.00568	0	0	0	0	-0.00568	-0.01136	0	0	0	0	0	0	-0.00568	0	0	-0.00568	0	-0.02273	-0.00568	-0.03977	0	0	0	-0.01705	0	0	-0.01705	-0.00568	0	-0.02273	-0.00568	0	-0.01705	0	0	0
sense_909	0	0.00568	0.00568	0	0	0	0	0	0	0	0	0	0	0	0	0	0	0	0	0	0	0	0	0	0	0	0	0	0	0	0	0	0	0	0	0	0	0	0	0	0	0	0	0	0	0	0	0	0
antisense_909	-0.01705	0	-0.00568	-0.06818	-0.33523	-0.03409	-0.05114	-0.05114	0	0	0	0	-0.02841	0	0	0	-0.00568	0	0	0	0	-0.00568	-0.00568	0	-0.00568	-0.01136	0	0	0	-0.00568	-0.01136	-0.07955	0	-0.01136	-0.00568	-0.01136	0	-0.00568	-0.01705	-0.00568	-0.01705	-0.00568	0	-0.00568	0	0	0	0	-0.00568
sense_910	0.00568	0	0	0	0	0	0	0	0	0	0	0	0	0	0	0	0.00568	0	0	0	0	0	0	0	0	0	0	0	0.02841	0	0	0	0	0	0	0	0	0	0	0	0	0	0	0	0	0	0	0	0
antisense_910	0	0	0	0	0	0	0	0	0	0	0	0	0	0	0	0	0	0	0	0	0	0	0	0	0	0	0	0	0	-0.00568	0	0	0	0	0	0	0	0	0	0	0	0	0	0	0	0	0	0	0
sense_911	0.02841	0.00568	0.00568	0.00568	0.11932	0.05682	0.09659	0.03409	0.02273	0.07955	0.01136	0	0	0.00568	0	0	0	0	0	0	0	0	0	0	0	0.02273	0	0	0.00568	0	0.00568	0.00568	0	0	0	0	0	0.00568	0.00568	0.01705	0	0	0.00568	0.01136	0	0	0.00568	0.02273	0.00568
antisense_911	0	0	0	0	0	0	0	0	0	0	0	0	0	0	0	0	-0.00568	0	0	0	0	0	0	0	0	0	0	0	0	0	0	0	0	0	0	0	-0.00568	0	0	0	0	0	0	0	0	0	0	0	0
sense_912	0.00131	0	0.00131	0	0	0	0	0	0	0	0	0	0	0	0	0	0	0	0	0	0	0	0	0	0	0	0	0	0	0	0	0	0	0	0	0	0	0	0	0	0	0	0	0	0	0	0	0	0
antisense_912	-0.00131	-0.00131	-0.00523	-0.00654	0	-0.00523	-0.00523	-0.00131	-0.00131	-0.00523	-0.01046	-0.00261	-0.00131	-0.00392	-0.00131	0	-0.00131	-0.00131	0	-0.00131	-0.00915	-0.00261	0	-0.00261	-0.01046	-0.00261	-0.00261	-0.03922	-0.08889	-0.00654	-0.00261	-0.00392	0	0	0	0	-0.00131	-0.00784	-0.00131	-0.00131	-0.00392	-0.00261	-0.00784	-0.00654	-0.00131	-0.02092	-0.01699	-0.00915	-0.00654
sense_913	0	0	0	0	0	0	0	0	0	0	0	0	0	0	0	0	0	0	0	0	0.00571	0	0	0	0	0	0	0	0	0	0	0	0	0	0	0	0	0	0	0	0	0	0	0	0.00571	0	0.00571	0.00571	0
antisense_913	0	0	0	0	0	0	0	0	0	0	0	0	0	0	0	0	0	0	0	0	0	0	0	0	0	0	0	0	0	0	0	0	0	0	0	0	0	0	0	0	0	0	0	-0.00571	0	0	0	0	0
sense_914	0	0	0	0	0	0	0	0	0	0	0	0	0	0	0	0	0	0	0	0	0	0	0	0	0	0	0	0	0	0	0	0	0	0	0	0	0	0	0	0	0	0	0	0	0	0	0	0	0
antisense_914	0	0	0	0	0	0	0	0	0	0	0	0	0	0	0	0	0	-0.00571	-0.06286	0	0	0	0	0	0	0	0	0	0	0	0	0	0	0	0	0	0	0	0	0	0	0	0	0	0	0	0	0	-0.00571
[truncated: 3,090 more rows]
[truncated: 202 more columns]

## Sheet: Fig. 2f
	σ70-ΔgreAB				σ70-WT
[truncated: 252 more rows]

## Sheet: Fig. 3a
	Ri of the -10-like region (bits)
Distance to TSS (nt)	10	11	12	13	14	15	16	17	18	19	20
[truncated: 522 more rows]

## Sheet: Fig. 3b
Ri of the -10-like region (bits)
[truncated: 1,070 more rows]

[truncated: 24 more sheets: Fig. 3c, Fig. 3d, Fig. 3j, Fig. 3k, Fig. 4a, Fig. 4b, Fig. 4c, Fig. 4d, Fig. 4e, Fig. 4f, Fig. 5e, Fig. 5f, Fig. 6a, Fig. 6b, Fig. 6d, Fig. S1a, Fig. S1b, Fig. S1c, Fig. S1d, Fig. S3 …]
